# Supplementary material for: Assessing the durability and efficiency of landscape-based strategies to deploy plant resistance to pathogens
Source: PLoS Comput Biol. 2018 Apr 12;14(4):e1006067. doi: 10.1371/journal.pcbi.1006067 (PMC5918245; doi:10.1371/journal.pcbi.1006067)
Supplement: S1 File — - simul.txt contains the simulation plan and the epidemiological outputs (AUDPC and GLA); - dur1mut.txt, dur1inf.txt and durEsta.txt contain the evolutionary outputs computed for every of the 5 levels of resistance erosion and from the three measures of durability, respectively (number of time steps from the beginning of the simulation to: (d1) the first appearance of mutants; (d2) the first infection of a resistant host by a mutant; and (d3) the broader establishment of these mutants in the resistant host population). (ZIP) [file pcbi.1006067.s010.zip]

Archive with 4 entries (4 files):
- rawData/dur1inf.txt
- rawData/dur1mut.txt
- rawData/durEsta.txt
- rawData/simul.txt
