# Supplementary material for: Assessing the durability and efficiency of landscape-based strategies to deploy plant resistance to pathogens
Source: PLoS Comput Biol. 2018 Apr 12;14(4):e1006067. doi: 10.1371/journal.pcbi.1006067 (PMC5918245; doi:10.1371/journal.pcbi.1006067)
Supplement: S1 File — - simul.txt contains the simulation plan and the epidemiological outputs (AUDPC and GLA); - dur1mut.txt, dur1inf.txt and durEsta.txt contain the evolutionary outputs computed for every of the 5 levels of resistance erosion and from the three measures of durability, respectively (number of time steps from the beginning of the simulation to: (d1) the first appearance of mutants; (d2) the first infection of a resistant host by a mutant; and (d3) the broader establishment of these mutants in the resistant host population). (ZIP) [file pcbi.1006067.s010.zip › rawData/durEsta.txt]

MG1_lev1	MG1_lev2	MG1_lev3	MG1_lev4	MG1_lev5	MG2_lev1	MG2_lev2	MG2_lev3	MG2_lev4	MG2_lev5	QReff_lev1	QReff_lev2	QReff_lev3	QReff_lev4	QReff_lev5	QRlat_lev1	QRlat_lev2	QRlat_lev3	QRlat_lev4	QRlat_lev5	QRrepro_lev1	QRrepro_lev2	QRrepro_lev3	QRrepro_lev4	QRrepro_lev5	QRspoDur_lev1	QRspoDur_lev2	QRspoDur_lev3	QRspoDur_lev4	QRspoDur_lev5
83	83	83	83	83	NA	NA	NA	NA	NA	NA	NA	NA	NA	NA	NA	NA	NA	NA	NA	NA	NA	NA	NA	NA	NA	NA	NA	NA	NA
4305	4305	4305	4305	4305	4305	4305	4305	4305	4305	NA	NA	NA	NA	NA	NA	NA	NA	NA	NA	NA	NA	NA	NA	NA	NA	NA	NA	NA	NA
NA	NA	NA	NA	NA	NA	NA	NA	NA	NA	2456	6001	6001	6001	6001	NA	NA	NA	NA	NA	NA	NA	NA	NA	NA	NA	NA	NA	NA	NA
NA	NA	NA	NA	NA	NA	NA	NA	NA	NA	NA	NA	NA	NA	NA	665	6001	6001	6001	6001	NA	NA	NA	NA	NA	NA	NA	NA	NA	NA
NA	NA	NA	NA	NA	NA	NA	NA	NA	NA	NA	NA	NA	NA	NA	NA	NA	NA	NA	NA	1026	6001	6001	6001	6001	NA	NA	NA	NA	NA
NA	NA	NA	NA	NA	NA	NA	NA	NA	NA	NA	NA	NA	NA	NA	NA	NA	NA	NA	NA	NA	NA	NA	NA	NA	2450	6001	6001	6001	6001
103	103	103	103	103	NA	NA	NA	NA	NA	538	5212	6001	6001	6001	NA	NA	NA	NA	NA	NA	NA	NA	NA	NA	NA	NA	NA	NA	NA
115	115	115	115	115	NA	NA	NA	NA	NA	NA	NA	NA	NA	NA	5946	6001	6001	6001	6001	NA	NA	NA	NA	NA	NA	NA	NA	NA	NA
93	93	93	93	93	NA	NA	NA	NA	NA	NA	NA	NA	NA	NA	NA	NA	NA	NA	NA	777	6001	6001	6001	6001	NA	NA	NA	NA	NA
81	81	81	81	81	NA	NA	NA	NA	NA	NA	NA	NA	NA	NA	NA	NA	NA	NA	NA	NA	NA	NA	NA	NA	292	5095	6001	6001	6001
85	85	85	85	85	NA	NA	NA	NA	NA	NA	NA	NA	NA	NA	NA	NA	NA	NA	NA	NA	NA	NA	NA	NA	NA	NA	NA	NA	NA
701	701	701	701	701	701	701	701	701	701	NA	NA	NA	NA	NA	NA	NA	NA	NA	NA	NA	NA	NA	NA	NA	NA	NA	NA	NA	NA
NA	NA	NA	NA	NA	NA	NA	NA	NA	NA	3542	4978	6001	6001	6001	NA	NA	NA	NA	NA	NA	NA	NA	NA	NA	NA	NA	NA	NA	NA
NA	NA	NA	NA	NA	NA	NA	NA	NA	NA	NA	NA	NA	NA	NA	1630	6001	6001	6001	6001	NA	NA	NA	NA	NA	NA	NA	NA	NA	NA
NA	NA	NA	NA	NA	NA	NA	NA	NA	NA	NA	NA	NA	NA	NA	NA	NA	NA	NA	NA	181	6001	6001	6001	6001	NA	NA	NA	NA	NA
NA	NA	NA	NA	NA	NA	NA	NA	NA	NA	NA	NA	NA	NA	NA	NA	NA	NA	NA	NA	NA	NA	NA	NA	NA	4133	6001	6001	6001	6001
107	107	107	107	107	NA	NA	NA	NA	NA	782	4856	6001	6001	6001	NA	NA	NA	NA	NA	NA	NA	NA	NA	NA	NA	NA	NA	NA	NA
114	114	114	114	114	NA	NA	NA	NA	NA	NA	NA	NA	NA	NA	1506	6001	6001	6001	6001	NA	NA	NA	NA	NA	NA	NA	NA	NA	NA
100	100	100	100	100	NA	NA	NA	NA	NA	NA	NA	NA	NA	NA	NA	NA	NA	NA	NA	898	6001	6001	6001	6001	NA	NA	NA	NA	NA
91	91	91	91	91	NA	NA	NA	NA	NA	NA	NA	NA	NA	NA	NA	NA	NA	NA	NA	NA	NA	NA	NA	NA	2342	6001	6001	6001	6001
83	83	83	83	83	NA	NA	NA	NA	NA	NA	NA	NA	NA	NA	NA	NA	NA	NA	NA	NA	NA	NA	NA	NA	NA	NA	NA	NA	NA
3998	3998	3998	3998	3998	3998	3998	3998	3998	3998	NA	NA	NA	NA	NA	NA	NA	NA	NA	NA	NA	NA	NA	NA	NA	NA	NA	NA	NA	NA
NA	NA	NA	NA	NA	NA	NA	NA	NA	NA	1379	6001	6001	6001	6001	NA	NA	NA	NA	NA	NA	NA	NA	NA	NA	NA	NA	NA	NA	NA
NA	NA	NA	NA	NA	NA	NA	NA	NA	NA	NA	NA	NA	NA	NA	1980	6001	6001	6001	6001	NA	NA	NA	NA	NA	NA	NA	NA	NA	NA
NA	NA	NA	NA	NA	NA	NA	NA	NA	NA	NA	NA	NA	NA	NA	NA	NA	NA	NA	NA	1375	6001	6001	6001	6001	NA	NA	NA	NA	NA
NA	NA	NA	NA	NA	NA	NA	NA	NA	NA	NA	NA	NA	NA	NA	NA	NA	NA	NA	NA	NA	NA	NA	NA	NA	290	6001	6001	6001	6001
103	103	103	103	103	NA	NA	NA	NA	NA	3297	6001	6001	6001	6001	NA	NA	NA	NA	NA	NA	NA	NA	NA	NA	NA	NA	NA	NA	NA
112	112	112	112	112	NA	NA	NA	NA	NA	NA	NA	NA	NA	NA	547	6001	6001	6001	6001	NA	NA	NA	NA	NA	NA	NA	NA	NA	NA
98	98	98	98	98	NA	NA	NA	NA	NA	NA	NA	NA	NA	NA	NA	NA	NA	NA	NA	773	6001	6001	6001	6001	NA	NA	NA	NA	NA
95	95	95	95	95	NA	NA	NA	NA	NA	NA	NA	NA	NA	NA	NA	NA	NA	NA	NA	NA	NA	NA	NA	NA	4250	6001	6001	6001	6001
89	89	89	89	89	NA	NA	NA	NA	NA	NA	NA	NA	NA	NA	NA	NA	NA	NA	NA	NA	NA	NA	NA	NA	NA	NA	NA	NA	NA
1722	1722	1722	1722	1722	1722	1722	1722	1722	1722	NA	NA	NA	NA	NA	NA	NA	NA	NA	NA	NA	NA	NA	NA	NA	NA	NA	NA	NA	NA
NA	NA	NA	NA	NA	NA	NA	NA	NA	NA	418	6001	6001	6001	6001	NA	NA	NA	NA	NA	NA	NA	NA	NA	NA	NA	NA	NA	NA	NA
NA	NA	NA	NA	NA	NA	NA	NA	NA	NA	NA	NA	NA	NA	NA	6001	6001	6001	6001	6001	NA	NA	NA	NA	NA	NA	NA	NA	NA	NA
NA	NA	NA	NA	NA	NA	NA	NA	NA	NA	NA	NA	NA	NA	NA	NA	NA	NA	NA	NA	3657	6001	6001	6001	6001	NA	NA	NA	NA	NA
NA	NA	NA	NA	NA	NA	NA	NA	NA	NA	NA	NA	NA	NA	NA	NA	NA	NA	NA	NA	NA	NA	NA	NA	NA	6001	6001	6001	6001	6001
105	105	105	105	105	NA	NA	NA	NA	NA	538	6001	6001	6001	6001	NA	NA	NA	NA	NA	NA	NA	NA	NA	NA	NA	NA	NA	NA	NA
110	110	110	110	110	NA	NA	NA	NA	NA	NA	NA	NA	NA	NA	1153	6001	6001	6001	6001	NA	NA	NA	NA	NA	NA	NA	NA	NA	NA
95	95	95	95	95	NA	NA	NA	NA	NA	NA	NA	NA	NA	NA	NA	NA	NA	NA	NA	178	6001	6001	6001	6001	NA	NA	NA	NA	NA
91	91	91	91	91	NA	NA	NA	NA	NA	NA	NA	NA	NA	NA	NA	NA	NA	NA	NA	NA	NA	NA	NA	NA	2092	6001	6001	6001	6001
91	91	91	91	91	NA	NA	NA	NA	NA	NA	NA	NA	NA	NA	NA	NA	NA	NA	NA	NA	NA	NA	NA	NA	NA	NA	NA	NA	NA
2204	2204	2204	2204	2204	2204	2204	2204	2204	2204	NA	NA	NA	NA	NA	NA	NA	NA	NA	NA	NA	NA	NA	NA	NA	NA	NA	NA	NA	NA
NA	NA	NA	NA	NA	NA	NA	NA	NA	NA	304	6001	6001	6001	6001	NA	NA	NA	NA	NA	NA	NA	NA	NA	NA	NA	NA	NA	NA	NA
NA	NA	NA	NA	NA	NA	NA	NA	NA	NA	NA	NA	NA	NA	NA	6001	6001	6001	6001	6001	NA	NA	NA	NA	NA	NA	NA	NA	NA	NA
NA	NA	NA	NA	NA	NA	NA	NA	NA	NA	NA	NA	NA	NA	NA	NA	NA	NA	NA	NA	1618	6001	6001	6001	6001	NA	NA	NA	NA	NA
NA	NA	NA	NA	NA	NA	NA	NA	NA	NA	NA	NA	NA	NA	NA	NA	NA	NA	NA	NA	NA	NA	NA	NA	NA	1730	6001	6001	6001	6001
105	105	105	105	105	NA	NA	NA	NA	NA	1017	4627	6001	6001	6001	NA	NA	NA	NA	NA	NA	NA	NA	NA	NA	NA	NA	NA	NA	NA
112	112	112	112	112	NA	NA	NA	NA	NA	NA	NA	NA	NA	NA	784	6001	6001	6001	6001	NA	NA	NA	NA	NA	NA	NA	NA	NA	NA
102	102	102	102	102	NA	NA	NA	NA	NA	NA	NA	NA	NA	NA	NA	NA	NA	NA	NA	558	6001	6001	6001	6001	NA	NA	NA	NA	NA
90	90	90	90	90	NA	NA	NA	NA	NA	NA	NA	NA	NA	NA	NA	NA	NA	NA	NA	NA	NA	NA	NA	NA	902	6001	6001	6001	6001
85	85	85	85	85	NA	NA	NA	NA	NA	NA	NA	NA	NA	NA	NA	NA	NA	NA	NA	NA	NA	NA	NA	NA	NA	NA	NA	NA	NA
3159	3159	3159	3159	3159	3159	3159	3159	3159	3159	NA	NA	NA	NA	NA	NA	NA	NA	NA	NA	NA	NA	NA	NA	NA	NA	NA	NA	NA	NA
NA	NA	NA	NA	NA	NA	NA	NA	NA	NA	188	2224	3295	6001	6001	NA	NA	NA	NA	NA	NA	NA	NA	NA	NA	NA	NA	NA	NA	NA
NA	NA	NA	NA	NA	NA	NA	NA	NA	NA	NA	NA	NA	NA	NA	205	792	3297	6001	6001	NA	NA	NA	NA	NA	NA	NA	NA	NA	NA
NA	NA	NA	NA	NA	NA	NA	NA	NA	NA	NA	NA	NA	NA	NA	NA	NA	NA	NA	NA	174	1260	6001	6001	6001	NA	NA	NA	NA	NA
NA	NA	NA	NA	NA	NA	NA	NA	NA	NA	NA	NA	NA	NA	NA	NA	NA	NA	NA	NA	NA	NA	NA	NA	NA	418	2936	6001	6001	6001
235	235	235	235	235	NA	NA	NA	NA	NA	442	907	1616	5576	6001	NA	NA	NA	NA	NA	NA	NA	NA	NA	NA	NA	NA	NA	NA	NA
705	705	705	705	705	NA	NA	NA	NA	NA	NA	NA	NA	NA	NA	2024	4151	6001	6001	6001	NA	NA	NA	NA	NA	NA	NA	NA	NA	NA
218	218	218	218	218	NA	NA	NA	NA	NA	NA	NA	NA	NA	NA	NA	NA	NA	NA	NA	693	3305	3774	4493	5818	NA	NA	NA	NA	NA
223	223	223	223	223	NA	NA	NA	NA	NA	NA	NA	NA	NA	NA	NA	NA	NA	NA	NA	NA	NA	NA	NA	NA	426	2454	6001	6001	6001
86	86	86	86	86	NA	NA	NA	NA	NA	NA	NA	NA	NA	NA	NA	NA	NA	NA	NA	NA	NA	NA	NA	NA	NA	NA	NA	NA	NA
344	344	344	344	344	344	344	344	344	344	NA	NA	NA	NA	NA	NA	NA	NA	NA	NA	NA	NA	NA	NA	NA	NA	NA	NA	NA	NA
NA	NA	NA	NA	NA	NA	NA	NA	NA	NA	672	5343	6001	6001	6001	NA	NA	NA	NA	NA	NA	NA	NA	NA	NA	NA	NA	NA	NA	NA
NA	NA	NA	NA	NA	NA	NA	NA	NA	NA	NA	NA	NA	NA	NA	215	694	6001	6001	6001	NA	NA	NA	NA	NA	NA	NA	NA	NA	NA
NA	NA	NA	NA	NA	NA	NA	NA	NA	NA	NA	NA	NA	NA	NA	NA	NA	NA	NA	NA	1037	4980	6001	6001	6001	NA	NA	NA	NA	NA
NA	NA	NA	NA	NA	NA	NA	NA	NA	NA	NA	NA	NA	NA	NA	NA	NA	NA	NA	NA	NA	NA	NA	NA	NA	1148	4134	6001	6001	6001
577	577	577	577	577	NA	NA	NA	NA	NA	797	2703	4614	6001	6001	NA	NA	NA	NA	NA	NA	NA	NA	NA	NA	NA	NA	NA	NA	NA
676	676	676	676	676	NA	NA	NA	NA	NA	NA	NA	NA	NA	NA	1414	1432	5818	6001	6001	NA	NA	NA	NA	NA	NA	NA	NA	NA	NA
209	209	209	209	209	NA	NA	NA	NA	NA	NA	NA	NA	NA	NA	NA	NA	NA	NA	NA	683	4020	5575	6001	6001	NA	NA	NA	NA	NA
119	119	119	119	119	NA	NA	NA	NA	NA	NA	NA	NA	NA	NA	NA	NA	NA	NA	NA	NA	NA	NA	NA	NA	328	2335	6001	6001	6001
84	84	84	84	84	NA	NA	NA	NA	NA	NA	NA	NA	NA	NA	NA	NA	NA	NA	NA	NA	NA	NA	NA	NA	NA	NA	NA	NA	NA
4792	4792	4792	4792	4792	4792	4792	4792	4792	4792	NA	NA	NA	NA	NA	NA	NA	NA	NA	NA	NA	NA	NA	NA	NA	NA	NA	NA	NA	NA
NA	NA	NA	NA	NA	NA	NA	NA	NA	NA	314	4736	5454	6001	6001	NA	NA	NA	NA	NA	NA	NA	NA	NA	NA	NA	NA	NA	NA	NA
NA	NA	NA	NA	NA	NA	NA	NA	NA	NA	NA	NA	NA	NA	NA	215	3799	6001	6001	6001	NA	NA	NA	NA	NA	NA	NA	NA	NA	NA
NA	NA	NA	NA	NA	NA	NA	NA	NA	NA	NA	NA	NA	NA	NA	NA	NA	NA	NA	NA	190	5466	6001	6001	6001	NA	NA	NA	NA	NA
NA	NA	NA	NA	NA	NA	NA	NA	NA	NA	NA	NA	NA	NA	NA	NA	NA	NA	NA	NA	NA	NA	NA	NA	NA	1142	3411	6001	6001	6001
341	341	341	341	341	NA	NA	NA	NA	NA	793	2819	4377	6001	6001	NA	NA	NA	NA	NA	NA	NA	NA	NA	NA	NA	NA	NA	NA	NA
474	474	474	474	474	NA	NA	NA	NA	NA	NA	NA	NA	NA	NA	1058	1754	2822	6001	6001	NA	NA	NA	NA	NA	NA	NA	NA	NA	NA
224	224	224	224	224	NA	NA	NA	NA	NA	NA	NA	NA	NA	NA	NA	NA	NA	NA	NA	678	2947	4257	6001	6001	NA	NA	NA	NA	NA
204	204	204	204	204	NA	NA	NA	NA	NA	NA	NA	NA	NA	NA	NA	NA	NA	NA	NA	NA	NA	NA	NA	NA	292	1256	5928	6001	6001
86	86	86	86	86	NA	NA	NA	NA	NA	NA	NA	NA	NA	NA	NA	NA	NA	NA	NA	NA	NA	NA	NA	NA	NA	NA	NA	NA	NA
6001	6001	6001	6001	6001	6001	6001	6001	6001	6001	NA	NA	NA	NA	NA	NA	NA	NA	NA	NA	NA	NA	NA	NA	NA	NA	NA	NA	NA	NA
NA	NA	NA	NA	NA	NA	NA	NA	NA	NA	314	1143	2695	6001	6001	NA	NA	NA	NA	NA	NA	NA	NA	NA	NA	NA	NA	NA	NA	NA
NA	NA	NA	NA	NA	NA	NA	NA	NA	NA	NA	NA	NA	NA	NA	580	2351	3545	6001	6001	NA	NA	NA	NA	NA	NA	NA	NA	NA	NA
NA	NA	NA	NA	NA	NA	NA	NA	NA	NA	NA	NA	NA	NA	NA	NA	NA	NA	NA	NA	302	5342	6001	6001	6001	NA	NA	NA	NA	NA
NA	NA	NA	NA	NA	NA	NA	NA	NA	NA	NA	NA	NA	NA	NA	NA	NA	NA	NA	NA	NA	NA	NA	NA	NA	183	5574	6001	6001	6001
223	223	223	223	223	NA	NA	NA	NA	NA	555	1866	6001	6001	6001	NA	NA	NA	NA	NA	NA	NA	NA	NA	NA	NA	NA	NA	NA	NA
455	455	455	455	455	NA	NA	NA	NA	NA	NA	NA	NA	NA	NA	1061	2234	4514	5814	6001	NA	NA	NA	NA	NA	NA	NA	NA	NA	NA
211	211	211	211	211	NA	NA	NA	NA	NA	NA	NA	NA	NA	NA	NA	NA	NA	NA	NA	553	3176	4255	5332	6001	NA	NA	NA	NA	NA
207	207	207	207	207	NA	NA	NA	NA	NA	NA	NA	NA	NA	NA	NA	NA	NA	NA	NA	NA	NA	NA	NA	NA	303	2337	6001	6001	6001
89	89	89	89	89	NA	NA	NA	NA	NA	NA	NA	NA	NA	NA	NA	NA	NA	NA	NA	NA	NA	NA	NA	NA	NA	NA	NA	NA	NA
523	523	523	523	523	523	523	523	523	523	NA	NA	NA	NA	NA	NA	NA	NA	NA	NA	NA	NA	NA	NA	NA	NA	NA	NA	NA	NA
NA	NA	NA	NA	NA	NA	NA	NA	NA	NA	205	3422	3910	6001	6001	NA	NA	NA	NA	NA	NA	NA	NA	NA	NA	NA	NA	NA	NA	NA
NA	NA	NA	NA	NA	NA	NA	NA	NA	NA	NA	NA	NA	NA	NA	314	2845	4500	6001	6001	NA	NA	NA	NA	NA	NA	NA	NA	NA	NA
NA	NA	NA	NA	NA	NA	NA	NA	NA	NA	NA	NA	NA	NA	NA	NA	NA	NA	NA	NA	313	6001	6001	6001	6001	NA	NA	NA	NA	NA
NA	NA	NA	NA	NA	NA	NA	NA	NA	NA	NA	NA	NA	NA	NA	NA	NA	NA	NA	NA	NA	NA	NA	NA	NA	660	2587	6001	6001	6001
225	225	225	225	225	NA	NA	NA	NA	NA	436	3420	4735	6001	6001	NA	NA	NA	NA	NA	NA	NA	NA	NA	NA	NA	NA	NA	NA	NA
905	905	905	905	905	NA	NA	NA	NA	NA	NA	NA	NA	NA	NA	1298	1984	3899	6001	6001	NA	NA	NA	NA	NA	NA	NA	NA	NA	NA
225	225	225	225	225	NA	NA	NA	NA	NA	NA	NA	NA	NA	NA	NA	NA	NA	NA	NA	678	2705	5695	6001	6001	NA	NA	NA	NA	NA
211	211	211	211	211	NA	NA	NA	NA	NA	NA	NA	NA	NA	NA	NA	NA	NA	NA	NA	NA	NA	NA	NA	NA	300	2935	6001	6001	6001
85	85	85	85	85	NA	NA	NA	NA	NA	NA	NA	NA	NA	NA	NA	NA	NA	NA	NA	NA	NA	NA	NA	NA	NA	NA	NA	NA	NA
1601	1601	1601	1601	1601	1601	1601	1601	1601	1601	NA	NA	NA	NA	NA	NA	NA	NA	NA	NA	NA	NA	NA	NA	NA	NA	NA	NA	NA	NA
NA	NA	NA	NA	NA	NA	NA	NA	NA	NA	311	429	894	1969	3893	NA	NA	NA	NA	NA	NA	NA	NA	NA	NA	NA	NA	NA	NA	NA
NA	NA	NA	NA	NA	NA	NA	NA	NA	NA	NA	NA	NA	NA	NA	350	1397	5694	6001	6001	NA	NA	NA	NA	NA	NA	NA	NA	NA	NA
NA	NA	NA	NA	NA	NA	NA	NA	NA	NA	NA	NA	NA	NA	NA	NA	NA	NA	NA	NA	334	1157	2577	3771	6001	NA	NA	NA	NA	NA
NA	NA	NA	NA	NA	NA	NA	NA	NA	NA	NA	NA	NA	NA	NA	NA	NA	NA	NA	NA	NA	NA	NA	NA	NA	183	2584	6001	6001	6001
581	581	581	581	581	NA	NA	NA	NA	NA	801	1025	1738	3651	6001	NA	NA	NA	NA	NA	NA	NA	NA	NA	NA	NA	NA	NA	NA	NA
6001	6001	6001	6001	6001	NA	NA	NA	NA	NA	NA	NA	NA	NA	NA	6001	6001	6001	6001	6001	NA	NA	NA	NA	NA	NA	NA	NA	NA	NA
349	349	349	349	349	NA	NA	NA	NA	NA	NA	NA	NA	NA	NA	NA	NA	NA	NA	NA	804	1260	5217	6001	6001	NA	NA	NA	NA	NA
1271	1271	1271	1271	1271	NA	NA	NA	NA	NA	NA	NA	NA	NA	NA	NA	NA	NA	NA	NA	NA	NA	NA	NA	NA	1272	1517	3052	5339	6001
88	88	88	88	88	NA	NA	NA	NA	NA	NA	NA	NA	NA	NA	NA	NA	NA	NA	NA	NA	NA	NA	NA	NA	NA	NA	NA	NA	NA
6001	6001	6001	6001	6001	6001	6001	6001	6001	6001	NA	NA	NA	NA	NA	NA	NA	NA	NA	NA	NA	NA	NA	NA	NA	NA	NA	NA	NA	NA
NA	NA	NA	NA	NA	NA	NA	NA	NA	NA	113	312	1500	3532	6001	NA	NA	NA	NA	NA	NA	NA	NA	NA	NA	NA	NA	NA	NA	NA
NA	NA	NA	NA	NA	NA	NA	NA	NA	NA	NA	NA	NA	NA	NA	589	937	3905	6001	6001	NA	NA	NA	NA	NA	NA	NA	NA	NA	NA
NA	NA	NA	NA	NA	NA	NA	NA	NA	NA	NA	NA	NA	NA	NA	NA	NA	NA	NA	NA	208	1506	6001	6001	6001	NA	NA	NA	NA	NA
NA	NA	NA	NA	NA	NA	NA	NA	NA	NA	NA	NA	NA	NA	NA	NA	NA	NA	NA	NA	NA	NA	NA	NA	NA	318	900	2457	4966	6001
1430	1430	1430	1430	1430	NA	NA	NA	NA	NA	1888	2104	3898	5213	6001	NA	NA	NA	NA	NA	NA	NA	NA	NA	NA	NA	NA	NA	NA	NA
577	577	577	577	577	NA	NA	NA	NA	NA	NA	NA	NA	NA	NA	1918	3311	3786	6001	6001	NA	NA	NA	NA	NA	NA	NA	NA	NA	NA
465	465	465	465	465	NA	NA	NA	NA	NA	NA	NA	NA	NA	NA	NA	NA	NA	NA	NA	2605	2822	6001	6001	6001	NA	NA	NA	NA	NA
2147	2147	2147	2147	2147	NA	NA	NA	NA	NA	NA	NA	NA	NA	NA	NA	NA	NA	NA	NA	NA	NA	NA	NA	NA	2482	3058	6001	6001	6001
89	89	89	89	89	NA	NA	NA	NA	NA	NA	NA	NA	NA	NA	NA	NA	NA	NA	NA	NA	NA	NA	NA	NA	NA	NA	NA	NA	NA
714	714	714	714	714	714	714	714	714	714	NA	NA	NA	NA	NA	NA	NA	NA	NA	NA	NA	NA	NA	NA	NA	NA	NA	NA	NA	NA
NA	NA	NA	NA	NA	NA	NA	NA	NA	NA	186	544	2696	6001	6001	NA	NA	NA	NA	NA	NA	NA	NA	NA	NA	NA	NA	NA	NA	NA
NA	NA	NA	NA	NA	NA	NA	NA	NA	NA	NA	NA	NA	NA	NA	474	1765	5226	6001	6001	NA	NA	NA	NA	NA	NA	NA	NA	NA	NA
NA	NA	NA	NA	NA	NA	NA	NA	NA	NA	NA	NA	NA	NA	NA	NA	NA	NA	NA	NA	452	5225	6001	6001	6001	NA	NA	NA	NA	NA
NA	NA	NA	NA	NA	NA	NA	NA	NA	NA	NA	NA	NA	NA	NA	NA	NA	NA	NA	NA	NA	NA	NA	NA	NA	207	1379	3170	4490	6001
5992	5992	5992	5992	5992	NA	NA	NA	NA	NA	6001	6001	6001	6001	6001	NA	NA	NA	NA	NA	NA	NA	NA	NA	NA	NA	NA	NA	NA	NA
6001	6001	6001	6001	6001	NA	NA	NA	NA	NA	NA	NA	NA	NA	NA	6001	6001	6001	6001	6001	NA	NA	NA	NA	NA	NA	NA	NA	NA	NA
667	667	667	667	667	NA	NA	NA	NA	NA	NA	NA	NA	NA	NA	NA	NA	NA	NA	NA	1408	4264	6001	6001	6001	NA	NA	NA	NA	NA
4172	4172	4172	4172	4172	NA	NA	NA	NA	NA	NA	NA	NA	NA	NA	NA	NA	NA	NA	NA	NA	NA	NA	NA	NA	4172	5096	6001	6001	6001
86	86	86	86	86	NA	NA	NA	NA	NA	NA	NA	NA	NA	NA	NA	NA	NA	NA	NA	NA	NA	NA	NA	NA	NA	NA	NA	NA	NA
6001	6001	6001	6001	6001	6001	6001	6001	6001	6001	NA	NA	NA	NA	NA	NA	NA	NA	NA	NA	NA	NA	NA	NA	NA	NA	NA	NA	NA	NA
NA	NA	NA	NA	NA	NA	NA	NA	NA	NA	200	907	2342	4012	6001	NA	NA	NA	NA	NA	NA	NA	NA	NA	NA	NA	NA	NA	NA	NA
NA	NA	NA	NA	NA	NA	NA	NA	NA	NA	NA	NA	NA	NA	NA	217	1283	1750	4614	6001	NA	NA	NA	NA	NA	NA	NA	NA	NA	NA
NA	NA	NA	NA	NA	NA	NA	NA	NA	NA	NA	NA	NA	NA	NA	NA	NA	NA	NA	NA	209	2829	4497	6001	6001	NA	NA	NA	NA	NA
NA	NA	NA	NA	NA	NA	NA	NA	NA	NA	NA	NA	NA	NA	NA	NA	NA	NA	NA	NA	NA	NA	NA	NA	NA	192	1145	2334	6001	6001
6001	6001	6001	6001	6001	NA	NA	NA	NA	NA	6001	6001	6001	6001	6001	NA	NA	NA	NA	NA	NA	NA	NA	NA	NA	NA	NA	NA	NA	NA
6001	6001	6001	6001	6001	NA	NA	NA	NA	NA	NA	NA	NA	NA	NA	6001	6001	6001	6001	6001	NA	NA	NA	NA	NA	NA	NA	NA	NA	NA
331	331	331	331	331	NA	NA	NA	NA	NA	NA	NA	NA	NA	NA	NA	NA	NA	NA	NA	1411	2702	6001	6001	6001	NA	NA	NA	NA	NA
3220	3220	3220	3220	3220	NA	NA	NA	NA	NA	NA	NA	NA	NA	NA	NA	NA	NA	NA	NA	NA	NA	NA	NA	NA	4521	6001	6001	6001	6001
87	87	87	87	87	NA	NA	NA	NA	NA	NA	NA	NA	NA	NA	NA	NA	NA	NA	NA	NA	NA	NA	NA	NA	NA	NA	NA	NA	NA
2758	2758	2758	2758	2758	2758	2758	2758	2758	2758	NA	NA	NA	NA	NA	NA	NA	NA	NA	NA	NA	NA	NA	NA	NA	NA	NA	NA	NA	NA
NA	NA	NA	NA	NA	NA	NA	NA	NA	NA	206	1028	1737	6001	6001	NA	NA	NA	NA	NA	NA	NA	NA	NA	NA	NA	NA	NA	NA	NA
NA	NA	NA	NA	NA	NA	NA	NA	NA	NA	NA	NA	NA	NA	NA	339	821	3063	4975	6001	NA	NA	NA	NA	NA	NA	NA	NA	NA	NA
NA	NA	NA	NA	NA	NA	NA	NA	NA	NA	NA	NA	NA	NA	NA	NA	NA	NA	NA	NA	205	666	6001	6001	6001	NA	NA	NA	NA	NA
NA	NA	NA	NA	NA	NA	NA	NA	NA	NA	NA	NA	NA	NA	NA	NA	NA	NA	NA	NA	NA	NA	NA	NA	NA	187	1017	5328	6001	6001
6001	6001	6001	6001	6001	NA	NA	NA	NA	NA	6001	6001	6001	6001	6001	NA	NA	NA	NA	NA	NA	NA	NA	NA	NA	NA	NA	NA	NA	NA
2867	2867	2867	2867	2867	NA	NA	NA	NA	NA	NA	NA	NA	NA	NA	4320	4881	6001	6001	6001	NA	NA	NA	NA	NA	NA	NA	NA	NA	NA
824	824	824	824	824	NA	NA	NA	NA	NA	NA	NA	NA	NA	NA	NA	NA	NA	NA	NA	1165	1514	2815	5945	6001	NA	NA	NA	NA	NA
1184	1184	1184	1184	1184	NA	NA	NA	NA	NA	NA	NA	NA	NA	NA	NA	NA	NA	NA	NA	NA	NA	NA	NA	NA	1636	1737	6001	6001	6001
87	87	87	87	87	NA	NA	NA	NA	NA	NA	NA	NA	NA	NA	NA	NA	NA	NA	NA	NA	NA	NA	NA	NA	NA	NA	NA	NA	NA
6001	6001	6001	6001	6001	6001	6001	6001	6001	6001	NA	NA	NA	NA	NA	NA	NA	NA	NA	NA	NA	NA	NA	NA	NA	NA	NA	NA	NA	NA
NA	NA	NA	NA	NA	NA	NA	NA	NA	NA	183	6001	6001	6001	6001	NA	NA	NA	NA	NA	NA	NA	NA	NA	NA	NA	NA	NA	NA	NA
NA	NA	NA	NA	NA	NA	NA	NA	NA	NA	NA	NA	NA	NA	NA	4392	6001	6001	6001	6001	NA	NA	NA	NA	NA	NA	NA	NA	NA	NA
NA	NA	NA	NA	NA	NA	NA	NA	NA	NA	NA	NA	NA	NA	NA	NA	NA	NA	NA	NA	1980	6001	6001	6001	6001	NA	NA	NA	NA	NA
NA	NA	NA	NA	NA	NA	NA	NA	NA	NA	NA	NA	NA	NA	NA	NA	NA	NA	NA	NA	NA	NA	NA	NA	NA	6001	6001	6001	6001	6001
105	105	105	105	105	NA	NA	NA	NA	NA	298	2331	6001	6001	6001	NA	NA	NA	NA	NA	NA	NA	NA	NA	NA	NA	NA	NA	NA	NA
114	114	114	114	114	NA	NA	NA	NA	NA	NA	NA	NA	NA	NA	1270	4860	6001	6001	6001	NA	NA	NA	NA	NA	NA	NA	NA	NA	NA
88	88	88	88	88	NA	NA	NA	NA	NA	NA	NA	NA	NA	NA	NA	NA	NA	NA	NA	3902	6001	6001	6001	6001	NA	NA	NA	NA	NA
90	90	90	90	90	NA	NA	NA	NA	NA	NA	NA	NA	NA	NA	NA	NA	NA	NA	NA	NA	NA	NA	NA	NA	3171	6001	6001	6001	6001
85	85	85	85	85	NA	NA	NA	NA	NA	NA	NA	NA	NA	NA	NA	NA	NA	NA	NA	NA	NA	NA	NA	NA	NA	NA	NA	NA	NA
3886	3886	3886	3886	3886	3886	3886	3886	3886	3886	NA	NA	NA	NA	NA	NA	NA	NA	NA	NA	NA	NA	NA	NA	NA	NA	NA	NA	NA	NA
NA	NA	NA	NA	NA	NA	NA	NA	NA	NA	772	5335	6001	6001	6001	NA	NA	NA	NA	NA	NA	NA	NA	NA	NA	NA	NA	NA	NA	NA
NA	NA	NA	NA	NA	NA	NA	NA	NA	NA	NA	NA	NA	NA	NA	4866	6001	6001	6001	6001	NA	NA	NA	NA	NA	NA	NA	NA	NA	NA
NA	NA	NA	NA	NA	NA	NA	NA	NA	NA	NA	NA	NA	NA	NA	NA	NA	NA	NA	NA	1374	6001	6001	6001	6001	NA	NA	NA	NA	NA
NA	NA	NA	NA	NA	NA	NA	NA	NA	NA	NA	NA	NA	NA	NA	NA	NA	NA	NA	NA	NA	NA	NA	NA	NA	1854	6001	6001	6001	6001
103	103	103	103	103	NA	NA	NA	NA	NA	2457	4853	6001	6001	6001	NA	NA	NA	NA	NA	NA	NA	NA	NA	NA	NA	NA	NA	NA	NA
114	114	114	114	114	NA	NA	NA	NA	NA	NA	NA	NA	NA	NA	5710	6001	6001	6001	6001	NA	NA	NA	NA	NA	NA	NA	NA	NA	NA
98	98	98	98	98	NA	NA	NA	NA	NA	NA	NA	NA	NA	NA	NA	NA	NA	NA	NA	902	4024	6001	6001	6001	NA	NA	NA	NA	NA
94	94	94	94	94	NA	NA	NA	NA	NA	NA	NA	NA	NA	NA	NA	NA	NA	NA	NA	NA	NA	NA	NA	NA	896	6001	6001	6001	6001
84	84	84	84	84	NA	NA	NA	NA	NA	NA	NA	NA	NA	NA	NA	NA	NA	NA	NA	NA	NA	NA	NA	NA	NA	NA	NA	NA	NA
2684	2684	2684	2684	2684	2684	2684	2684	2684	2684	NA	NA	NA	NA	NA	NA	NA	NA	NA	NA	NA	NA	NA	NA	NA	NA	NA	NA	NA	NA
NA	NA	NA	NA	NA	NA	NA	NA	NA	NA	1139	3777	6001	6001	6001	NA	NA	NA	NA	NA	NA	NA	NA	NA	NA	NA	NA	NA	NA	NA
NA	NA	NA	NA	NA	NA	NA	NA	NA	NA	NA	NA	NA	NA	NA	3543	6001	6001	6001	6001	NA	NA	NA	NA	NA	NA	NA	NA	NA	NA
NA	NA	NA	NA	NA	NA	NA	NA	NA	NA	NA	NA	NA	NA	NA	NA	NA	NA	NA	NA	538	6001	6001	6001	6001	NA	NA	NA	NA	NA
NA	NA	NA	NA	NA	NA	NA	NA	NA	NA	NA	NA	NA	NA	NA	NA	NA	NA	NA	NA	NA	NA	NA	NA	NA	1378	6001	6001	6001	6001
100	100	100	100	100	NA	NA	NA	NA	NA	660	3775	6001	6001	6001	NA	NA	NA	NA	NA	NA	NA	NA	NA	NA	NA	NA	NA	NA	NA
109	109	109	109	109	NA	NA	NA	NA	NA	NA	NA	NA	NA	NA	2101	5098	6001	6001	6001	NA	NA	NA	NA	NA	NA	NA	NA	NA	NA
98	98	98	98	98	NA	NA	NA	NA	NA	NA	NA	NA	NA	NA	NA	NA	NA	NA	NA	1026	6001	6001	6001	6001	NA	NA	NA	NA	NA
89	89	89	89	89	NA	NA	NA	NA	NA	NA	NA	NA	NA	NA	NA	NA	NA	NA	NA	NA	NA	NA	NA	NA	165	6001	6001	6001	6001
92	92	92	92	92	NA	NA	NA	NA	NA	NA	NA	NA	NA	NA	NA	NA	NA	NA	NA	NA	NA	NA	NA	NA	NA	NA	NA	NA	NA
598	598	598	598	598	598	598	598	598	598	NA	NA	NA	NA	NA	NA	NA	NA	NA	NA	NA	NA	NA	NA	NA	NA	NA	NA	NA	NA
NA	NA	NA	NA	NA	NA	NA	NA	NA	NA	4499	6001	6001	6001	6001	NA	NA	NA	NA	NA	NA	NA	NA	NA	NA	NA	NA	NA	NA	NA
NA	NA	NA	NA	NA	NA	NA	NA	NA	NA	NA	NA	NA	NA	NA	4501	6001	6001	6001	6001	NA	NA	NA	NA	NA	NA	NA	NA	NA	NA
NA	NA	NA	NA	NA	NA	NA	NA	NA	NA	NA	NA	NA	NA	NA	NA	NA	NA	NA	NA	2575	6001	6001	6001	6001	NA	NA	NA	NA	NA
NA	NA	NA	NA	NA	NA	NA	NA	NA	NA	NA	NA	NA	NA	NA	NA	NA	NA	NA	NA	NA	NA	NA	NA	NA	5449	6001	6001	6001	6001
101	101	101	101	101	NA	NA	NA	NA	NA	299	1858	6001	6001	6001	NA	NA	NA	NA	NA	NA	NA	NA	NA	NA	NA	NA	NA	NA	NA
107	107	107	107	107	NA	NA	NA	NA	NA	NA	NA	NA	NA	NA	2107	5221	6001	6001	6001	NA	NA	NA	NA	NA	NA	NA	NA	NA	NA
99	99	99	99	99	NA	NA	NA	NA	NA	NA	NA	NA	NA	NA	NA	NA	NA	NA	NA	537	6001	6001	6001	6001	NA	NA	NA	NA	NA
98	98	98	98	98	NA	NA	NA	NA	NA	NA	NA	NA	NA	NA	NA	NA	NA	NA	NA	NA	NA	NA	NA	NA	2091	6001	6001	6001	6001
82	82	82	82	82	NA	NA	NA	NA	NA	NA	NA	NA	NA	NA	NA	NA	NA	NA	NA	NA	NA	NA	NA	NA	NA	NA	NA	NA	NA
1319	1319	1319	1319	1319	1319	1319	1319	1319	1319	NA	NA	NA	NA	NA	NA	NA	NA	NA	NA	NA	NA	NA	NA	NA	NA	NA	NA	NA	NA
NA	NA	NA	NA	NA	NA	NA	NA	NA	NA	6001	6001	6001	6001	6001	NA	NA	NA	NA	NA	NA	NA	NA	NA	NA	NA	NA	NA	NA	NA
NA	NA	NA	NA	NA	NA	NA	NA	NA	NA	NA	NA	NA	NA	NA	1277	5707	6001	6001	6001	NA	NA	NA	NA	NA	NA	NA	NA	NA	NA
NA	NA	NA	NA	NA	NA	NA	NA	NA	NA	NA	NA	NA	NA	NA	NA	NA	NA	NA	NA	1743	6001	6001	6001	6001	NA	NA	NA	NA	NA
NA	NA	NA	NA	NA	NA	NA	NA	NA	NA	NA	NA	NA	NA	NA	NA	NA	NA	NA	NA	NA	NA	NA	NA	NA	2087	6001	6001	6001	6001
102	102	102	102	102	NA	NA	NA	NA	NA	2227	5097	6001	6001	6001	NA	NA	NA	NA	NA	NA	NA	NA	NA	NA	NA	NA	NA	NA	NA
117	117	117	117	117	NA	NA	NA	NA	NA	NA	NA	NA	NA	NA	425	3060	6001	6001	6001	NA	NA	NA	NA	NA	NA	NA	NA	NA	NA
100	100	100	100	100	NA	NA	NA	NA	NA	NA	NA	NA	NA	NA	NA	NA	NA	NA	NA	298	4733	6001	6001	6001	NA	NA	NA	NA	NA
94	94	94	94	94	NA	NA	NA	NA	NA	NA	NA	NA	NA	NA	NA	NA	NA	NA	NA	NA	NA	NA	NA	NA	6001	6001	6001	6001	6001
87	87	87	87	87	NA	NA	NA	NA	NA	NA	NA	NA	NA	NA	NA	NA	NA	NA	NA	NA	NA	NA	NA	NA	NA	NA	NA	NA	NA
281	281	281	281	281	281	281	281	281	281	NA	NA	NA	NA	NA	NA	NA	NA	NA	NA	NA	NA	NA	NA	NA	NA	NA	NA	NA	NA
NA	NA	NA	NA	NA	NA	NA	NA	NA	NA	316	1858	4378	6001	6001	NA	NA	NA	NA	NA	NA	NA	NA	NA	NA	NA	NA	NA	NA	NA
NA	NA	NA	NA	NA	NA	NA	NA	NA	NA	NA	NA	NA	NA	NA	336	1504	6001	6001	6001	NA	NA	NA	NA	NA	NA	NA	NA	NA	NA
NA	NA	NA	NA	NA	NA	NA	NA	NA	NA	NA	NA	NA	NA	NA	NA	NA	NA	NA	NA	306	5344	6001	6001	6001	NA	NA	NA	NA	NA
NA	NA	NA	NA	NA	NA	NA	NA	NA	NA	NA	NA	NA	NA	NA	NA	NA	NA	NA	NA	NA	NA	NA	NA	NA	551	4012	6001	6001	6001
337	337	337	337	337	NA	NA	NA	NA	NA	449	549	1862	3889	6001	NA	NA	NA	NA	NA	NA	NA	NA	NA	NA	NA	NA	NA	NA	NA
720	720	720	720	720	NA	NA	NA	NA	NA	NA	NA	NA	NA	NA	1544	2835	6001	6001	6001	NA	NA	NA	NA	NA	NA	NA	NA	NA	NA
120	120	120	120	120	NA	NA	NA	NA	NA	NA	NA	NA	NA	NA	NA	NA	NA	NA	NA	431	3790	6001	6001	6001	NA	NA	NA	NA	NA
115	115	115	115	115	NA	NA	NA	NA	NA	NA	NA	NA	NA	NA	NA	NA	NA	NA	NA	NA	NA	NA	NA	NA	423	895	6001	6001	6001
89	89	89	89	89	NA	NA	NA	NA	NA	NA	NA	NA	NA	NA	NA	NA	NA	NA	NA	NA	NA	NA	NA	NA	NA	NA	NA	NA	NA
949	949	949	949	949	949	949	949	949	949	NA	NA	NA	NA	NA	NA	NA	NA	NA	NA	NA	NA	NA	NA	NA	NA	NA	NA	NA	NA
NA	NA	NA	NA	NA	NA	NA	NA	NA	NA	441	1500	2936	6001	6001	NA	NA	NA	NA	NA	NA	NA	NA	NA	NA	NA	NA	NA	NA	NA
NA	NA	NA	NA	NA	NA	NA	NA	NA	NA	NA	NA	NA	NA	NA	334	2716	6001	6001	6001	NA	NA	NA	NA	NA	NA	NA	NA	NA	NA
NA	NA	NA	NA	NA	NA	NA	NA	NA	NA	NA	NA	NA	NA	NA	NA	NA	NA	NA	NA	2117	6001	6001	6001	6001	NA	NA	NA	NA	NA
NA	NA	NA	NA	NA	NA	NA	NA	NA	NA	NA	NA	NA	NA	NA	NA	NA	NA	NA	NA	NA	NA	NA	NA	NA	185	1735	6001	6001	6001
458	458	458	458	458	NA	NA	NA	NA	NA	1034	2460	4377	6001	6001	NA	NA	NA	NA	NA	NA	NA	NA	NA	NA	NA	NA	NA	NA	NA
805	805	805	805	805	NA	NA	NA	NA	NA	NA	NA	NA	NA	NA	1048	1876	4499	5694	6001	NA	NA	NA	NA	NA	NA	NA	NA	NA	NA
116	116	116	116	116	NA	NA	NA	NA	NA	NA	NA	NA	NA	NA	NA	NA	NA	NA	NA	440	1738	5454	6001	6001	NA	NA	NA	NA	NA
117	117	117	117	117	NA	NA	NA	NA	NA	NA	NA	NA	NA	NA	NA	NA	NA	NA	NA	NA	NA	NA	NA	NA	544	663	6001	6001	6001
86	86	86	86	86	NA	NA	NA	NA	NA	NA	NA	NA	NA	NA	NA	NA	NA	NA	NA	NA	NA	NA	NA	NA	NA	NA	NA	NA	NA
2264	2264	2264	2264	2264	2264	2264	2264	2264	2264	NA	NA	NA	NA	NA	NA	NA	NA	NA	NA	NA	NA	NA	NA	NA	NA	NA	NA	NA	NA
NA	NA	NA	NA	NA	NA	NA	NA	NA	NA	318	1743	6001	6001	6001	NA	NA	NA	NA	NA	NA	NA	NA	NA	NA	NA	NA	NA	NA	NA
NA	NA	NA	NA	NA	NA	NA	NA	NA	NA	NA	NA	NA	NA	NA	206	2587	4013	5334	6001	NA	NA	NA	NA	NA	NA	NA	NA	NA	NA
NA	NA	NA	NA	NA	NA	NA	NA	NA	NA	NA	NA	NA	NA	NA	NA	NA	NA	NA	NA	1149	6001	6001	6001	6001	NA	NA	NA	NA	NA
NA	NA	NA	NA	NA	NA	NA	NA	NA	NA	NA	NA	NA	NA	NA	NA	NA	NA	NA	NA	NA	NA	NA	NA	NA	2469	6001	6001	6001	6001
339	339	339	339	339	NA	NA	NA	NA	NA	559	3059	3656	6001	6001	NA	NA	NA	NA	NA	NA	NA	NA	NA	NA	NA	NA	NA	NA	NA
212	212	212	212	212	NA	NA	NA	NA	NA	NA	NA	NA	NA	NA	712	2472	6001	6001	6001	NA	NA	NA	NA	NA	NA	NA	NA	NA	NA
120	120	120	120	120	NA	NA	NA	NA	NA	NA	NA	NA	NA	NA	NA	NA	NA	NA	NA	433	3903	5215	6001	6001	NA	NA	NA	NA	NA
120	120	120	120	120	NA	NA	NA	NA	NA	NA	NA	NA	NA	NA	NA	NA	NA	NA	NA	NA	NA	NA	NA	NA	421	2463	6001	6001	6001
86	86	86	86	86	NA	NA	NA	NA	NA	NA	NA	NA	NA	NA	NA	NA	NA	NA	NA	NA	NA	NA	NA	NA	NA	NA	NA	NA	NA
158	158	158	158	158	158	158	158	158	158	NA	NA	NA	NA	NA	NA	NA	NA	NA	NA	NA	NA	NA	NA	NA	NA	NA	NA	NA	NA
NA	NA	NA	NA	NA	NA	NA	NA	NA	NA	190	1859	4849	6001	6001	NA	NA	NA	NA	NA	NA	NA	NA	NA	NA	NA	NA	NA	NA	NA
NA	NA	NA	NA	NA	NA	NA	NA	NA	NA	NA	NA	NA	NA	NA	690	2594	3059	4135	6001	NA	NA	NA	NA	NA	NA	NA	NA	NA	NA
NA	NA	NA	NA	NA	NA	NA	NA	NA	NA	NA	NA	NA	NA	NA	NA	NA	NA	NA	NA	188	3062	4732	6001	6001	NA	NA	NA	NA	NA
NA	NA	NA	NA	NA	NA	NA	NA	NA	NA	NA	NA	NA	NA	NA	NA	NA	NA	NA	NA	NA	NA	NA	NA	NA	427	2933	6001	6001	6001
224	224	224	224	224	NA	NA	NA	NA	NA	436	1270	2458	3650	6001	NA	NA	NA	NA	NA	NA	NA	NA	NA	NA	NA	NA	NA	NA	NA
821	821	821	821	821	NA	NA	NA	NA	NA	NA	NA	NA	NA	NA	1172	2349	4021	6001	6001	NA	NA	NA	NA	NA	NA	NA	NA	NA	NA
218	218	218	218	218	NA	NA	NA	NA	NA	NA	NA	NA	NA	NA	NA	NA	NA	NA	NA	541	6001	6001	6001	6001	NA	NA	NA	NA	NA
120	120	120	120	120	NA	NA	NA	NA	NA	NA	NA	NA	NA	NA	NA	NA	NA	NA	NA	NA	NA	NA	NA	NA	417	1131	6001	6001	6001
90	90	90	90	90	NA	NA	NA	NA	NA	NA	NA	NA	NA	NA	NA	NA	NA	NA	NA	NA	NA	NA	NA	NA	NA	NA	NA	NA	NA
640	640	640	640	640	640	640	640	640	640	NA	NA	NA	NA	NA	NA	NA	NA	NA	NA	NA	NA	NA	NA	NA	NA	NA	NA	NA	NA
NA	NA	NA	NA	NA	NA	NA	NA	NA	NA	196	3181	6001	6001	6001	NA	NA	NA	NA	NA	NA	NA	NA	NA	NA	NA	NA	NA	NA	NA
NA	NA	NA	NA	NA	NA	NA	NA	NA	NA	NA	NA	NA	NA	NA	560	798	4499	6001	6001	NA	NA	NA	NA	NA	NA	NA	NA	NA	NA
NA	NA	NA	NA	NA	NA	NA	NA	NA	NA	NA	NA	NA	NA	NA	NA	NA	NA	NA	NA	542	2464	6001	6001	6001	NA	NA	NA	NA	NA
NA	NA	NA	NA	NA	NA	NA	NA	NA	NA	NA	NA	NA	NA	NA	NA	NA	NA	NA	NA	NA	NA	NA	NA	NA	1388	1755	6001	6001	6001
340	340	340	340	340	NA	NA	NA	NA	NA	910	3067	4733	6001	6001	NA	NA	NA	NA	NA	NA	NA	NA	NA	NA	NA	NA	NA	NA	NA
814	814	814	814	814	NA	NA	NA	NA	NA	NA	NA	NA	NA	NA	1409	1749	2462	6001	6001	NA	NA	NA	NA	NA	NA	NA	NA	NA	NA
218	218	218	218	218	NA	NA	NA	NA	NA	NA	NA	NA	NA	NA	NA	NA	NA	NA	NA	674	1627	4375	6001	6001	NA	NA	NA	NA	NA
119	119	119	119	119	NA	NA	NA	NA	NA	NA	NA	NA	NA	NA	NA	NA	NA	NA	NA	NA	NA	NA	NA	NA	534	4613	6001	6001	6001
82	82	82	82	82	NA	NA	NA	NA	NA	NA	NA	NA	NA	NA	NA	NA	NA	NA	NA	NA	NA	NA	NA	NA	NA	NA	NA	NA	NA
478	478	478	478	478	478	478	478	478	478	NA	NA	NA	NA	NA	NA	NA	NA	NA	NA	NA	NA	NA	NA	NA	NA	NA	NA	NA	NA
NA	NA	NA	NA	NA	NA	NA	NA	NA	NA	189	545	3657	4135	6001	NA	NA	NA	NA	NA	NA	NA	NA	NA	NA	NA	NA	NA	NA	NA
NA	NA	NA	NA	NA	NA	NA	NA	NA	NA	NA	NA	NA	NA	NA	217	1176	1867	6001	6001	NA	NA	NA	NA	NA	NA	NA	NA	NA	NA
NA	NA	NA	NA	NA	NA	NA	NA	NA	NA	NA	NA	NA	NA	NA	NA	NA	NA	NA	NA	103	312	3056	6001	6001	NA	NA	NA	NA	NA
NA	NA	NA	NA	NA	NA	NA	NA	NA	NA	NA	NA	NA	NA	NA	NA	NA	NA	NA	NA	NA	NA	NA	NA	NA	190	1255	5232	6001	6001
6001	6001	6001	6001	6001	NA	NA	NA	NA	NA	6001	6001	6001	6001	6001	NA	NA	NA	NA	NA	NA	NA	NA	NA	NA	NA	NA	NA	NA	NA
6001	6001	6001	6001	6001	NA	NA	NA	NA	NA	NA	NA	NA	NA	NA	6001	6001	6001	6001	6001	NA	NA	NA	NA	NA	NA	NA	NA	NA	NA
1796	1796	1796	1796	1796	NA	NA	NA	NA	NA	NA	NA	NA	NA	NA	NA	NA	NA	NA	NA	5248	5828	6001	6001	6001	NA	NA	NA	NA	NA
5585	5585	5585	5585	5585	NA	NA	NA	NA	NA	NA	NA	NA	NA	NA	NA	NA	NA	NA	NA	NA	NA	NA	NA	NA	5585	5933	6001	6001	6001
83	83	83	83	83	NA	NA	NA	NA	NA	NA	NA	NA	NA	NA	NA	NA	NA	NA	NA	NA	NA	NA	NA	NA	NA	NA	NA	NA	NA
586	586	586	586	586	586	586	586	586	586	NA	NA	NA	NA	NA	NA	NA	NA	NA	NA	NA	NA	NA	NA	NA	NA	NA	NA	NA	NA
NA	NA	NA	NA	NA	NA	NA	NA	NA	NA	197	2822	5334	6001	6001	NA	NA	NA	NA	NA	NA	NA	NA	NA	NA	NA	NA	NA	NA	NA
NA	NA	NA	NA	NA	NA	NA	NA	NA	NA	NA	NA	NA	NA	NA	351	1163	2709	6001	6001	NA	NA	NA	NA	NA	NA	NA	NA	NA	NA
NA	NA	NA	NA	NA	NA	NA	NA	NA	NA	NA	NA	NA	NA	NA	NA	NA	NA	NA	NA	322	3422	5219	6001	6001	NA	NA	NA	NA	NA
NA	NA	NA	NA	NA	NA	NA	NA	NA	NA	NA	NA	NA	NA	NA	NA	NA	NA	NA	NA	NA	NA	NA	NA	NA	189	2341	6001	6001	6001
578	578	578	578	578	NA	NA	NA	NA	NA	1169	2819	3540	6001	6001	NA	NA	NA	NA	NA	NA	NA	NA	NA	NA	NA	NA	NA	NA	NA
2143	2143	2143	2143	2143	NA	NA	NA	NA	NA	NA	NA	NA	NA	NA	5262	6001	6001	6001	6001	NA	NA	NA	NA	NA	NA	NA	NA	NA	NA
6001	6001	6001	6001	6001	NA	NA	NA	NA	NA	NA	NA	NA	NA	NA	NA	NA	NA	NA	NA	6001	6001	6001	6001	6001	NA	NA	NA	NA	NA
3208	3208	3208	3208	3208	NA	NA	NA	NA	NA	NA	NA	NA	NA	NA	NA	NA	NA	NA	NA	NA	NA	NA	NA	NA	3208	4017	6001	6001	6001
87	87	87	87	87	NA	NA	NA	NA	NA	NA	NA	NA	NA	NA	NA	NA	NA	NA	NA	NA	NA	NA	NA	NA	NA	NA	NA	NA	NA
167	167	167	167	167	167	167	167	167	167	NA	NA	NA	NA	NA	NA	NA	NA	NA	NA	NA	NA	NA	NA	NA	NA	NA	NA	NA	NA
NA	NA	NA	NA	NA	NA	NA	NA	NA	NA	207	1498	3059	4011	6001	NA	NA	NA	NA	NA	NA	NA	NA	NA	NA	NA	NA	NA	NA	NA
NA	NA	NA	NA	NA	NA	NA	NA	NA	NA	NA	NA	NA	NA	NA	360	1038	6001	6001	6001	NA	NA	NA	NA	NA	NA	NA	NA	NA	NA
NA	NA	NA	NA	NA	NA	NA	NA	NA	NA	NA	NA	NA	NA	NA	NA	NA	NA	NA	NA	319	1385	3779	6001	6001	NA	NA	NA	NA	NA
NA	NA	NA	NA	NA	NA	NA	NA	NA	NA	NA	NA	NA	NA	NA	NA	NA	NA	NA	NA	NA	NA	NA	NA	NA	205	3294	6001	6001	6001
6001	6001	6001	6001	6001	NA	NA	NA	NA	NA	6001	6001	6001	6001	6001	NA	NA	NA	NA	NA	NA	NA	NA	NA	NA	NA	NA	NA	NA	NA
6001	6001	6001	6001	6001	NA	NA	NA	NA	NA	NA	NA	NA	NA	NA	6001	6001	6001	6001	6001	NA	NA	NA	NA	NA	NA	NA	NA	NA	NA
574	574	574	574	574	NA	NA	NA	NA	NA	NA	NA	NA	NA	NA	NA	NA	NA	NA	NA	810	1258	3537	6001	6001	NA	NA	NA	NA	NA
1027	1027	1027	1027	1027	NA	NA	NA	NA	NA	NA	NA	NA	NA	NA	NA	NA	NA	NA	NA	NA	NA	NA	NA	NA	1027	1139	3893	6001	6001
85	85	85	85	85	NA	NA	NA	NA	NA	NA	NA	NA	NA	NA	NA	NA	NA	NA	NA	NA	NA	NA	NA	NA	NA	NA	NA	NA	NA
1793	1793	1793	1793	1793	1793	1793	1793	1793	1793	NA	NA	NA	NA	NA	NA	NA	NA	NA	NA	NA	NA	NA	NA	NA	NA	NA	NA	NA	NA
NA	NA	NA	NA	NA	NA	NA	NA	NA	NA	199	1034	2338	5331	6001	NA	NA	NA	NA	NA	NA	NA	NA	NA	NA	NA	NA	NA	NA	NA
NA	NA	NA	NA	NA	NA	NA	NA	NA	NA	NA	NA	NA	NA	NA	456	672	1145	4252	6001	NA	NA	NA	NA	NA	NA	NA	NA	NA	NA
NA	NA	NA	NA	NA	NA	NA	NA	NA	NA	NA	NA	NA	NA	NA	NA	NA	NA	NA	NA	202	2712	6001	6001	6001	NA	NA	NA	NA	NA
NA	NA	NA	NA	NA	NA	NA	NA	NA	NA	NA	NA	NA	NA	NA	NA	NA	NA	NA	NA	NA	NA	NA	NA	NA	188	1735	4251	6001	6001
1410	1410	1410	1410	1410	NA	NA	NA	NA	NA	2140	3549	4255	6001	6001	NA	NA	NA	NA	NA	NA	NA	NA	NA	NA	NA	NA	NA	NA	NA
6001	6001	6001	6001	6001	NA	NA	NA	NA	NA	NA	NA	NA	NA	NA	6001	6001	6001	6001	6001	NA	NA	NA	NA	NA	NA	NA	NA	NA	NA
1905	1905	1905	1905	1905	NA	NA	NA	NA	NA	NA	NA	NA	NA	NA	NA	NA	NA	NA	NA	6001	6001	6001	6001	6001	NA	NA	NA	NA	NA
358	358	358	358	358	NA	NA	NA	NA	NA	NA	NA	NA	NA	NA	NA	NA	NA	NA	NA	NA	NA	NA	NA	NA	359	1377	6001	6001	6001
86	86	86	86	86	NA	NA	NA	NA	NA	NA	NA	NA	NA	NA	NA	NA	NA	NA	NA	NA	NA	NA	NA	NA	NA	NA	NA	NA	NA
2325	2325	2325	2325	2325	2325	2325	2325	2325	2325	NA	NA	NA	NA	NA	NA	NA	NA	NA	NA	NA	NA	NA	NA	NA	NA	NA	NA	NA	NA
NA	NA	NA	NA	NA	NA	NA	NA	NA	NA	317	551	6001	6001	6001	NA	NA	NA	NA	NA	NA	NA	NA	NA	NA	NA	NA	NA	NA	NA
NA	NA	NA	NA	NA	NA	NA	NA	NA	NA	NA	NA	NA	NA	NA	331	1046	4507	6001	6001	NA	NA	NA	NA	NA	NA	NA	NA	NA	NA
NA	NA	NA	NA	NA	NA	NA	NA	NA	NA	NA	NA	NA	NA	NA	NA	NA	NA	NA	NA	475	1266	3657	6001	6001	NA	NA	NA	NA	NA
NA	NA	NA	NA	NA	NA	NA	NA	NA	NA	NA	NA	NA	NA	NA	NA	NA	NA	NA	NA	NA	NA	NA	NA	NA	300	1017	6001	6001	6001
2638	2638	2638	2638	2638	NA	NA	NA	NA	NA	6001	6001	6001	6001	6001	NA	NA	NA	NA	NA	NA	NA	NA	NA	NA	NA	NA	NA	NA	NA
1035	1035	1035	1035	1035	NA	NA	NA	NA	NA	NA	NA	NA	NA	NA	6001	6001	6001	6001	6001	NA	NA	NA	NA	NA	NA	NA	NA	NA	NA
1189	1189	1189	1189	1189	NA	NA	NA	NA	NA	NA	NA	NA	NA	NA	NA	NA	NA	NA	NA	2599	5966	6001	6001	6001	NA	NA	NA	NA	NA
1990	1990	1990	1990	1990	NA	NA	NA	NA	NA	NA	NA	NA	NA	NA	NA	NA	NA	NA	NA	NA	NA	NA	NA	NA	1990	2212	4610	6001	6001
82	82	82	82	82	NA	NA	NA	NA	NA	NA	NA	NA	NA	NA	NA	NA	NA	NA	NA	NA	NA	NA	NA	NA	NA	NA	NA	NA	NA
951	951	951	951	951	951	951	951	951	951	NA	NA	NA	NA	NA	NA	NA	NA	NA	NA	NA	NA	NA	NA	NA	NA	NA	NA	NA	NA
NA	NA	NA	NA	NA	NA	NA	NA	NA	NA	1256	6001	6001	6001	6001	NA	NA	NA	NA	NA	NA	NA	NA	NA	NA	NA	NA	NA	NA	NA
NA	NA	NA	NA	NA	NA	NA	NA	NA	NA	NA	NA	NA	NA	NA	785	6001	6001	6001	6001	NA	NA	NA	NA	NA	NA	NA	NA	NA	NA
NA	NA	NA	NA	NA	NA	NA	NA	NA	NA	NA	NA	NA	NA	NA	NA	NA	NA	NA	NA	303	6001	6001	6001	6001	NA	NA	NA	NA	NA
NA	NA	NA	NA	NA	NA	NA	NA	NA	NA	NA	NA	NA	NA	NA	NA	NA	NA	NA	NA	NA	NA	NA	NA	NA	410	6001	6001	6001	6001
104	104	104	104	104	NA	NA	NA	NA	NA	1137	3412	6001	6001	6001	NA	NA	NA	NA	NA	NA	NA	NA	NA	NA	NA	NA	NA	NA	NA
113	113	113	113	113	NA	NA	NA	NA	NA	NA	NA	NA	NA	NA	1032	6001	6001	6001	6001	NA	NA	NA	NA	NA	NA	NA	NA	NA	NA
97	97	97	97	97	NA	NA	NA	NA	NA	NA	NA	NA	NA	NA	NA	NA	NA	NA	NA	426	6001	6001	6001	6001	NA	NA	NA	NA	NA
91	91	91	91	91	NA	NA	NA	NA	NA	NA	NA	NA	NA	NA	NA	NA	NA	NA	NA	NA	NA	NA	NA	NA	3292	6001	6001	6001	6001
83	83	83	83	83	NA	NA	NA	NA	NA	NA	NA	NA	NA	NA	NA	NA	NA	NA	NA	NA	NA	NA	NA	NA	NA	NA	NA	NA	NA
1422	1422	1422	1422	1422	1422	1422	1422	1422	1422	NA	NA	NA	NA	NA	NA	NA	NA	NA	NA	NA	NA	NA	NA	NA	NA	NA	NA	NA	NA
NA	NA	NA	NA	NA	NA	NA	NA	NA	NA	5218	6001	6001	6001	6001	NA	NA	NA	NA	NA	NA	NA	NA	NA	NA	NA	NA	NA	NA	NA
NA	NA	NA	NA	NA	NA	NA	NA	NA	NA	NA	NA	NA	NA	NA	915	6001	6001	6001	6001	NA	NA	NA	NA	NA	NA	NA	NA	NA	NA
NA	NA	NA	NA	NA	NA	NA	NA	NA	NA	NA	NA	NA	NA	NA	NA	NA	NA	NA	NA	179	1253	6001	6001	6001	NA	NA	NA	NA	NA
NA	NA	NA	NA	NA	NA	NA	NA	NA	NA	NA	NA	NA	NA	NA	NA	NA	NA	NA	NA	NA	NA	NA	NA	NA	410	6001	6001	6001	6001
101	101	101	101	101	NA	NA	NA	NA	NA	1264	4865	6001	6001	6001	NA	NA	NA	NA	NA	NA	NA	NA	NA	NA	NA	NA	NA	NA	NA
108	108	108	108	108	NA	NA	NA	NA	NA	NA	NA	NA	NA	NA	1620	6001	6001	6001	6001	NA	NA	NA	NA	NA	NA	NA	NA	NA	NA
100	100	100	100	100	NA	NA	NA	NA	NA	NA	NA	NA	NA	NA	NA	NA	NA	NA	NA	536	6001	6001	6001	6001	NA	NA	NA	NA	NA
93	93	93	93	93	NA	NA	NA	NA	NA	NA	NA	NA	NA	NA	NA	NA	NA	NA	NA	NA	NA	NA	NA	NA	6001	6001	6001	6001	6001
88	88	88	88	88	NA	NA	NA	NA	NA	NA	NA	NA	NA	NA	NA	NA	NA	NA	NA	NA	NA	NA	NA	NA	NA	NA	NA	NA	NA
3345	3345	3345	3345	3345	3345	3345	3345	3345	3345	NA	NA	NA	NA	NA	NA	NA	NA	NA	NA	NA	NA	NA	NA	NA	NA	NA	NA	NA	NA
NA	NA	NA	NA	NA	NA	NA	NA	NA	NA	2819	3533	6001	6001	6001	NA	NA	NA	NA	NA	NA	NA	NA	NA	NA	NA	NA	NA	NA	NA
NA	NA	NA	NA	NA	NA	NA	NA	NA	NA	NA	NA	NA	NA	NA	2347	6001	6001	6001	6001	NA	NA	NA	NA	NA	NA	NA	NA	NA	NA
NA	NA	NA	NA	NA	NA	NA	NA	NA	NA	NA	NA	NA	NA	NA	NA	NA	NA	NA	NA	5461	6001	6001	6001	6001	NA	NA	NA	NA	NA
NA	NA	NA	NA	NA	NA	NA	NA	NA	NA	NA	NA	NA	NA	NA	NA	NA	NA	NA	NA	NA	NA	NA	NA	NA	6001	6001	6001	6001	6001
106	106	106	106	106	NA	NA	NA	NA	NA	1618	6001	6001	6001	6001	NA	NA	NA	NA	NA	NA	NA	NA	NA	NA	NA	NA	NA	NA	NA
115	115	115	115	115	NA	NA	NA	NA	NA	NA	NA	NA	NA	NA	295	5461	6001	6001	6001	NA	NA	NA	NA	NA	NA	NA	NA	NA	NA
99	99	99	99	99	NA	NA	NA	NA	NA	NA	NA	NA	NA	NA	NA	NA	NA	NA	NA	654	5095	6001	6001	6001	NA	NA	NA	NA	NA
92	92	92	92	92	NA	NA	NA	NA	NA	NA	NA	NA	NA	NA	NA	NA	NA	NA	NA	NA	NA	NA	NA	NA	2093	4370	6001	6001	6001
89	89	89	89	89	NA	NA	NA	NA	NA	NA	NA	NA	NA	NA	NA	NA	NA	NA	NA	NA	NA	NA	NA	NA	NA	NA	NA	NA	NA
2445	2445	2445	2445	2445	2445	2445	2445	2445	2445	NA	NA	NA	NA	NA	NA	NA	NA	NA	NA	NA	NA	NA	NA	NA	NA	NA	NA	NA	NA
NA	NA	NA	NA	NA	NA	NA	NA	NA	NA	1376	6001	6001	6001	6001	NA	NA	NA	NA	NA	NA	NA	NA	NA	NA	NA	NA	NA	NA	NA
NA	NA	NA	NA	NA	NA	NA	NA	NA	NA	NA	NA	NA	NA	NA	551	6001	6001	6001	6001	NA	NA	NA	NA	NA	NA	NA	NA	NA	NA
NA	NA	NA	NA	NA	NA	NA	NA	NA	NA	NA	NA	NA	NA	NA	NA	NA	NA	NA	NA	786	6001	6001	6001	6001	NA	NA	NA	NA	NA
NA	NA	NA	NA	NA	NA	NA	NA	NA	NA	NA	NA	NA	NA	NA	NA	NA	NA	NA	NA	NA	NA	NA	NA	NA	2091	6001	6001	6001	6001
106	106	106	106	106	NA	NA	NA	NA	NA	1386	3779	6001	6001	6001	NA	NA	NA	NA	NA	NA	NA	NA	NA	NA	NA	NA	NA	NA	NA
114	114	114	114	114	NA	NA	NA	NA	NA	NA	NA	NA	NA	NA	424	6001	6001	6001	6001	NA	NA	NA	NA	NA	NA	NA	NA	NA	NA
98	98	98	98	98	NA	NA	NA	NA	NA	NA	NA	NA	NA	NA	NA	NA	NA	NA	NA	6001	6001	6001	6001	6001	NA	NA	NA	NA	NA
90	90	90	90	90	NA	NA	NA	NA	NA	NA	NA	NA	NA	NA	NA	NA	NA	NA	NA	NA	NA	NA	NA	NA	294	6001	6001	6001	6001
77	77	77	77	77	NA	NA	NA	NA	NA	NA	NA	NA	NA	NA	NA	NA	NA	NA	NA	NA	NA	NA	NA	NA	NA	NA	NA	NA	NA
3525	3525	3525	3525	3525	3525	3525	3525	3525	3525	NA	NA	NA	NA	NA	NA	NA	NA	NA	NA	NA	NA	NA	NA	NA	NA	NA	NA	NA	NA
NA	NA	NA	NA	NA	NA	NA	NA	NA	NA	1496	6001	6001	6001	6001	NA	NA	NA	NA	NA	NA	NA	NA	NA	NA	NA	NA	NA	NA	NA
NA	NA	NA	NA	NA	NA	NA	NA	NA	NA	NA	NA	NA	NA	NA	1150	6001	6001	6001	6001	NA	NA	NA	NA	NA	NA	NA	NA	NA	NA
NA	NA	NA	NA	NA	NA	NA	NA	NA	NA	NA	NA	NA	NA	NA	NA	NA	NA	NA	NA	6001	6001	6001	6001	6001	NA	NA	NA	NA	NA
NA	NA	NA	NA	NA	NA	NA	NA	NA	NA	NA	NA	NA	NA	NA	NA	NA	NA	NA	NA	NA	NA	NA	NA	NA	1736	6001	6001	6001	6001
104	104	104	104	104	NA	NA	NA	NA	NA	1144	6001	6001	6001	6001	NA	NA	NA	NA	NA	NA	NA	NA	NA	NA	NA	NA	NA	NA	NA
112	112	112	112	112	NA	NA	NA	NA	NA	NA	NA	NA	NA	NA	3305	6001	6001	6001	6001	NA	NA	NA	NA	NA	NA	NA	NA	NA	NA
103	103	103	103	103	NA	NA	NA	NA	NA	NA	NA	NA	NA	NA	NA	NA	NA	NA	NA	655	2574	6001	6001	6001	NA	NA	NA	NA	NA
81	81	81	81	81	NA	NA	NA	NA	NA	NA	NA	NA	NA	NA	NA	NA	NA	NA	NA	NA	NA	NA	NA	NA	653	6001	6001	6001	6001
88	88	88	88	88	NA	NA	NA	NA	NA	NA	NA	NA	NA	NA	NA	NA	NA	NA	NA	NA	NA	NA	NA	NA	NA	NA	NA	NA	NA
762	762	762	762	762	762	762	762	762	762	NA	NA	NA	NA	NA	NA	NA	NA	NA	NA	NA	NA	NA	NA	NA	NA	NA	NA	NA	NA
NA	NA	NA	NA	NA	NA	NA	NA	NA	NA	308	2943	3535	6001	6001	NA	NA	NA	NA	NA	NA	NA	NA	NA	NA	NA	NA	NA	NA	NA
NA	NA	NA	NA	NA	NA	NA	NA	NA	NA	NA	NA	NA	NA	NA	586	3436	6001	6001	6001	NA	NA	NA	NA	NA	NA	NA	NA	NA	NA
NA	NA	NA	NA	NA	NA	NA	NA	NA	NA	NA	NA	NA	NA	NA	NA	NA	NA	NA	NA	807	1623	5096	6001	6001	NA	NA	NA	NA	NA
NA	NA	NA	NA	NA	NA	NA	NA	NA	NA	NA	NA	NA	NA	NA	NA	NA	NA	NA	NA	NA	NA	NA	NA	NA	320	3536	6001	6001	6001
346	346	346	346	346	NA	NA	NA	NA	NA	666	1981	6001	6001	6001	NA	NA	NA	NA	NA	NA	NA	NA	NA	NA	NA	NA	NA	NA	NA
683	683	683	683	683	NA	NA	NA	NA	NA	NA	NA	NA	NA	NA	1542	4265	6001	6001	6001	NA	NA	NA	NA	NA	NA	NA	NA	NA	NA
196	196	196	196	196	NA	NA	NA	NA	NA	NA	NA	NA	NA	NA	NA	NA	NA	NA	NA	198	3184	5335	6001	6001	NA	NA	NA	NA	NA
114	114	114	114	114	NA	NA	NA	NA	NA	NA	NA	NA	NA	NA	NA	NA	NA	NA	NA	NA	NA	NA	NA	NA	783	1652	6001	6001	6001
87	87	87	87	87	NA	NA	NA	NA	NA	NA	NA	NA	NA	NA	NA	NA	NA	NA	NA	NA	NA	NA	NA	NA	NA	NA	NA	NA	NA
709	709	709	709	709	709	709	709	709	709	NA	NA	NA	NA	NA	NA	NA	NA	NA	NA	NA	NA	NA	NA	NA	NA	NA	NA	NA	NA
NA	NA	NA	NA	NA	NA	NA	NA	NA	NA	319	1864	6001	6001	6001	NA	NA	NA	NA	NA	NA	NA	NA	NA	NA	NA	NA	NA	NA	NA
NA	NA	NA	NA	NA	NA	NA	NA	NA	NA	NA	NA	NA	NA	NA	457	1281	2099	2933	6001	NA	NA	NA	NA	NA	NA	NA	NA	NA	NA
NA	NA	NA	NA	NA	NA	NA	NA	NA	NA	NA	NA	NA	NA	NA	NA	NA	NA	NA	NA	443	2111	6001	6001	6001	NA	NA	NA	NA	NA
NA	NA	NA	NA	NA	NA	NA	NA	NA	NA	NA	NA	NA	NA	NA	NA	NA	NA	NA	NA	NA	NA	NA	NA	NA	306	4016	6001	6001	6001
215	215	215	215	215	NA	NA	NA	NA	NA	238	541	1136	3530	6001	NA	NA	NA	NA	NA	NA	NA	NA	NA	NA	NA	NA	NA	NA	NA
835	835	835	835	835	NA	NA	NA	NA	NA	NA	NA	NA	NA	NA	2265	2949	3899	6001	6001	NA	NA	NA	NA	NA	NA	NA	NA	NA	NA
113	113	113	113	113	NA	NA	NA	NA	NA	NA	NA	NA	NA	NA	NA	NA	NA	NA	NA	118	1160	4140	6001	6001	NA	NA	NA	NA	NA
117	117	117	117	117	NA	NA	NA	NA	NA	NA	NA	NA	NA	NA	NA	NA	NA	NA	NA	NA	NA	NA	NA	NA	303	895	6001	6001	6001
90	90	90	90	90	NA	NA	NA	NA	NA	NA	NA	NA	NA	NA	NA	NA	NA	NA	NA	NA	NA	NA	NA	NA	NA	NA	NA	NA	NA
6001	6001	6001	6001	6001	6001	6001	6001	6001	6001	NA	NA	NA	NA	NA	NA	NA	NA	NA	NA	NA	NA	NA	NA	NA	NA	NA	NA	NA	NA
NA	NA	NA	NA	NA	NA	NA	NA	NA	NA	190	1504	5336	6001	6001	NA	NA	NA	NA	NA	NA	NA	NA	NA	NA	NA	NA	NA	NA	NA
NA	NA	NA	NA	NA	NA	NA	NA	NA	NA	NA	NA	NA	NA	NA	337	1033	5099	6001	6001	NA	NA	NA	NA	NA	NA	NA	NA	NA	NA
NA	NA	NA	NA	NA	NA	NA	NA	NA	NA	NA	NA	NA	NA	NA	NA	NA	NA	NA	NA	193	1863	2814	6001	6001	NA	NA	NA	NA	NA
NA	NA	NA	NA	NA	NA	NA	NA	NA	NA	NA	NA	NA	NA	NA	NA	NA	NA	NA	NA	NA	NA	NA	NA	NA	294	2227	6001	6001	6001
215	215	215	215	215	NA	NA	NA	NA	NA	438	540	1853	3537	6001	NA	NA	NA	NA	NA	NA	NA	NA	NA	NA	NA	NA	NA	NA	NA
586	586	586	586	586	NA	NA	NA	NA	NA	NA	NA	NA	NA	NA	1781	3669	4379	6001	6001	NA	NA	NA	NA	NA	NA	NA	NA	NA	NA
119	119	119	119	119	NA	NA	NA	NA	NA	NA	NA	NA	NA	NA	NA	NA	NA	NA	NA	194	900	1973	6001	6001	NA	NA	NA	NA	NA
199	199	199	199	199	NA	NA	NA	NA	NA	NA	NA	NA	NA	NA	NA	NA	NA	NA	NA	NA	NA	NA	NA	NA	544	1854	6001	6001	6001
86	86	86	86	86	NA	NA	NA	NA	NA	NA	NA	NA	NA	NA	NA	NA	NA	NA	NA	NA	NA	NA	NA	NA	NA	NA	NA	NA	NA
2210	2210	2210	2210	2210	2210	2210	2210	2210	2210	NA	NA	NA	NA	NA	NA	NA	NA	NA	NA	NA	NA	NA	NA	NA	NA	NA	NA	NA	NA
NA	NA	NA	NA	NA	NA	NA	NA	NA	NA	189	422	6001	6001	6001	NA	NA	NA	NA	NA	NA	NA	NA	NA	NA	NA	NA	NA	NA	NA
NA	NA	NA	NA	NA	NA	NA	NA	NA	NA	NA	NA	NA	NA	NA	338	5587	6001	6001	6001	NA	NA	NA	NA	NA	NA	NA	NA	NA	NA
NA	NA	NA	NA	NA	NA	NA	NA	NA	NA	NA	NA	NA	NA	NA	NA	NA	NA	NA	NA	1635	3542	6001	6001	6001	NA	NA	NA	NA	NA
NA	NA	NA	NA	NA	NA	NA	NA	NA	NA	NA	NA	NA	NA	NA	NA	NA	NA	NA	NA	NA	NA	NA	NA	NA	298	6001	6001	6001	6001
223	223	223	223	223	NA	NA	NA	NA	NA	316	3320	4853	6001	6001	NA	NA	NA	NA	NA	NA	NA	NA	NA	NA	NA	NA	NA	NA	NA
570	570	570	570	570	NA	NA	NA	NA	NA	NA	NA	NA	NA	NA	1305	1996	4980	6001	6001	NA	NA	NA	NA	NA	NA	NA	NA	NA	NA
115	115	115	115	115	NA	NA	NA	NA	NA	NA	NA	NA	NA	NA	NA	NA	NA	NA	NA	673	2345	5932	6001	6001	NA	NA	NA	NA	NA
118	118	118	118	118	NA	NA	NA	NA	NA	NA	NA	NA	NA	NA	NA	NA	NA	NA	NA	NA	NA	NA	NA	NA	454	4150	6001	6001	6001
87	87	87	87	87	NA	NA	NA	NA	NA	NA	NA	NA	NA	NA	NA	NA	NA	NA	NA	NA	NA	NA	NA	NA	NA	NA	NA	NA	NA
6001	6001	6001	6001	6001	6001	6001	6001	6001	6001	NA	NA	NA	NA	NA	NA	NA	NA	NA	NA	NA	NA	NA	NA	NA	NA	NA	NA	NA	NA
NA	NA	NA	NA	NA	NA	NA	NA	NA	NA	557	1503	5217	6001	6001	NA	NA	NA	NA	NA	NA	NA	NA	NA	NA	NA	NA	NA	NA	NA
NA	NA	NA	NA	NA	NA	NA	NA	NA	NA	NA	NA	NA	NA	NA	204	431	4862	6001	6001	NA	NA	NA	NA	NA	NA	NA	NA	NA	NA
NA	NA	NA	NA	NA	NA	NA	NA	NA	NA	NA	NA	NA	NA	NA	NA	NA	NA	NA	NA	1280	5596	6001	6001	6001	NA	NA	NA	NA	NA
NA	NA	NA	NA	NA	NA	NA	NA	NA	NA	NA	NA	NA	NA	NA	NA	NA	NA	NA	NA	NA	NA	NA	NA	NA	426	6001	6001	6001	6001
215	215	215	215	215	NA	NA	NA	NA	NA	544	1863	6001	6001	6001	NA	NA	NA	NA	NA	NA	NA	NA	NA	NA	NA	NA	NA	NA	NA
208	208	208	208	208	NA	NA	NA	NA	NA	NA	NA	NA	NA	NA	455	1626	5228	6001	6001	NA	NA	NA	NA	NA	NA	NA	NA	NA	NA
211	211	211	211	211	NA	NA	NA	NA	NA	NA	NA	NA	NA	NA	NA	NA	NA	NA	NA	432	2703	6001	6001	6001	NA	NA	NA	NA	NA
211	211	211	211	211	NA	NA	NA	NA	NA	NA	NA	NA	NA	NA	NA	NA	NA	NA	NA	NA	NA	NA	NA	NA	672	6001	6001	6001	6001
85	85	85	85	85	NA	NA	NA	NA	NA	NA	NA	NA	NA	NA	NA	NA	NA	NA	NA	NA	NA	NA	NA	NA	NA	NA	NA	NA	NA
1311	1311	1311	1311	1311	1311	1311	1311	1311	1311	NA	NA	NA	NA	NA	NA	NA	NA	NA	NA	NA	NA	NA	NA	NA	NA	NA	NA	NA	NA
NA	NA	NA	NA	NA	NA	NA	NA	NA	NA	112	1030	4256	6001	6001	NA	NA	NA	NA	NA	NA	NA	NA	NA	NA	NA	NA	NA	NA	NA
NA	NA	NA	NA	NA	NA	NA	NA	NA	NA	NA	NA	NA	NA	NA	474	1029	2600	6001	6001	NA	NA	NA	NA	NA	NA	NA	NA	NA	NA
NA	NA	NA	NA	NA	NA	NA	NA	NA	NA	NA	NA	NA	NA	NA	NA	NA	NA	NA	NA	684	1990	4855	6001	6001	NA	NA	NA	NA	NA
NA	NA	NA	NA	NA	NA	NA	NA	NA	NA	NA	NA	NA	NA	NA	NA	NA	NA	NA	NA	NA	NA	NA	NA	NA	236	2337	5693	6001	6001
1430	1430	1430	1430	1430	NA	NA	NA	NA	NA	1763	2107	2695	6001	6001	NA	NA	NA	NA	NA	NA	NA	NA	NA	NA	NA	NA	NA	NA	NA
3824	3824	3824	3824	3824	NA	NA	NA	NA	NA	NA	NA	NA	NA	NA	6001	6001	6001	6001	6001	NA	NA	NA	NA	NA	NA	NA	NA	NA	NA
696	696	696	696	696	NA	NA	NA	NA	NA	NA	NA	NA	NA	NA	NA	NA	NA	NA	NA	933	1380	4976	6001	6001	NA	NA	NA	NA	NA
5598	5598	5598	5598	5598	NA	NA	NA	NA	NA	NA	NA	NA	NA	NA	NA	NA	NA	NA	NA	NA	NA	NA	NA	NA	5598	6001	6001	6001	6001
85	85	85	85	85	NA	NA	NA	NA	NA	NA	NA	NA	NA	NA	NA	NA	NA	NA	NA	NA	NA	NA	NA	NA	NA	NA	NA	NA	NA
1003	1003	1003	1003	1003	1003	1003	1003	1003	1003	NA	NA	NA	NA	NA	NA	NA	NA	NA	NA	NA	NA	NA	NA	NA	NA	NA	NA	NA	NA
NA	NA	NA	NA	NA	NA	NA	NA	NA	NA	192	414	2695	6001	6001	NA	NA	NA	NA	NA	NA	NA	NA	NA	NA	NA	NA	NA	NA	NA
NA	NA	NA	NA	NA	NA	NA	NA	NA	NA	NA	NA	NA	NA	NA	221	1636	3535	6001	6001	NA	NA	NA	NA	NA	NA	NA	NA	NA	NA
NA	NA	NA	NA	NA	NA	NA	NA	NA	NA	NA	NA	NA	NA	NA	NA	NA	NA	NA	NA	339	3903	5934	6001	6001	NA	NA	NA	NA	NA
NA	NA	NA	NA	NA	NA	NA	NA	NA	NA	NA	NA	NA	NA	NA	NA	NA	NA	NA	NA	NA	NA	NA	NA	NA	186	2103	6001	6001	6001
6001	6001	6001	6001	6001	NA	NA	NA	NA	NA	6001	6001	6001	6001	6001	NA	NA	NA	NA	NA	NA	NA	NA	NA	NA	NA	NA	NA	NA	NA
6001	6001	6001	6001	6001	NA	NA	NA	NA	NA	NA	NA	NA	NA	NA	6001	6001	6001	6001	6001	NA	NA	NA	NA	NA	NA	NA	NA	NA	NA
3221	3221	3221	3221	3221	NA	NA	NA	NA	NA	NA	NA	NA	NA	NA	NA	NA	NA	NA	NA	3448	3786	4256	6001	6001	NA	NA	NA	NA	NA
793	793	793	793	793	NA	NA	NA	NA	NA	NA	NA	NA	NA	NA	NA	NA	NA	NA	NA	NA	NA	NA	NA	NA	793	891	1132	6001	6001
88	88	88	88	88	NA	NA	NA	NA	NA	NA	NA	NA	NA	NA	NA	NA	NA	NA	NA	NA	NA	NA	NA	NA	NA	NA	NA	NA	NA
2568	2568	2568	2568	2568	2568	2568	2568	2568	2568	NA	NA	NA	NA	NA	NA	NA	NA	NA	NA	NA	NA	NA	NA	NA	NA	NA	NA	NA	NA
NA	NA	NA	NA	NA	NA	NA	NA	NA	NA	232	546	2578	3538	6001	NA	NA	NA	NA	NA	NA	NA	NA	NA	NA	NA	NA	NA	NA	NA
NA	NA	NA	NA	NA	NA	NA	NA	NA	NA	NA	NA	NA	NA	NA	235	683	800	6001	6001	NA	NA	NA	NA	NA	NA	NA	NA	NA	NA
NA	NA	NA	NA	NA	NA	NA	NA	NA	NA	NA	NA	NA	NA	NA	NA	NA	NA	NA	NA	213	1864	6001	6001	6001	NA	NA	NA	NA	NA
NA	NA	NA	NA	NA	NA	NA	NA	NA	NA	NA	NA	NA	NA	NA	NA	NA	NA	NA	NA	NA	NA	NA	NA	NA	231	1858	5090	6001	6001
5274	5274	5274	5274	5274	NA	NA	NA	NA	NA	5364	6001	6001	6001	6001	NA	NA	NA	NA	NA	NA	NA	NA	NA	NA	NA	NA	NA	NA	NA
1415	1415	1415	1415	1415	NA	NA	NA	NA	NA	NA	NA	NA	NA	NA	3959	4765	6001	6001	6001	NA	NA	NA	NA	NA	NA	NA	NA	NA	NA
583	583	583	583	583	NA	NA	NA	NA	NA	NA	NA	NA	NA	NA	NA	NA	NA	NA	NA	1883	3303	5933	6001	6001	NA	NA	NA	NA	NA
1875	1875	1875	1875	1875	NA	NA	NA	NA	NA	NA	NA	NA	NA	NA	NA	NA	NA	NA	NA	NA	NA	NA	NA	NA	1875	4136	6001	6001	6001
84	84	84	84	84	NA	NA	NA	NA	NA	NA	NA	NA	NA	NA	NA	NA	NA	NA	NA	NA	NA	NA	NA	NA	NA	NA	NA	NA	NA
6001	6001	6001	6001	6001	6001	6001	6001	6001	6001	NA	NA	NA	NA	NA	NA	NA	NA	NA	NA	NA	NA	NA	NA	NA	NA	NA	NA	NA	NA
NA	NA	NA	NA	NA	NA	NA	NA	NA	NA	199	668	1733	6001	6001	NA	NA	NA	NA	NA	NA	NA	NA	NA	NA	NA	NA	NA	NA	NA
NA	NA	NA	NA	NA	NA	NA	NA	NA	NA	NA	NA	NA	NA	NA	455	1161	4262	6001	6001	NA	NA	NA	NA	NA	NA	NA	NA	NA	NA
NA	NA	NA	NA	NA	NA	NA	NA	NA	NA	NA	NA	NA	NA	NA	NA	NA	NA	NA	NA	228	910	3776	6001	6001	NA	NA	NA	NA	NA
NA	NA	NA	NA	NA	NA	NA	NA	NA	NA	NA	NA	NA	NA	NA	NA	NA	NA	NA	NA	NA	NA	NA	NA	NA	192	2375	6001	6001	6001
934	934	934	934	934	NA	NA	NA	NA	NA	1160	1629	3175	6001	6001	NA	NA	NA	NA	NA	NA	NA	NA	NA	NA	NA	NA	NA	NA	NA
6001	6001	6001	6001	6001	NA	NA	NA	NA	NA	NA	NA	NA	NA	NA	6001	6001	6001	6001	6001	NA	NA	NA	NA	NA	NA	NA	NA	NA	NA
1193	1193	1193	1193	1193	NA	NA	NA	NA	NA	NA	NA	NA	NA	NA	NA	NA	NA	NA	NA	1648	2348	6001	6001	6001	NA	NA	NA	NA	NA
2880	2880	2880	2880	2880	NA	NA	NA	NA	NA	NA	NA	NA	NA	NA	NA	NA	NA	NA	NA	NA	NA	NA	NA	NA	2880	3067	6001	6001	6001
88	88	88	88	88	NA	NA	NA	NA	NA	NA	NA	NA	NA	NA	NA	NA	NA	NA	NA	NA	NA	NA	NA	NA	NA	NA	NA	NA	NA
2320	2320	2320	2320	2320	2320	2320	2320	2320	2320	NA	NA	NA	NA	NA	NA	NA	NA	NA	NA	NA	NA	NA	NA	NA	NA	NA	NA	NA	NA
NA	NA	NA	NA	NA	NA	NA	NA	NA	NA	203	905	2700	6001	6001	NA	NA	NA	NA	NA	NA	NA	NA	NA	NA	NA	NA	NA	NA	NA
NA	NA	NA	NA	NA	NA	NA	NA	NA	NA	NA	NA	NA	NA	NA	471	1034	6001	6001	6001	NA	NA	NA	NA	NA	NA	NA	NA	NA	NA
NA	NA	NA	NA	NA	NA	NA	NA	NA	NA	NA	NA	NA	NA	NA	NA	NA	NA	NA	NA	201	2342	5098	6001	6001	NA	NA	NA	NA	NA
NA	NA	NA	NA	NA	NA	NA	NA	NA	NA	NA	NA	NA	NA	NA	NA	NA	NA	NA	NA	NA	NA	NA	NA	NA	194	1853	6001	6001	6001
1790	1790	1790	1790	1790	NA	NA	NA	NA	NA	3090	3541	4974	6001	6001	NA	NA	NA	NA	NA	NA	NA	NA	NA	NA	NA	NA	NA	NA	NA
3821	3821	3821	3821	3821	NA	NA	NA	NA	NA	NA	NA	NA	NA	NA	3821	4404	6001	6001	6001	NA	NA	NA	NA	NA	NA	NA	NA	NA	NA
1907	1907	1907	1907	1907	NA	NA	NA	NA	NA	NA	NA	NA	NA	NA	NA	NA	NA	NA	NA	2966	5106	5936	6001	6001	NA	NA	NA	NA	NA
2867	2867	2867	2867	2867	NA	NA	NA	NA	NA	NA	NA	NA	NA	NA	NA	NA	NA	NA	NA	NA	NA	NA	NA	NA	6001	6001	6001	6001	6001
89	89	89	89	89	NA	NA	NA	NA	NA	NA	NA	NA	NA	NA	NA	NA	NA	NA	NA	NA	NA	NA	NA	NA	NA	NA	NA	NA	NA
116	116	116	116	116	116	116	116	116	116	NA	NA	NA	NA	NA	NA	NA	NA	NA	NA	NA	NA	NA	NA	NA	NA	NA	NA	NA	NA
NA	NA	NA	NA	NA	NA	NA	NA	NA	NA	1265	6001	6001	6001	6001	NA	NA	NA	NA	NA	NA	NA	NA	NA	NA	NA	NA	NA	NA	NA
NA	NA	NA	NA	NA	NA	NA	NA	NA	NA	NA	NA	NA	NA	NA	3057	6001	6001	6001	6001	NA	NA	NA	NA	NA	NA	NA	NA	NA	NA
NA	NA	NA	NA	NA	NA	NA	NA	NA	NA	NA	NA	NA	NA	NA	NA	NA	NA	NA	NA	6001	6001	6001	6001	6001	NA	NA	NA	NA	NA
NA	NA	NA	NA	NA	NA	NA	NA	NA	NA	NA	NA	NA	NA	NA	NA	NA	NA	NA	NA	NA	NA	NA	NA	NA	654	6001	6001	6001	6001
107	107	107	107	107	NA	NA	NA	NA	NA	1375	6001	6001	6001	6001	NA	NA	NA	NA	NA	NA	NA	NA	NA	NA	NA	NA	NA	NA	NA
113	113	113	113	113	NA	NA	NA	NA	NA	NA	NA	NA	NA	NA	433	6001	6001	6001	6001	NA	NA	NA	NA	NA	NA	NA	NA	NA	NA
98	98	98	98	98	NA	NA	NA	NA	NA	NA	NA	NA	NA	NA	NA	NA	NA	NA	NA	2343	6001	6001	6001	6001	NA	NA	NA	NA	NA
88	88	88	88	88	NA	NA	NA	NA	NA	NA	NA	NA	NA	NA	NA	NA	NA	NA	NA	NA	NA	NA	NA	NA	3532	6001	6001	6001	6001
82	82	82	82	82	NA	NA	NA	NA	NA	NA	NA	NA	NA	NA	NA	NA	NA	NA	NA	NA	NA	NA	NA	NA	NA	NA	NA	NA	NA
116	116	116	116	116	116	116	116	116	116	NA	NA	NA	NA	NA	NA	NA	NA	NA	NA	NA	NA	NA	NA	NA	NA	NA	NA	NA	NA
NA	NA	NA	NA	NA	NA	NA	NA	NA	NA	2941	6001	6001	6001	6001	NA	NA	NA	NA	NA	NA	NA	NA	NA	NA	NA	NA	NA	NA	NA
NA	NA	NA	NA	NA	NA	NA	NA	NA	NA	NA	NA	NA	NA	NA	4504	6001	6001	6001	6001	NA	NA	NA	NA	NA	NA	NA	NA	NA	NA
NA	NA	NA	NA	NA	NA	NA	NA	NA	NA	NA	NA	NA	NA	NA	NA	NA	NA	NA	NA	898	6001	6001	6001	6001	NA	NA	NA	NA	NA
NA	NA	NA	NA	NA	NA	NA	NA	NA	NA	NA	NA	NA	NA	NA	NA	NA	NA	NA	NA	NA	NA	NA	NA	NA	414	6001	6001	6001	6001
101	101	101	101	101	NA	NA	NA	NA	NA	4503	6001	6001	6001	6001	NA	NA	NA	NA	NA	NA	NA	NA	NA	NA	NA	NA	NA	NA	NA
113	113	113	113	113	NA	NA	NA	NA	NA	NA	NA	NA	NA	NA	906	2577	6001	6001	6001	NA	NA	NA	NA	NA	NA	NA	NA	NA	NA
96	96	96	96	96	NA	NA	NA	NA	NA	NA	NA	NA	NA	NA	NA	NA	NA	NA	NA	2340	5950	6001	6001	6001	NA	NA	NA	NA	NA
93	93	93	93	93	NA	NA	NA	NA	NA	NA	NA	NA	NA	NA	NA	NA	NA	NA	NA	NA	NA	NA	NA	NA	3173	6001	6001	6001	6001
88	88	88	88	88	NA	NA	NA	NA	NA	NA	NA	NA	NA	NA	NA	NA	NA	NA	NA	NA	NA	NA	NA	NA	NA	NA	NA	NA	NA
4315	4315	4315	4315	4315	4315	4315	4315	4315	4315	NA	NA	NA	NA	NA	NA	NA	NA	NA	NA	NA	NA	NA	NA	NA	NA	NA	NA	NA	NA
NA	NA	NA	NA	NA	NA	NA	NA	NA	NA	2579	4735	6001	6001	6001	NA	NA	NA	NA	NA	NA	NA	NA	NA	NA	NA	NA	NA	NA	NA
NA	NA	NA	NA	NA	NA	NA	NA	NA	NA	NA	NA	NA	NA	NA	3309	6001	6001	6001	6001	NA	NA	NA	NA	NA	NA	NA	NA	NA	NA
NA	NA	NA	NA	NA	NA	NA	NA	NA	NA	NA	NA	NA	NA	NA	NA	NA	NA	NA	NA	537	6001	6001	6001	6001	NA	NA	NA	NA	NA
NA	NA	NA	NA	NA	NA	NA	NA	NA	NA	NA	NA	NA	NA	NA	NA	NA	NA	NA	NA	NA	NA	NA	NA	NA	6001	6001	6001	6001	6001
106	106	106	106	106	NA	NA	NA	NA	NA	661	2098	6001	6001	6001	NA	NA	NA	NA	NA	NA	NA	NA	NA	NA	NA	NA	NA	NA	NA
112	112	112	112	112	NA	NA	NA	NA	NA	NA	NA	NA	NA	NA	421	2457	6001	6001	6001	NA	NA	NA	NA	NA	NA	NA	NA	NA	NA
99	99	99	99	99	NA	NA	NA	NA	NA	NA	NA	NA	NA	NA	NA	NA	NA	NA	NA	1499	6001	6001	6001	6001	NA	NA	NA	NA	NA
94	94	94	94	94	NA	NA	NA	NA	NA	NA	NA	NA	NA	NA	NA	NA	NA	NA	NA	NA	NA	NA	NA	NA	4376	6001	6001	6001	6001
86	86	86	86	86	NA	NA	NA	NA	NA	NA	NA	NA	NA	NA	NA	NA	NA	NA	NA	NA	NA	NA	NA	NA	NA	NA	NA	NA	NA
5318	5318	5318	5318	5318	5318	5318	5318	5318	5318	NA	NA	NA	NA	NA	NA	NA	NA	NA	NA	NA	NA	NA	NA	NA	NA	NA	NA	NA	NA
NA	NA	NA	NA	NA	NA	NA	NA	NA	NA	5456	6001	6001	6001	6001	NA	NA	NA	NA	NA	NA	NA	NA	NA	NA	NA	NA	NA	NA	NA
NA	NA	NA	NA	NA	NA	NA	NA	NA	NA	NA	NA	NA	NA	NA	2586	6001	6001	6001	6001	NA	NA	NA	NA	NA	NA	NA	NA	NA	NA
NA	NA	NA	NA	NA	NA	NA	NA	NA	NA	NA	NA	NA	NA	NA	NA	NA	NA	NA	NA	1373	2582	6001	6001	6001	NA	NA	NA	NA	NA
NA	NA	NA	NA	NA	NA	NA	NA	NA	NA	NA	NA	NA	NA	NA	NA	NA	NA	NA	NA	NA	NA	NA	NA	NA	3170	6001	6001	6001	6001
102	102	102	102	102	NA	NA	NA	NA	NA	297	4137	6001	6001	6001	NA	NA	NA	NA	NA	NA	NA	NA	NA	NA	NA	NA	NA	NA	NA
111	111	111	111	111	NA	NA	NA	NA	NA	NA	NA	NA	NA	NA	551	6001	6001	6001	6001	NA	NA	NA	NA	NA	NA	NA	NA	NA	NA
97	97	97	97	97	NA	NA	NA	NA	NA	NA	NA	NA	NA	NA	NA	NA	NA	NA	NA	1020	6001	6001	6001	6001	NA	NA	NA	NA	NA
89	89	89	89	89	NA	NA	NA	NA	NA	NA	NA	NA	NA	NA	NA	NA	NA	NA	NA	NA	NA	NA	NA	NA	5569	6001	6001	6001	6001
89	89	89	89	89	NA	NA	NA	NA	NA	NA	NA	NA	NA	NA	NA	NA	NA	NA	NA	NA	NA	NA	NA	NA	NA	NA	NA	NA	NA
1001	1001	1001	1001	1001	1001	1001	1001	1001	1001	NA	NA	NA	NA	NA	NA	NA	NA	NA	NA	NA	NA	NA	NA	NA	NA	NA	NA	NA	NA
NA	NA	NA	NA	NA	NA	NA	NA	NA	NA	794	6001	6001	6001	6001	NA	NA	NA	NA	NA	NA	NA	NA	NA	NA	NA	NA	NA	NA	NA
NA	NA	NA	NA	NA	NA	NA	NA	NA	NA	NA	NA	NA	NA	NA	1385	6001	6001	6001	6001	NA	NA	NA	NA	NA	NA	NA	NA	NA	NA
NA	NA	NA	NA	NA	NA	NA	NA	NA	NA	NA	NA	NA	NA	NA	NA	NA	NA	NA	NA	2814	6001	6001	6001	6001	NA	NA	NA	NA	NA
NA	NA	NA	NA	NA	NA	NA	NA	NA	NA	NA	NA	NA	NA	NA	NA	NA	NA	NA	NA	NA	NA	NA	NA	NA	543	6001	6001	6001	6001
109	109	109	109	109	NA	NA	NA	NA	NA	899	6001	6001	6001	6001	NA	NA	NA	NA	NA	NA	NA	NA	NA	NA	NA	NA	NA	NA	NA
111	111	111	111	111	NA	NA	NA	NA	NA	NA	NA	NA	NA	NA	3313	6001	6001	6001	6001	NA	NA	NA	NA	NA	NA	NA	NA	NA	NA
98	98	98	98	98	NA	NA	NA	NA	NA	NA	NA	NA	NA	NA	NA	NA	NA	NA	NA	790	3537	6001	6001	6001	NA	NA	NA	NA	NA
90	90	90	90	90	NA	NA	NA	NA	NA	NA	NA	NA	NA	NA	NA	NA	NA	NA	NA	NA	NA	NA	NA	NA	2091	6001	6001	6001	6001
86	86	86	86	86	NA	NA	NA	NA	NA	NA	NA	NA	NA	NA	NA	NA	NA	NA	NA	NA	NA	NA	NA	NA	NA	NA	NA	NA	NA
1726	1726	1726	1726	1726	1726	1726	1726	1726	1726	NA	NA	NA	NA	NA	NA	NA	NA	NA	NA	NA	NA	NA	NA	NA	NA	NA	NA	NA	NA
NA	NA	NA	NA	NA	NA	NA	NA	NA	NA	306	4016	6001	6001	6001	NA	NA	NA	NA	NA	NA	NA	NA	NA	NA	NA	NA	NA	NA	NA
NA	NA	NA	NA	NA	NA	NA	NA	NA	NA	NA	NA	NA	NA	NA	433	3315	5460	6001	6001	NA	NA	NA	NA	NA	NA	NA	NA	NA	NA
NA	NA	NA	NA	NA	NA	NA	NA	NA	NA	NA	NA	NA	NA	NA	NA	NA	NA	NA	NA	200	668	2932	6001	6001	NA	NA	NA	NA	NA
NA	NA	NA	NA	NA	NA	NA	NA	NA	NA	NA	NA	NA	NA	NA	NA	NA	NA	NA	NA	NA	NA	NA	NA	NA	295	5688	6001	6001	6001
456	456	456	456	456	NA	NA	NA	NA	NA	685	1143	2577	6001	6001	NA	NA	NA	NA	NA	NA	NA	NA	NA	NA	NA	NA	NA	NA	NA
454	454	454	454	454	NA	NA	NA	NA	NA	NA	NA	NA	NA	NA	679	1754	5338	6001	6001	NA	NA	NA	NA	NA	NA	NA	NA	NA	NA
218	218	218	218	218	NA	NA	NA	NA	NA	NA	NA	NA	NA	NA	NA	NA	NA	NA	NA	440	3424	6001	6001	6001	NA	NA	NA	NA	NA
119	119	119	119	119	NA	NA	NA	NA	NA	NA	NA	NA	NA	NA	NA	NA	NA	NA	NA	NA	NA	NA	NA	NA	662	3169	6001	6001	6001
88	88	88	88	88	NA	NA	NA	NA	NA	NA	NA	NA	NA	NA	NA	NA	NA	NA	NA	NA	NA	NA	NA	NA	NA	NA	NA	NA	NA
594	594	594	594	594	594	594	594	594	594	NA	NA	NA	NA	NA	NA	NA	NA	NA	NA	NA	NA	NA	NA	NA	NA	NA	NA	NA	NA
NA	NA	NA	NA	NA	NA	NA	NA	NA	NA	667	4269	6001	6001	6001	NA	NA	NA	NA	NA	NA	NA	NA	NA	NA	NA	NA	NA	NA	NA
NA	NA	NA	NA	NA	NA	NA	NA	NA	NA	NA	NA	NA	NA	NA	342	1520	2342	4009	5805	NA	NA	NA	NA	NA	NA	NA	NA	NA	NA
NA	NA	NA	NA	NA	NA	NA	NA	NA	NA	NA	NA	NA	NA	NA	NA	NA	NA	NA	NA	794	2095	6001	6001	6001	NA	NA	NA	NA	NA
NA	NA	NA	NA	NA	NA	NA	NA	NA	NA	NA	NA	NA	NA	NA	NA	NA	NA	NA	NA	NA	NA	NA	NA	NA	185	3656	6001	6001	6001
712	712	712	712	712	NA	NA	NA	NA	NA	956	1506	3073	6001	6001	NA	NA	NA	NA	NA	NA	NA	NA	NA	NA	NA	NA	NA	NA	NA
343	343	343	343	343	NA	NA	NA	NA	NA	NA	NA	NA	NA	NA	1047	3556	5941	6001	6001	NA	NA	NA	NA	NA	NA	NA	NA	NA	NA
210	210	210	210	210	NA	NA	NA	NA	NA	NA	NA	NA	NA	NA	NA	NA	NA	NA	NA	421	1023	2571	6001	6001	NA	NA	NA	NA	NA
118	118	118	118	118	NA	NA	NA	NA	NA	NA	NA	NA	NA	NA	NA	NA	NA	NA	NA	NA	NA	NA	NA	NA	419	1504	3303	6001	6001
85	85	85	85	85	NA	NA	NA	NA	NA	NA	NA	NA	NA	NA	NA	NA	NA	NA	NA	NA	NA	NA	NA	NA	NA	NA	NA	NA	NA
646	646	646	646	646	646	646	646	646	646	NA	NA	NA	NA	NA	NA	NA	NA	NA	NA	NA	NA	NA	NA	NA	NA	NA	NA	NA	NA
NA	NA	NA	NA	NA	NA	NA	NA	NA	NA	201	1274	2093	5809	6001	NA	NA	NA	NA	NA	NA	NA	NA	NA	NA	NA	NA	NA	NA	NA
NA	NA	NA	NA	NA	NA	NA	NA	NA	NA	NA	NA	NA	NA	NA	316	554	6001	6001	6001	NA	NA	NA	NA	NA	NA	NA	NA	NA	NA
NA	NA	NA	NA	NA	NA	NA	NA	NA	NA	NA	NA	NA	NA	NA	NA	NA	NA	NA	NA	670	4384	6001	6001	6001	NA	NA	NA	NA	NA
NA	NA	NA	NA	NA	NA	NA	NA	NA	NA	NA	NA	NA	NA	NA	NA	NA	NA	NA	NA	NA	NA	NA	NA	NA	425	1253	6001	6001	6001
585	585	585	585	585	NA	NA	NA	NA	NA	1154	1866	3894	5818	6001	NA	NA	NA	NA	NA	NA	NA	NA	NA	NA	NA	NA	NA	NA	NA
451	451	451	451	451	NA	NA	NA	NA	NA	NA	NA	NA	NA	NA	1182	2352	3902	6001	6001	NA	NA	NA	NA	NA	NA	NA	NA	NA	NA
208	208	208	208	208	NA	NA	NA	NA	NA	NA	NA	NA	NA	NA	NA	NA	NA	NA	NA	435	3545	6001	6001	6001	NA	NA	NA	NA	NA
113	113	113	113	113	NA	NA	NA	NA	NA	NA	NA	NA	NA	NA	NA	NA	NA	NA	NA	NA	NA	NA	NA	NA	297	4977	6001	6001	6001
85	85	85	85	85	NA	NA	NA	NA	NA	NA	NA	NA	NA	NA	NA	NA	NA	NA	NA	NA	NA	NA	NA	NA	NA	NA	NA	NA	NA
3583	3583	3583	3583	3583	3583	3583	3583	3583	3583	NA	NA	NA	NA	NA	NA	NA	NA	NA	NA	NA	NA	NA	NA	NA	NA	NA	NA	NA	NA
NA	NA	NA	NA	NA	NA	NA	NA	NA	NA	312	664	2215	5809	6001	NA	NA	NA	NA	NA	NA	NA	NA	NA	NA	NA	NA	NA	NA	NA
NA	NA	NA	NA	NA	NA	NA	NA	NA	NA	NA	NA	NA	NA	NA	237	673	5118	6001	6001	NA	NA	NA	NA	NA	NA	NA	NA	NA	NA
NA	NA	NA	NA	NA	NA	NA	NA	NA	NA	NA	NA	NA	NA	NA	NA	NA	NA	NA	NA	183	662	6001	6001	6001	NA	NA	NA	NA	NA
NA	NA	NA	NA	NA	NA	NA	NA	NA	NA	NA	NA	NA	NA	NA	NA	NA	NA	NA	NA	NA	NA	NA	NA	NA	663	6001	6001	6001	6001
233	233	233	233	233	NA	NA	NA	NA	NA	553	1267	1856	5088	6001	NA	NA	NA	NA	NA	NA	NA	NA	NA	NA	NA	NA	NA	NA	NA
325	325	325	325	325	NA	NA	NA	NA	NA	NA	NA	NA	NA	NA	578	1040	2100	6001	6001	NA	NA	NA	NA	NA	NA	NA	NA	NA	NA
218	218	218	218	218	NA	NA	NA	NA	NA	NA	NA	NA	NA	NA	NA	NA	NA	NA	NA	913	1624	6001	6001	6001	NA	NA	NA	NA	NA
115	115	115	115	115	NA	NA	NA	NA	NA	NA	NA	NA	NA	NA	NA	NA	NA	NA	NA	NA	NA	NA	NA	NA	421	3419	6001	6001	6001
82	82	82	82	82	NA	NA	NA	NA	NA	NA	NA	NA	NA	NA	NA	NA	NA	NA	NA	NA	NA	NA	NA	NA	NA	NA	NA	NA	NA
4550	4550	4550	4550	4550	4550	4550	4550	4550	4550	NA	NA	NA	NA	NA	NA	NA	NA	NA	NA	NA	NA	NA	NA	NA	NA	NA	NA	NA	NA
NA	NA	NA	NA	NA	NA	NA	NA	NA	NA	433	3547	4860	6001	6001	NA	NA	NA	NA	NA	NA	NA	NA	NA	NA	NA	NA	NA	NA	NA
NA	NA	NA	NA	NA	NA	NA	NA	NA	NA	NA	NA	NA	NA	NA	206	6001	6001	6001	6001	NA	NA	NA	NA	NA	NA	NA	NA	NA	NA
NA	NA	NA	NA	NA	NA	NA	NA	NA	NA	NA	NA	NA	NA	NA	NA	NA	NA	NA	NA	213	2944	6001	6001	6001	NA	NA	NA	NA	NA
NA	NA	NA	NA	NA	NA	NA	NA	NA	NA	NA	NA	NA	NA	NA	NA	NA	NA	NA	NA	NA	NA	NA	NA	NA	1023	2220	6001	6001	6001
223	223	223	223	223	NA	NA	NA	NA	NA	439	1377	1377	2453	4132	NA	NA	NA	NA	NA	NA	NA	NA	NA	NA	NA	NA	NA	NA	NA
680	680	680	680	680	NA	NA	NA	NA	NA	NA	NA	NA	NA	NA	1766	3188	5824	6001	6001	NA	NA	NA	NA	NA	NA	NA	NA	NA	NA
217	217	217	217	217	NA	NA	NA	NA	NA	NA	NA	NA	NA	NA	NA	NA	NA	NA	NA	797	1867	6001	6001	6001	NA	NA	NA	NA	NA
213	213	213	213	213	NA	NA	NA	NA	NA	NA	NA	NA	NA	NA	NA	NA	NA	NA	NA	NA	NA	NA	NA	NA	659	3654	6001	6001	6001
87	87	87	87	87	NA	NA	NA	NA	NA	NA	NA	NA	NA	NA	NA	NA	NA	NA	NA	NA	NA	NA	NA	NA	NA	NA	NA	NA	NA
1316	1316	1316	1316	1316	1316	1316	1316	1316	1316	NA	NA	NA	NA	NA	NA	NA	NA	NA	NA	NA	NA	NA	NA	NA	NA	NA	NA	NA	NA
NA	NA	NA	NA	NA	NA	NA	NA	NA	NA	201	1029	2575	4968	6001	NA	NA	NA	NA	NA	NA	NA	NA	NA	NA	NA	NA	NA	NA	NA
NA	NA	NA	NA	NA	NA	NA	NA	NA	NA	NA	NA	NA	NA	NA	231	674	2470	6001	6001	NA	NA	NA	NA	NA	NA	NA	NA	NA	NA
NA	NA	NA	NA	NA	NA	NA	NA	NA	NA	NA	NA	NA	NA	NA	NA	NA	NA	NA	NA	330	1150	6001	6001	6001	NA	NA	NA	NA	NA
NA	NA	NA	NA	NA	NA	NA	NA	NA	NA	NA	NA	NA	NA	NA	NA	NA	NA	NA	NA	NA	NA	NA	NA	NA	199	6001	6001	6001	6001
6001	6001	6001	6001	6001	NA	NA	NA	NA	NA	6001	6001	6001	6001	6001	NA	NA	NA	NA	NA	NA	NA	NA	NA	NA	NA	NA	NA	NA	NA
6001	6001	6001	6001	6001	NA	NA	NA	NA	NA	NA	NA	NA	NA	NA	6001	6001	6001	6001	6001	NA	NA	NA	NA	NA	NA	NA	NA	NA	NA
236	236	236	236	236	NA	NA	NA	NA	NA	NA	NA	NA	NA	NA	NA	NA	NA	NA	NA	687	1017	2698	3531	6001	NA	NA	NA	NA	NA
3344	3344	3344	3344	3344	NA	NA	NA	NA	NA	NA	NA	NA	NA	NA	NA	NA	NA	NA	NA	NA	NA	NA	NA	NA	4043	4377	6001	6001	6001
87	87	87	87	87	NA	NA	NA	NA	NA	NA	NA	NA	NA	NA	NA	NA	NA	NA	NA	NA	NA	NA	NA	NA	NA	NA	NA	NA	NA
2077	2077	2077	2077	2077	2077	2077	2077	2077	2077	NA	NA	NA	NA	NA	NA	NA	NA	NA	NA	NA	NA	NA	NA	NA	NA	NA	NA	NA	NA
NA	NA	NA	NA	NA	NA	NA	NA	NA	NA	211	2102	6001	6001	6001	NA	NA	NA	NA	NA	NA	NA	NA	NA	NA	NA	NA	NA	NA	NA
NA	NA	NA	NA	NA	NA	NA	NA	NA	NA	NA	NA	NA	NA	NA	225	1049	2466	6001	6001	NA	NA	NA	NA	NA	NA	NA	NA	NA	NA
NA	NA	NA	NA	NA	NA	NA	NA	NA	NA	NA	NA	NA	NA	NA	NA	NA	NA	NA	NA	207	659	6001	6001	6001	NA	NA	NA	NA	NA
NA	NA	NA	NA	NA	NA	NA	NA	NA	NA	NA	NA	NA	NA	NA	NA	NA	NA	NA	NA	NA	NA	NA	NA	NA	182	292	4136	6001	6001
1910	1910	1910	1910	1910	NA	NA	NA	NA	NA	2378	2817	5209	6001	6001	NA	NA	NA	NA	NA	NA	NA	NA	NA	NA	NA	NA	NA	NA	NA
6001	6001	6001	6001	6001	NA	NA	NA	NA	NA	NA	NA	NA	NA	NA	6001	6001	6001	6001	6001	NA	NA	NA	NA	NA	NA	NA	NA	NA	NA
1280	1280	1280	1280	1280	NA	NA	NA	NA	NA	NA	NA	NA	NA	NA	NA	NA	NA	NA	NA	1280	1755	2934	6001	6001	NA	NA	NA	NA	NA
209	209	209	209	209	NA	NA	NA	NA	NA	NA	NA	NA	NA	NA	NA	NA	NA	NA	NA	NA	NA	NA	NA	NA	5116	5449	6001	6001	6001
85	85	85	85	85	NA	NA	NA	NA	NA	NA	NA	NA	NA	NA	NA	NA	NA	NA	NA	NA	NA	NA	NA	NA	NA	NA	NA	NA	NA
4080	4080	4080	4080	4080	4080	4080	4080	4080	4080	NA	NA	NA	NA	NA	NA	NA	NA	NA	NA	NA	NA	NA	NA	NA	NA	NA	NA	NA	NA
NA	NA	NA	NA	NA	NA	NA	NA	NA	NA	187	423	1737	4013	6001	NA	NA	NA	NA	NA	NA	NA	NA	NA	NA	NA	NA	NA	NA	NA
NA	NA	NA	NA	NA	NA	NA	NA	NA	NA	NA	NA	NA	NA	NA	582	1161	1873	4133	6001	NA	NA	NA	NA	NA	NA	NA	NA	NA	NA
NA	NA	NA	NA	NA	NA	NA	NA	NA	NA	NA	NA	NA	NA	NA	NA	NA	NA	NA	NA	210	5704	6001	6001	6001	NA	NA	NA	NA	NA
NA	NA	NA	NA	NA	NA	NA	NA	NA	NA	NA	NA	NA	NA	NA	NA	NA	NA	NA	NA	NA	NA	NA	NA	NA	190	1977	4010	6001	6001
2253	2253	2253	2253	2253	NA	NA	NA	NA	NA	2253	2945	4137	6001	6001	NA	NA	NA	NA	NA	NA	NA	NA	NA	NA	NA	NA	NA	NA	NA
215	215	215	215	215	NA	NA	NA	NA	NA	NA	NA	NA	NA	NA	3335	4167	5586	6001	6001	NA	NA	NA	NA	NA	NA	NA	NA	NA	NA
1291	1291	1291	1291	1291	NA	NA	NA	NA	NA	NA	NA	NA	NA	NA	NA	NA	NA	NA	NA	1291	1861	2217	4612	6001	NA	NA	NA	NA	NA
3472	3472	3472	3472	3472	NA	NA	NA	NA	NA	NA	NA	NA	NA	NA	NA	NA	NA	NA	NA	NA	NA	NA	NA	NA	6001	6001	6001	6001	6001
84	84	84	84	84	NA	NA	NA	NA	NA	NA	NA	NA	NA	NA	NA	NA	NA	NA	NA	NA	NA	NA	NA	NA	NA	NA	NA	NA	NA
646	646	646	646	646	646	646	646	646	646	NA	NA	NA	NA	NA	NA	NA	NA	NA	NA	NA	NA	NA	NA	NA	NA	NA	NA	NA	NA
NA	NA	NA	NA	NA	NA	NA	NA	NA	NA	215	2346	6001	6001	6001	NA	NA	NA	NA	NA	NA	NA	NA	NA	NA	NA	NA	NA	NA	NA
NA	NA	NA	NA	NA	NA	NA	NA	NA	NA	NA	NA	NA	NA	NA	239	2481	6001	6001	6001	NA	NA	NA	NA	NA	NA	NA	NA	NA	NA
NA	NA	NA	NA	NA	NA	NA	NA	NA	NA	NA	NA	NA	NA	NA	NA	NA	NA	NA	NA	450	1863	5694	6001	6001	NA	NA	NA	NA	NA
NA	NA	NA	NA	NA	NA	NA	NA	NA	NA	NA	NA	NA	NA	NA	NA	NA	NA	NA	NA	NA	NA	NA	NA	NA	185	421	6001	6001	6001
1775	1775	1775	1775	1775	NA	NA	NA	NA	NA	2008	2226	6001	6001	6001	NA	NA	NA	NA	NA	NA	NA	NA	NA	NA	NA	NA	NA	NA	NA
6001	6001	6001	6001	6001	NA	NA	NA	NA	NA	NA	NA	NA	NA	NA	6001	6001	6001	6001	6001	NA	NA	NA	NA	NA	NA	NA	NA	NA	NA
671	671	671	671	671	NA	NA	NA	NA	NA	NA	NA	NA	NA	NA	NA	NA	NA	NA	NA	1756	2349	4978	6001	6001	NA	NA	NA	NA	NA
2395	2395	2395	2395	2395	NA	NA	NA	NA	NA	NA	NA	NA	NA	NA	NA	NA	NA	NA	NA	NA	NA	NA	NA	NA	3681	4144	6001	6001	6001
86	86	86	86	86	NA	NA	NA	NA	NA	NA	NA	NA	NA	NA	NA	NA	NA	NA	NA	NA	NA	NA	NA	NA	NA	NA	NA	NA	NA
5279	5279	5279	5279	5279	5279	5279	5279	5279	5279	NA	NA	NA	NA	NA	NA	NA	NA	NA	NA	NA	NA	NA	NA	NA	NA	NA	NA	NA	NA
NA	NA	NA	NA	NA	NA	NA	NA	NA	NA	192	2343	3176	6001	6001	NA	NA	NA	NA	NA	NA	NA	NA	NA	NA	NA	NA	NA	NA	NA
NA	NA	NA	NA	NA	NA	NA	NA	NA	NA	NA	NA	NA	NA	NA	239	1282	6001	6001	6001	NA	NA	NA	NA	NA	NA	NA	NA	NA	NA
NA	NA	NA	NA	NA	NA	NA	NA	NA	NA	NA	NA	NA	NA	NA	NA	NA	NA	NA	NA	207	3184	6001	6001	6001	NA	NA	NA	NA	NA
NA	NA	NA	NA	NA	NA	NA	NA	NA	NA	NA	NA	NA	NA	NA	NA	NA	NA	NA	NA	NA	NA	NA	NA	NA	203	1965	3425	6001	6001
4893	4893	4893	4893	4893	NA	NA	NA	NA	NA	4893	6001	6001	6001	6001	NA	NA	NA	NA	NA	NA	NA	NA	NA	NA	NA	NA	NA	NA	NA
2004	2004	2004	2004	2004	NA	NA	NA	NA	NA	NA	NA	NA	NA	NA	2514	3798	5587	6001	6001	NA	NA	NA	NA	NA	NA	NA	NA	NA	NA
2379	2379	2379	2379	2379	NA	NA	NA	NA	NA	NA	NA	NA	NA	NA	NA	NA	NA	NA	NA	3832	4388	5460	6001	6001	NA	NA	NA	NA	NA
6001	6001	6001	6001	6001	NA	NA	NA	NA	NA	NA	NA	NA	NA	NA	NA	NA	NA	NA	NA	NA	NA	NA	NA	NA	6001	6001	6001	6001	6001
79	79	79	79	79	NA	NA	NA	NA	NA	NA	NA	NA	NA	NA	NA	NA	NA	NA	NA	NA	NA	NA	NA	NA	NA	NA	NA	NA	NA
1908	1908	1908	1908	1908	1908	1908	1908	1908	1908	NA	NA	NA	NA	NA	NA	NA	NA	NA	NA	NA	NA	NA	NA	NA	NA	NA	NA	NA	NA
NA	NA	NA	NA	NA	NA	NA	NA	NA	NA	1856	3413	6001	6001	6001	NA	NA	NA	NA	NA	NA	NA	NA	NA	NA	NA	NA	NA	NA	NA
NA	NA	NA	NA	NA	NA	NA	NA	NA	NA	NA	NA	NA	NA	NA	792	6001	6001	6001	6001	NA	NA	NA	NA	NA	NA	NA	NA	NA	NA
NA	NA	NA	NA	NA	NA	NA	NA	NA	NA	NA	NA	NA	NA	NA	NA	NA	NA	NA	NA	1981	6001	6001	6001	6001	NA	NA	NA	NA	NA
NA	NA	NA	NA	NA	NA	NA	NA	NA	NA	NA	NA	NA	NA	NA	NA	NA	NA	NA	NA	NA	NA	NA	NA	NA	4250	6001	6001	6001	6001
105	105	105	105	105	NA	NA	NA	NA	NA	1263	3780	6001	6001	6001	NA	NA	NA	NA	NA	NA	NA	NA	NA	NA	NA	NA	NA	NA	NA
112	112	112	112	112	NA	NA	NA	NA	NA	NA	NA	NA	NA	NA	1270	6001	6001	6001	6001	NA	NA	NA	NA	NA	NA	NA	NA	NA	NA
98	98	98	98	98	NA	NA	NA	NA	NA	NA	NA	NA	NA	NA	NA	NA	NA	NA	NA	177	4255	6001	6001	6001	NA	NA	NA	NA	NA
90	90	90	90	90	NA	NA	NA	NA	NA	NA	NA	NA	NA	NA	NA	NA	NA	NA	NA	NA	NA	NA	NA	NA	6001	6001	6001	6001	6001
88	88	88	88	88	NA	NA	NA	NA	NA	NA	NA	NA	NA	NA	NA	NA	NA	NA	NA	NA	NA	NA	NA	NA	NA	NA	NA	NA	NA
106	106	106	106	106	106	106	106	106	106	NA	NA	NA	NA	NA	NA	NA	NA	NA	NA	NA	NA	NA	NA	NA	NA	NA	NA	NA	NA
NA	NA	NA	NA	NA	NA	NA	NA	NA	NA	1740	6001	6001	6001	6001	NA	NA	NA	NA	NA	NA	NA	NA	NA	NA	NA	NA	NA	NA	NA
NA	NA	NA	NA	NA	NA	NA	NA	NA	NA	NA	NA	NA	NA	NA	2345	6001	6001	6001	6001	NA	NA	NA	NA	NA	NA	NA	NA	NA	NA
NA	NA	NA	NA	NA	NA	NA	NA	NA	NA	NA	NA	NA	NA	NA	NA	NA	NA	NA	NA	899	6001	6001	6001	6001	NA	NA	NA	NA	NA
NA	NA	NA	NA	NA	NA	NA	NA	NA	NA	NA	NA	NA	NA	NA	NA	NA	NA	NA	NA	NA	NA	NA	NA	NA	1256	6001	6001	6001	6001
107	107	107	107	107	NA	NA	NA	NA	NA	1622	6001	6001	6001	6001	NA	NA	NA	NA	NA	NA	NA	NA	NA	NA	NA	NA	NA	NA	NA
110	110	110	110	110	NA	NA	NA	NA	NA	NA	NA	NA	NA	NA	1027	3778	6001	6001	6001	NA	NA	NA	NA	NA	NA	NA	NA	NA	NA
96	96	96	96	96	NA	NA	NA	NA	NA	NA	NA	NA	NA	NA	NA	NA	NA	NA	NA	904	6001	6001	6001	6001	NA	NA	NA	NA	NA
92	92	92	92	92	NA	NA	NA	NA	NA	NA	NA	NA	NA	NA	NA	NA	NA	NA	NA	NA	NA	NA	NA	NA	1733	6001	6001	6001	6001
84	84	84	84	84	NA	NA	NA	NA	NA	NA	NA	NA	NA	NA	NA	NA	NA	NA	NA	NA	NA	NA	NA	NA	NA	NA	NA	NA	NA
2153	2153	2153	2153	2153	2153	2153	2153	2153	2153	NA	NA	NA	NA	NA	NA	NA	NA	NA	NA	NA	NA	NA	NA	NA	NA	NA	NA	NA	NA
NA	NA	NA	NA	NA	NA	NA	NA	NA	NA	307	6001	6001	6001	6001	NA	NA	NA	NA	NA	NA	NA	NA	NA	NA	NA	NA	NA	NA	NA
NA	NA	NA	NA	NA	NA	NA	NA	NA	NA	NA	NA	NA	NA	NA	1268	6001	6001	6001	6001	NA	NA	NA	NA	NA	NA	NA	NA	NA	NA
NA	NA	NA	NA	NA	NA	NA	NA	NA	NA	NA	NA	NA	NA	NA	NA	NA	NA	NA	NA	182	6001	6001	6001	6001	NA	NA	NA	NA	NA
NA	NA	NA	NA	NA	NA	NA	NA	NA	NA	NA	NA	NA	NA	NA	NA	NA	NA	NA	NA	NA	NA	NA	NA	NA	174	4124	6001	6001	6001
97	97	97	97	97	NA	NA	NA	NA	NA	1499	5936	6001	6001	6001	NA	NA	NA	NA	NA	NA	NA	NA	NA	NA	NA	NA	NA	NA	NA
107	107	107	107	107	NA	NA	NA	NA	NA	NA	NA	NA	NA	NA	1507	6001	6001	6001	6001	NA	NA	NA	NA	NA	NA	NA	NA	NA	NA
98	98	98	98	98	NA	NA	NA	NA	NA	NA	NA	NA	NA	NA	NA	NA	NA	NA	NA	1376	4853	6001	6001	6001	NA	NA	NA	NA	NA
95	95	95	95	95	NA	NA	NA	NA	NA	NA	NA	NA	NA	NA	NA	NA	NA	NA	NA	NA	NA	NA	NA	NA	2575	5812	6001	6001	6001
86	86	86	86	86	NA	NA	NA	NA	NA	NA	NA	NA	NA	NA	NA	NA	NA	NA	NA	NA	NA	NA	NA	NA	NA	NA	NA	NA	NA
161	161	161	161	161	161	161	161	161	161	NA	NA	NA	NA	NA	NA	NA	NA	NA	NA	NA	NA	NA	NA	NA	NA	NA	NA	NA	NA
NA	NA	NA	NA	NA	NA	NA	NA	NA	NA	182	6001	6001	6001	6001	NA	NA	NA	NA	NA	NA	NA	NA	NA	NA	NA	NA	NA	NA	NA
NA	NA	NA	NA	NA	NA	NA	NA	NA	NA	NA	NA	NA	NA	NA	1994	6001	6001	6001	6001	NA	NA	NA	NA	NA	NA	NA	NA	NA	NA
NA	NA	NA	NA	NA	NA	NA	NA	NA	NA	NA	NA	NA	NA	NA	NA	NA	NA	NA	NA	180	6001	6001	6001	6001	NA	NA	NA	NA	NA
NA	NA	NA	NA	NA	NA	NA	NA	NA	NA	NA	NA	NA	NA	NA	NA	NA	NA	NA	NA	NA	NA	NA	NA	NA	1974	6001	6001	6001	6001
105	105	105	105	105	NA	NA	NA	NA	NA	898	2814	6001	6001	6001	NA	NA	NA	NA	NA	NA	NA	NA	NA	NA	NA	NA	NA	NA	NA
114	114	114	114	114	NA	NA	NA	NA	NA	NA	NA	NA	NA	NA	2110	3188	6001	6001	6001	NA	NA	NA	NA	NA	NA	NA	NA	NA	NA
95	95	95	95	95	NA	NA	NA	NA	NA	NA	NA	NA	NA	NA	NA	NA	NA	NA	NA	5100	6001	6001	6001	6001	NA	NA	NA	NA	NA
92	92	92	92	92	NA	NA	NA	NA	NA	NA	NA	NA	NA	NA	NA	NA	NA	NA	NA	NA	NA	NA	NA	NA	3301	6001	6001	6001	6001
85	85	85	85	85	NA	NA	NA	NA	NA	NA	NA	NA	NA	NA	NA	NA	NA	NA	NA	NA	NA	NA	NA	NA	NA	NA	NA	NA	NA
5501	5501	5501	5501	5501	5501	5501	5501	5501	5501	NA	NA	NA	NA	NA	NA	NA	NA	NA	NA	NA	NA	NA	NA	NA	NA	NA	NA	NA	NA
NA	NA	NA	NA	NA	NA	NA	NA	NA	NA	418	6001	6001	6001	6001	NA	NA	NA	NA	NA	NA	NA	NA	NA	NA	NA	NA	NA	NA	NA
NA	NA	NA	NA	NA	NA	NA	NA	NA	NA	NA	NA	NA	NA	NA	1980	6001	6001	6001	6001	NA	NA	NA	NA	NA	NA	NA	NA	NA	NA
NA	NA	NA	NA	NA	NA	NA	NA	NA	NA	NA	NA	NA	NA	NA	NA	NA	NA	NA	NA	1860	6001	6001	6001	6001	NA	NA	NA	NA	NA
NA	NA	NA	NA	NA	NA	NA	NA	NA	NA	NA	NA	NA	NA	NA	NA	NA	NA	NA	NA	NA	NA	NA	NA	NA	6001	6001	6001	6001	6001
99	99	99	99	99	NA	NA	NA	NA	NA	1140	3055	6001	6001	6001	NA	NA	NA	NA	NA	NA	NA	NA	NA	NA	NA	NA	NA	NA	NA
114	114	114	114	114	NA	NA	NA	NA	NA	NA	NA	NA	NA	NA	1147	6001	6001	6001	6001	NA	NA	NA	NA	NA	NA	NA	NA	NA	NA
99	99	99	99	99	NA	NA	NA	NA	NA	NA	NA	NA	NA	NA	NA	NA	NA	NA	NA	417	6001	6001	6001	6001	NA	NA	NA	NA	NA
93	93	93	93	93	NA	NA	NA	NA	NA	NA	NA	NA	NA	NA	NA	NA	NA	NA	NA	NA	NA	NA	NA	NA	3659	6001	6001	6001	6001
78	78	78	78	78	NA	NA	NA	NA	NA	NA	NA	NA	NA	NA	NA	NA	NA	NA	NA	NA	NA	NA	NA	NA	NA	NA	NA	NA	NA
286	286	286	286	286	286	286	286	286	286	NA	NA	NA	NA	NA	NA	NA	NA	NA	NA	NA	NA	NA	NA	NA	NA	NA	NA	NA	NA
NA	NA	NA	NA	NA	NA	NA	NA	NA	NA	193	1383	2814	6001	6001	NA	NA	NA	NA	NA	NA	NA	NA	NA	NA	NA	NA	NA	NA	NA
NA	NA	NA	NA	NA	NA	NA	NA	NA	NA	NA	NA	NA	NA	NA	343	1767	3418	6001	6001	NA	NA	NA	NA	NA	NA	NA	NA	NA	NA
NA	NA	NA	NA	NA	NA	NA	NA	NA	NA	NA	NA	NA	NA	NA	NA	NA	NA	NA	NA	1027	6001	6001	6001	6001	NA	NA	NA	NA	NA
NA	NA	NA	NA	NA	NA	NA	NA	NA	NA	NA	NA	NA	NA	NA	NA	NA	NA	NA	NA	NA	NA	NA	NA	NA	183	6001	6001	6001	6001
217	217	217	217	217	NA	NA	NA	NA	NA	1021	1623	3546	6001	6001	NA	NA	NA	NA	NA	NA	NA	NA	NA	NA	NA	NA	NA	NA	NA
701	701	701	701	701	NA	NA	NA	NA	NA	NA	NA	NA	NA	NA	1399	2824	6001	6001	6001	NA	NA	NA	NA	NA	NA	NA	NA	NA	NA
118	118	118	118	118	NA	NA	NA	NA	NA	NA	NA	NA	NA	NA	NA	NA	NA	NA	NA	429	3060	4136	6001	6001	NA	NA	NA	NA	NA
206	206	206	206	206	NA	NA	NA	NA	NA	NA	NA	NA	NA	NA	NA	NA	NA	NA	NA	NA	NA	NA	NA	NA	292	6001	6001	6001	6001
87	87	87	87	87	NA	NA	NA	NA	NA	NA	NA	NA	NA	NA	NA	NA	NA	NA	NA	NA	NA	NA	NA	NA	NA	NA	NA	NA	NA
113	113	113	113	113	113	113	113	113	113	NA	NA	NA	NA	NA	NA	NA	NA	NA	NA	NA	NA	NA	NA	NA	NA	NA	NA	NA	NA
NA	NA	NA	NA	NA	NA	NA	NA	NA	NA	440	2461	3894	6001	6001	NA	NA	NA	NA	NA	NA	NA	NA	NA	NA	NA	NA	NA	NA	NA
NA	NA	NA	NA	NA	NA	NA	NA	NA	NA	NA	NA	NA	NA	NA	561	4513	6001	6001	6001	NA	NA	NA	NA	NA	NA	NA	NA	NA	NA
NA	NA	NA	NA	NA	NA	NA	NA	NA	NA	NA	NA	NA	NA	NA	NA	NA	NA	NA	NA	207	802	6001	6001	6001	NA	NA	NA	NA	NA
NA	NA	NA	NA	NA	NA	NA	NA	NA	NA	NA	NA	NA	NA	NA	NA	NA	NA	NA	NA	NA	NA	NA	NA	NA	561	6001	6001	6001	6001
222	222	222	222	222	NA	NA	NA	NA	NA	456	1863	3413	6001	6001	NA	NA	NA	NA	NA	NA	NA	NA	NA	NA	NA	NA	NA	NA	NA
695	695	695	695	695	NA	NA	NA	NA	NA	NA	NA	NA	NA	NA	1414	2230	5101	6001	6001	NA	NA	NA	NA	NA	NA	NA	NA	NA	NA
226	226	226	226	226	NA	NA	NA	NA	NA	NA	NA	NA	NA	NA	NA	NA	NA	NA	NA	312	3423	6001	6001	6001	NA	NA	NA	NA	NA
116	116	116	116	116	NA	NA	NA	NA	NA	NA	NA	NA	NA	NA	NA	NA	NA	NA	NA	NA	NA	NA	NA	NA	544	6001	6001	6001	6001
87	87	87	87	87	NA	NA	NA	NA	NA	NA	NA	NA	NA	NA	NA	NA	NA	NA	NA	NA	NA	NA	NA	NA	NA	NA	NA	NA	NA
5567	5567	5567	5567	5567	5567	5567	5567	5567	5567	NA	NA	NA	NA	NA	NA	NA	NA	NA	NA	NA	NA	NA	NA	NA	NA	NA	NA	NA	NA
NA	NA	NA	NA	NA	NA	NA	NA	NA	NA	561	1167	4018	6001	6001	NA	NA	NA	NA	NA	NA	NA	NA	NA	NA	NA	NA	NA	NA	NA
NA	NA	NA	NA	NA	NA	NA	NA	NA	NA	NA	NA	NA	NA	NA	329	6001	6001	6001	6001	NA	NA	NA	NA	NA	NA	NA	NA	NA	NA
NA	NA	NA	NA	NA	NA	NA	NA	NA	NA	NA	NA	NA	NA	NA	NA	NA	NA	NA	NA	2233	4984	6001	6001	6001	NA	NA	NA	NA	NA
NA	NA	NA	NA	NA	NA	NA	NA	NA	NA	NA	NA	NA	NA	NA	NA	NA	NA	NA	NA	NA	NA	NA	NA	NA	176	1135	6001	6001	6001
220	220	220	220	220	NA	NA	NA	NA	NA	444	2109	5814	6001	6001	NA	NA	NA	NA	NA	NA	NA	NA	NA	NA	NA	NA	NA	NA	NA
443	443	443	443	443	NA	NA	NA	NA	NA	NA	NA	NA	NA	NA	700	1155	2221	6001	6001	NA	NA	NA	NA	NA	NA	NA	NA	NA	NA
204	204	204	204	204	NA	NA	NA	NA	NA	NA	NA	NA	NA	NA	NA	NA	NA	NA	NA	554	669	4492	6001	6001	NA	NA	NA	NA	NA
202	202	202	202	202	NA	NA	NA	NA	NA	NA	NA	NA	NA	NA	NA	NA	NA	NA	NA	NA	NA	NA	NA	NA	425	2217	6001	6001	6001
89	89	89	89	89	NA	NA	NA	NA	NA	NA	NA	NA	NA	NA	NA	NA	NA	NA	NA	NA	NA	NA	NA	NA	NA	NA	NA	NA	NA
2509	2509	2509	2509	2509	2509	2509	2509	2509	2509	NA	NA	NA	NA	NA	NA	NA	NA	NA	NA	NA	NA	NA	NA	NA	NA	NA	NA	NA	NA
NA	NA	NA	NA	NA	NA	NA	NA	NA	NA	190	2581	6001	6001	6001	NA	NA	NA	NA	NA	NA	NA	NA	NA	NA	NA	NA	NA	NA	NA
NA	NA	NA	NA	NA	NA	NA	NA	NA	NA	NA	NA	NA	NA	NA	213	1037	6001	6001	6001	NA	NA	NA	NA	NA	NA	NA	NA	NA	NA
NA	NA	NA	NA	NA	NA	NA	NA	NA	NA	NA	NA	NA	NA	NA	NA	NA	NA	NA	NA	178	1632	5815	6001	6001	NA	NA	NA	NA	NA
NA	NA	NA	NA	NA	NA	NA	NA	NA	NA	NA	NA	NA	NA	NA	NA	NA	NA	NA	NA	NA	NA	NA	NA	NA	659	4490	6001	6001	6001
326	326	326	326	326	NA	NA	NA	NA	NA	548	1142	5574	6001	6001	NA	NA	NA	NA	NA	NA	NA	NA	NA	NA	NA	NA	NA	NA	NA
1171	1171	1171	1171	1171	NA	NA	NA	NA	NA	NA	NA	NA	NA	NA	1405	2713	4265	6001	6001	NA	NA	NA	NA	NA	NA	NA	NA	NA	NA
209	209	209	209	209	NA	NA	NA	NA	NA	NA	NA	NA	NA	NA	NA	NA	NA	NA	NA	425	2346	6001	6001	6001	NA	NA	NA	NA	NA
117	117	117	117	117	NA	NA	NA	NA	NA	NA	NA	NA	NA	NA	NA	NA	NA	NA	NA	NA	NA	NA	NA	NA	306	892	6001	6001	6001
91	91	91	91	91	NA	NA	NA	NA	NA	NA	NA	NA	NA	NA	NA	NA	NA	NA	NA	NA	NA	NA	NA	NA	NA	NA	NA	NA	NA
3278	3278	3278	3278	3278	3278	3278	3278	3278	3278	NA	NA	NA	NA	NA	NA	NA	NA	NA	NA	NA	NA	NA	NA	NA	NA	NA	NA	NA	NA
NA	NA	NA	NA	NA	NA	NA	NA	NA	NA	193	2345	4250	6001	6001	NA	NA	NA	NA	NA	NA	NA	NA	NA	NA	NA	NA	NA	NA	NA
NA	NA	NA	NA	NA	NA	NA	NA	NA	NA	NA	NA	NA	NA	NA	567	1875	4982	6001	6001	NA	NA	NA	NA	NA	NA	NA	NA	NA	NA
NA	NA	NA	NA	NA	NA	NA	NA	NA	NA	NA	NA	NA	NA	NA	NA	NA	NA	NA	NA	559	1510	6001	6001	6001	NA	NA	NA	NA	NA
NA	NA	NA	NA	NA	NA	NA	NA	NA	NA	NA	NA	NA	NA	NA	NA	NA	NA	NA	NA	NA	NA	NA	NA	NA	311	5094	6001	6001	6001
211	211	211	211	211	NA	NA	NA	NA	NA	686	2819	4375	6001	6001	NA	NA	NA	NA	NA	NA	NA	NA	NA	NA	NA	NA	NA	NA	NA
2278	2278	2278	2278	2278	NA	NA	NA	NA	NA	NA	NA	NA	NA	NA	3230	4047	6001	6001	6001	NA	NA	NA	NA	NA	NA	NA	NA	NA	NA
206	206	206	206	206	NA	NA	NA	NA	NA	NA	NA	NA	NA	NA	NA	NA	NA	NA	NA	444	1623	5222	6001	6001	NA	NA	NA	NA	NA
119	119	119	119	119	NA	NA	NA	NA	NA	NA	NA	NA	NA	NA	NA	NA	NA	NA	NA	NA	NA	NA	NA	NA	300	2103	6001	6001	6001
85	85	85	85	85	NA	NA	NA	NA	NA	NA	NA	NA	NA	NA	NA	NA	NA	NA	NA	NA	NA	NA	NA	NA	NA	NA	NA	NA	NA
2151	2151	2151	2151	2151	2151	2151	2151	2151	2151	NA	NA	NA	NA	NA	NA	NA	NA	NA	NA	NA	NA	NA	NA	NA	NA	NA	NA	NA	NA
NA	NA	NA	NA	NA	NA	NA	NA	NA	NA	197	671	1979	6001	6001	NA	NA	NA	NA	NA	NA	NA	NA	NA	NA	NA	NA	NA	NA	NA
NA	NA	NA	NA	NA	NA	NA	NA	NA	NA	NA	NA	NA	NA	NA	592	687	1166	2932	6001	NA	NA	NA	NA	NA	NA	NA	NA	NA	NA
NA	NA	NA	NA	NA	NA	NA	NA	NA	NA	NA	NA	NA	NA	NA	NA	NA	NA	NA	NA	316	1999	5576	6001	6001	NA	NA	NA	NA	NA
NA	NA	NA	NA	NA	NA	NA	NA	NA	NA	NA	NA	NA	NA	NA	NA	NA	NA	NA	NA	NA	NA	NA	NA	NA	194	536	5208	6001	6001
3951	3951	3951	3951	3951	NA	NA	NA	NA	NA	4529	4859	5575	6001	6001	NA	NA	NA	NA	NA	NA	NA	NA	NA	NA	NA	NA	NA	NA	NA
807	807	807	807	807	NA	NA	NA	NA	NA	NA	NA	NA	NA	NA	6001	6001	6001	6001	6001	NA	NA	NA	NA	NA	NA	NA	NA	NA	NA
442	442	442	442	442	NA	NA	NA	NA	NA	NA	NA	NA	NA	NA	NA	NA	NA	NA	NA	442	1631	6001	6001	6001	NA	NA	NA	NA	NA
2603	2603	2603	2603	2603	NA	NA	NA	NA	NA	NA	NA	NA	NA	NA	NA	NA	NA	NA	NA	NA	NA	NA	NA	NA	2603	4252	6001	6001	6001
92	92	92	92	92	NA	NA	NA	NA	NA	NA	NA	NA	NA	NA	NA	NA	NA	NA	NA	NA	NA	NA	NA	NA	NA	NA	NA	NA	NA
6001	6001	6001	6001	6001	6001	6001	6001	6001	6001	NA	NA	NA	NA	NA	NA	NA	NA	NA	NA	NA	NA	NA	NA	NA	NA	NA	NA	NA	NA
NA	NA	NA	NA	NA	NA	NA	NA	NA	NA	195	546	6001	6001	6001	NA	NA	NA	NA	NA	NA	NA	NA	NA	NA	NA	NA	NA	NA	NA
NA	NA	NA	NA	NA	NA	NA	NA	NA	NA	NA	NA	NA	NA	NA	452	798	2105	6001	6001	NA	NA	NA	NA	NA	NA	NA	NA	NA	NA
NA	NA	NA	NA	NA	NA	NA	NA	NA	NA	NA	NA	NA	NA	NA	NA	NA	NA	NA	NA	323	3191	6001	6001	6001	NA	NA	NA	NA	NA
NA	NA	NA	NA	NA	NA	NA	NA	NA	NA	NA	NA	NA	NA	NA	NA	NA	NA	NA	NA	NA	NA	NA	NA	NA	189	4496	6001	6001	6001
2500	2500	2500	2500	2500	NA	NA	NA	NA	NA	2849	3302	4135	6001	6001	NA	NA	NA	NA	NA	NA	NA	NA	NA	NA	NA	NA	NA	NA	NA
460	460	460	460	460	NA	NA	NA	NA	NA	NA	NA	NA	NA	NA	598	2823	3900	6001	6001	NA	NA	NA	NA	NA	NA	NA	NA	NA	NA
1648	1648	1648	1648	1648	NA	NA	NA	NA	NA	NA	NA	NA	NA	NA	NA	NA	NA	NA	NA	1648	2464	5692	6001	6001	NA	NA	NA	NA	NA
579	579	579	579	579	NA	NA	NA	NA	NA	NA	NA	NA	NA	NA	NA	NA	NA	NA	NA	NA	NA	NA	NA	NA	1509	1972	2808	5210	6001
87	87	87	87	87	NA	NA	NA	NA	NA	NA	NA	NA	NA	NA	NA	NA	NA	NA	NA	NA	NA	NA	NA	NA	NA	NA	NA	NA	NA
233	233	233	233	233	233	233	233	233	233	NA	NA	NA	NA	NA	NA	NA	NA	NA	NA	NA	NA	NA	NA	NA	NA	NA	NA	NA	NA
NA	NA	NA	NA	NA	NA	NA	NA	NA	NA	190	560	6001	6001	6001	NA	NA	NA	NA	NA	NA	NA	NA	NA	NA	NA	NA	NA	NA	NA
NA	NA	NA	NA	NA	NA	NA	NA	NA	NA	NA	NA	NA	NA	NA	229	1756	6001	6001	6001	NA	NA	NA	NA	NA	NA	NA	NA	NA	NA
NA	NA	NA	NA	NA	NA	NA	NA	NA	NA	NA	NA	NA	NA	NA	NA	NA	NA	NA	NA	350	1151	3542	6001	6001	NA	NA	NA	NA	NA
NA	NA	NA	NA	NA	NA	NA	NA	NA	NA	NA	NA	NA	NA	NA	NA	NA	NA	NA	NA	NA	NA	NA	NA	NA	189	421	2816	6001	6001
4522	4522	4522	4522	4522	NA	NA	NA	NA	NA	4522	4744	5214	6001	6001	NA	NA	NA	NA	NA	NA	NA	NA	NA	NA	NA	NA	NA	NA	NA
5381	5381	5381	5381	5381	NA	NA	NA	NA	NA	NA	NA	NA	NA	NA	6001	6001	6001	6001	6001	NA	NA	NA	NA	NA	NA	NA	NA	NA	NA
3949	3949	3949	3949	3949	NA	NA	NA	NA	NA	NA	NA	NA	NA	NA	NA	NA	NA	NA	NA	5513	6001	6001	6001	6001	NA	NA	NA	NA	NA
1793	1793	1793	1793	1793	NA	NA	NA	NA	NA	NA	NA	NA	NA	NA	NA	NA	NA	NA	NA	NA	NA	NA	NA	NA	2355	2821	5569	6001	6001
86	86	86	86	86	NA	NA	NA	NA	NA	NA	NA	NA	NA	NA	NA	NA	NA	NA	NA	NA	NA	NA	NA	NA	NA	NA	NA	NA	NA
1006	1006	1006	1006	1006	1006	1006	1006	1006	1006	NA	NA	NA	NA	NA	NA	NA	NA	NA	NA	NA	NA	NA	NA	NA	NA	NA	NA	NA	NA
NA	NA	NA	NA	NA	NA	NA	NA	NA	NA	194	1867	3531	6001	6001	NA	NA	NA	NA	NA	NA	NA	NA	NA	NA	NA	NA	NA	NA	NA
NA	NA	NA	NA	NA	NA	NA	NA	NA	NA	NA	NA	NA	NA	NA	338	785	4638	6001	6001	NA	NA	NA	NA	NA	NA	NA	NA	NA	NA
NA	NA	NA	NA	NA	NA	NA	NA	NA	NA	NA	NA	NA	NA	NA	NA	NA	NA	NA	NA	461	1979	2216	6001	6001	NA	NA	NA	NA	NA
NA	NA	NA	NA	NA	NA	NA	NA	NA	NA	NA	NA	NA	NA	NA	NA	NA	NA	NA	NA	NA	NA	NA	NA	NA	120	1253	6001	6001	6001
6001	6001	6001	6001	6001	NA	NA	NA	NA	NA	6001	6001	6001	6001	6001	NA	NA	NA	NA	NA	NA	NA	NA	NA	NA	NA	NA	NA	NA	NA
698	698	698	698	698	NA	NA	NA	NA	NA	NA	NA	NA	NA	NA	1181	2241	2945	6001	6001	NA	NA	NA	NA	NA	NA	NA	NA	NA	NA
1674	1674	1674	1674	1674	NA	NA	NA	NA	NA	NA	NA	NA	NA	NA	NA	NA	NA	NA	NA	2009	2831	6001	6001	6001	NA	NA	NA	NA	NA
596	596	596	596	596	NA	NA	NA	NA	NA	NA	NA	NA	NA	NA	NA	NA	NA	NA	NA	NA	NA	NA	NA	NA	2706	2814	6001	6001	6001
84	84	84	84	84	NA	NA	NA	NA	NA	NA	NA	NA	NA	NA	NA	NA	NA	NA	NA	NA	NA	NA	NA	NA	NA	NA	NA	NA	NA
236	236	236	236	236	236	236	236	236	236	NA	NA	NA	NA	NA	NA	NA	NA	NA	NA	NA	NA	NA	NA	NA	NA	NA	NA	NA	NA
NA	NA	NA	NA	NA	NA	NA	NA	NA	NA	317	1024	2456	3173	6001	NA	NA	NA	NA	NA	NA	NA	NA	NA	NA	NA	NA	NA	NA	NA
NA	NA	NA	NA	NA	NA	NA	NA	NA	NA	NA	NA	NA	NA	NA	718	2127	2823	4012	6001	NA	NA	NA	NA	NA	NA	NA	NA	NA	NA
NA	NA	NA	NA	NA	NA	NA	NA	NA	NA	NA	NA	NA	NA	NA	NA	NA	NA	NA	NA	442	1989	6001	6001	6001	NA	NA	NA	NA	NA
NA	NA	NA	NA	NA	NA	NA	NA	NA	NA	NA	NA	NA	NA	NA	NA	NA	NA	NA	NA	NA	NA	NA	NA	NA	199	1136	2813	6001	6001
2393	2393	2393	2393	2393	NA	NA	NA	NA	NA	2843	3181	3534	6001	6001	NA	NA	NA	NA	NA	NA	NA	NA	NA	NA	NA	NA	NA	NA	NA
4904	4904	4904	4904	4904	NA	NA	NA	NA	NA	NA	NA	NA	NA	NA	4904	6001	6001	6001	6001	NA	NA	NA	NA	NA	NA	NA	NA	NA	NA
461	461	461	461	461	NA	NA	NA	NA	NA	NA	NA	NA	NA	NA	NA	NA	NA	NA	NA	462	659	1135	6001	6001	NA	NA	NA	NA	NA
354	354	354	354	354	NA	NA	NA	NA	NA	NA	NA	NA	NA	NA	NA	NA	NA	NA	NA	NA	NA	NA	NA	NA	551	1866	2809	5093	6001
88	88	88	88	88	NA	NA	NA	NA	NA	NA	NA	NA	NA	NA	NA	NA	NA	NA	NA	NA	NA	NA	NA	NA	NA	NA	NA	NA	NA
4967	4967	4967	4967	4967	4967	4967	4967	4967	4967	NA	NA	NA	NA	NA	NA	NA	NA	NA	NA	NA	NA	NA	NA	NA	NA	NA	NA	NA	NA
NA	NA	NA	NA	NA	NA	NA	NA	NA	NA	893	4255	6001	6001	6001	NA	NA	NA	NA	NA	NA	NA	NA	NA	NA	NA	NA	NA	NA	NA
NA	NA	NA	NA	NA	NA	NA	NA	NA	NA	NA	NA	NA	NA	NA	4027	6001	6001	6001	6001	NA	NA	NA	NA	NA	NA	NA	NA	NA	NA
NA	NA	NA	NA	NA	NA	NA	NA	NA	NA	NA	NA	NA	NA	NA	NA	NA	NA	NA	NA	3539	6001	6001	6001	6001	NA	NA	NA	NA	NA
NA	NA	NA	NA	NA	NA	NA	NA	NA	NA	NA	NA	NA	NA	NA	NA	NA	NA	NA	NA	NA	NA	NA	NA	NA	1735	6001	6001	6001	6001
106	106	106	106	106	NA	NA	NA	NA	NA	1020	6001	6001	6001	6001	NA	NA	NA	NA	NA	NA	NA	NA	NA	NA	NA	NA	NA	NA	NA
113	113	113	113	113	NA	NA	NA	NA	NA	NA	NA	NA	NA	NA	787	5112	6001	6001	6001	NA	NA	NA	NA	NA	NA	NA	NA	NA	NA
102	102	102	102	102	NA	NA	NA	NA	NA	NA	NA	NA	NA	NA	NA	NA	NA	NA	NA	299	6001	6001	6001	6001	NA	NA	NA	NA	NA
89	89	89	89	89	NA	NA	NA	NA	NA	NA	NA	NA	NA	NA	NA	NA	NA	NA	NA	NA	NA	NA	NA	NA	892	6001	6001	6001	6001
87	87	87	87	87	NA	NA	NA	NA	NA	NA	NA	NA	NA	NA	NA	NA	NA	NA	NA	NA	NA	NA	NA	NA	NA	NA	NA	NA	NA
3475	3475	3475	3475	3475	3475	3475	3475	3475	3475	NA	NA	NA	NA	NA	NA	NA	NA	NA	NA	NA	NA	NA	NA	NA	NA	NA	NA	NA	NA
NA	NA	NA	NA	NA	NA	NA	NA	NA	NA	1618	6001	6001	6001	6001	NA	NA	NA	NA	NA	NA	NA	NA	NA	NA	NA	NA	NA	NA	NA
NA	NA	NA	NA	NA	NA	NA	NA	NA	NA	NA	NA	NA	NA	NA	6001	6001	6001	6001	6001	NA	NA	NA	NA	NA	NA	NA	NA	NA	NA
NA	NA	NA	NA	NA	NA	NA	NA	NA	NA	NA	NA	NA	NA	NA	NA	NA	NA	NA	NA	774	6001	6001	6001	6001	NA	NA	NA	NA	NA
NA	NA	NA	NA	NA	NA	NA	NA	NA	NA	NA	NA	NA	NA	NA	NA	NA	NA	NA	NA	NA	NA	NA	NA	NA	1614	6001	6001	6001	6001
99	99	99	99	99	NA	NA	NA	NA	NA	1746	6001	6001	6001	6001	NA	NA	NA	NA	NA	NA	NA	NA	NA	NA	NA	NA	NA	NA	NA
109	109	109	109	109	NA	NA	NA	NA	NA	NA	NA	NA	NA	NA	2107	4980	6001	6001	6001	NA	NA	NA	NA	NA	NA	NA	NA	NA	NA
94	94	94	94	94	NA	NA	NA	NA	NA	NA	NA	NA	NA	NA	NA	NA	NA	NA	NA	420	2939	6001	6001	6001	NA	NA	NA	NA	NA
84	84	84	84	84	NA	NA	NA	NA	NA	NA	NA	NA	NA	NA	NA	NA	NA	NA	NA	NA	NA	NA	NA	NA	895	6001	6001	6001	6001
85	85	85	85	85	NA	NA	NA	NA	NA	NA	NA	NA	NA	NA	NA	NA	NA	NA	NA	NA	NA	NA	NA	NA	NA	NA	NA	NA	NA
352	352	352	352	352	352	352	352	352	352	NA	NA	NA	NA	NA	NA	NA	NA	NA	NA	NA	NA	NA	NA	NA	NA	NA	NA	NA	NA
NA	NA	NA	NA	NA	NA	NA	NA	NA	NA	1381	3774	6001	6001	6001	NA	NA	NA	NA	NA	NA	NA	NA	NA	NA	NA	NA	NA	NA	NA
NA	NA	NA	NA	NA	NA	NA	NA	NA	NA	NA	NA	NA	NA	NA	906	6001	6001	6001	6001	NA	NA	NA	NA	NA	NA	NA	NA	NA	NA
NA	NA	NA	NA	NA	NA	NA	NA	NA	NA	NA	NA	NA	NA	NA	NA	NA	NA	NA	NA	2575	6001	6001	6001	6001	NA	NA	NA	NA	NA
NA	NA	NA	NA	NA	NA	NA	NA	NA	NA	NA	NA	NA	NA	NA	NA	NA	NA	NA	NA	NA	NA	NA	NA	NA	2456	6001	6001	6001	6001
101	101	101	101	101	NA	NA	NA	NA	NA	1380	6001	6001	6001	6001	NA	NA	NA	NA	NA	NA	NA	NA	NA	NA	NA	NA	NA	NA	NA
109	109	109	109	109	NA	NA	NA	NA	NA	NA	NA	NA	NA	NA	435	6001	6001	6001	6001	NA	NA	NA	NA	NA	NA	NA	NA	NA	NA
100	100	100	100	100	NA	NA	NA	NA	NA	NA	NA	NA	NA	NA	NA	NA	NA	NA	NA	1858	6001	6001	6001	6001	NA	NA	NA	NA	NA
85	85	85	85	85	NA	NA	NA	NA	NA	NA	NA	NA	NA	NA	NA	NA	NA	NA	NA	NA	NA	NA	NA	NA	2937	6001	6001	6001	6001
86	86	86	86	86	NA	NA	NA	NA	NA	NA	NA	NA	NA	NA	NA	NA	NA	NA	NA	NA	NA	NA	NA	NA	NA	NA	NA	NA	NA
4417	4417	4417	4417	4417	4417	4417	4417	4417	4417	NA	NA	NA	NA	NA	NA	NA	NA	NA	NA	NA	NA	NA	NA	NA	NA	NA	NA	NA	NA
NA	NA	NA	NA	NA	NA	NA	NA	NA	NA	1734	2455	4738	6001	6001	NA	NA	NA	NA	NA	NA	NA	NA	NA	NA	NA	NA	NA	NA	NA
NA	NA	NA	NA	NA	NA	NA	NA	NA	NA	NA	NA	NA	NA	NA	1025	4740	6001	6001	6001	NA	NA	NA	NA	NA	NA	NA	NA	NA	NA
NA	NA	NA	NA	NA	NA	NA	NA	NA	NA	NA	NA	NA	NA	NA	NA	NA	NA	NA	NA	177	2934	4255	6001	6001	NA	NA	NA	NA	NA
NA	NA	NA	NA	NA	NA	NA	NA	NA	NA	NA	NA	NA	NA	NA	NA	NA	NA	NA	NA	NA	NA	NA	NA	NA	4250	5928	6001	6001	6001
101	101	101	101	101	NA	NA	NA	NA	NA	1744	6001	6001	6001	6001	NA	NA	NA	NA	NA	NA	NA	NA	NA	NA	NA	NA	NA	NA	NA
108	108	108	108	108	NA	NA	NA	NA	NA	NA	NA	NA	NA	NA	1031	3661	6001	6001	6001	NA	NA	NA	NA	NA	NA	NA	NA	NA	NA
98	98	98	98	98	NA	NA	NA	NA	NA	NA	NA	NA	NA	NA	NA	NA	NA	NA	NA	3174	6001	6001	6001	6001	NA	NA	NA	NA	NA
95	95	95	95	95	NA	NA	NA	NA	NA	NA	NA	NA	NA	NA	NA	NA	NA	NA	NA	NA	NA	NA	NA	NA	6001	6001	6001	6001	6001
87	87	87	87	87	NA	NA	NA	NA	NA	NA	NA	NA	NA	NA	NA	NA	NA	NA	NA	NA	NA	NA	NA	NA	NA	NA	NA	NA	NA
1792	1792	1792	1792	1792	1792	1792	1792	1792	1792	NA	NA	NA	NA	NA	NA	NA	NA	NA	NA	NA	NA	NA	NA	NA	NA	NA	NA	NA	NA
NA	NA	NA	NA	NA	NA	NA	NA	NA	NA	2455	6001	6001	6001	6001	NA	NA	NA	NA	NA	NA	NA	NA	NA	NA	NA	NA	NA	NA	NA
NA	NA	NA	NA	NA	NA	NA	NA	NA	NA	NA	NA	NA	NA	NA	2953	5582	6001	6001	6001	NA	NA	NA	NA	NA	NA	NA	NA	NA	NA
NA	NA	NA	NA	NA	NA	NA	NA	NA	NA	NA	NA	NA	NA	NA	NA	NA	NA	NA	NA	3294	6001	6001	6001	6001	NA	NA	NA	NA	NA
NA	NA	NA	NA	NA	NA	NA	NA	NA	NA	NA	NA	NA	NA	NA	NA	NA	NA	NA	NA	NA	NA	NA	NA	NA	4979	6001	6001	6001	6001
106	106	106	106	106	NA	NA	NA	NA	NA	1020	2339	6001	6001	6001	NA	NA	NA	NA	NA	NA	NA	NA	NA	NA	NA	NA	NA	NA	NA
112	112	112	112	112	NA	NA	NA	NA	NA	NA	NA	NA	NA	NA	903	3060	6001	6001	6001	NA	NA	NA	NA	NA	NA	NA	NA	NA	NA
97	97	97	97	97	NA	NA	NA	NA	NA	NA	NA	NA	NA	NA	NA	NA	NA	NA	NA	2577	6001	6001	6001	6001	NA	NA	NA	NA	NA
91	91	91	91	91	NA	NA	NA	NA	NA	NA	NA	NA	NA	NA	NA	NA	NA	NA	NA	NA	NA	NA	NA	NA	292	1852	6001	6001	6001
72	72	72	72	72	NA	NA	NA	NA	NA	NA	NA	NA	NA	NA	NA	NA	NA	NA	NA	NA	NA	NA	NA	NA	NA	NA	NA	NA	NA
521	521	521	521	521	521	521	521	521	521	NA	NA	NA	NA	NA	NA	NA	NA	NA	NA	NA	NA	NA	NA	NA	NA	NA	NA	NA	NA
NA	NA	NA	NA	NA	NA	NA	NA	NA	NA	672	3185	6001	6001	6001	NA	NA	NA	NA	NA	NA	NA	NA	NA	NA	NA	NA	NA	NA	NA
NA	NA	NA	NA	NA	NA	NA	NA	NA	NA	NA	NA	NA	NA	NA	446	1514	6001	6001	6001	NA	NA	NA	NA	NA	NA	NA	NA	NA	NA
NA	NA	NA	NA	NA	NA	NA	NA	NA	NA	NA	NA	NA	NA	NA	NA	NA	NA	NA	NA	1154	2579	5571	6001	6001	NA	NA	NA	NA	NA
NA	NA	NA	NA	NA	NA	NA	NA	NA	NA	NA	NA	NA	NA	NA	NA	NA	NA	NA	NA	NA	NA	NA	NA	NA	412	2813	6001	6001	6001
210	210	210	210	210	NA	NA	NA	NA	NA	435	1740	2698	6001	6001	NA	NA	NA	NA	NA	NA	NA	NA	NA	NA	NA	NA	NA	NA	NA
215	215	215	215	215	NA	NA	NA	NA	NA	NA	NA	NA	NA	NA	1418	2598	3181	6001	6001	NA	NA	NA	NA	NA	NA	NA	NA	NA	NA
213	213	213	213	213	NA	NA	NA	NA	NA	NA	NA	NA	NA	NA	NA	NA	NA	NA	NA	684	3187	6001	6001	6001	NA	NA	NA	NA	NA
115	115	115	115	115	NA	NA	NA	NA	NA	NA	NA	NA	NA	NA	NA	NA	NA	NA	NA	NA	NA	NA	NA	NA	301	2092	6001	6001	6001
82	82	82	82	82	NA	NA	NA	NA	NA	NA	NA	NA	NA	NA	NA	NA	NA	NA	NA	NA	NA	NA	NA	NA	NA	NA	NA	NA	NA
3885	3885	3885	3885	3885	3885	3885	3885	3885	3885	NA	NA	NA	NA	NA	NA	NA	NA	NA	NA	NA	NA	NA	NA	NA	NA	NA	NA	NA	NA
NA	NA	NA	NA	NA	NA	NA	NA	NA	NA	201	1857	2572	4729	6001	NA	NA	NA	NA	NA	NA	NA	NA	NA	NA	NA	NA	NA	NA	NA
NA	NA	NA	NA	NA	NA	NA	NA	NA	NA	NA	NA	NA	NA	NA	216	2829	5705	6001	6001	NA	NA	NA	NA	NA	NA	NA	NA	NA	NA
NA	NA	NA	NA	NA	NA	NA	NA	NA	NA	NA	NA	NA	NA	NA	NA	NA	NA	NA	NA	192	4374	5216	6001	6001	NA	NA	NA	NA	NA
NA	NA	NA	NA	NA	NA	NA	NA	NA	NA	NA	NA	NA	NA	NA	NA	NA	NA	NA	NA	NA	NA	NA	NA	NA	427	2932	4489	6001	6001
467	467	467	467	467	NA	NA	NA	NA	NA	547	1868	6001	6001	6001	NA	NA	NA	NA	NA	NA	NA	NA	NA	NA	NA	NA	NA	NA	NA
305	305	305	305	305	NA	NA	NA	NA	NA	NA	NA	NA	NA	NA	1636	2358	3908	6001	6001	NA	NA	NA	NA	NA	NA	NA	NA	NA	NA
206	206	206	206	206	NA	NA	NA	NA	NA	NA	NA	NA	NA	NA	NA	NA	NA	NA	NA	440	1144	6001	6001	6001	NA	NA	NA	NA	NA
116	116	116	116	116	NA	NA	NA	NA	NA	NA	NA	NA	NA	NA	NA	NA	NA	NA	NA	NA	NA	NA	NA	NA	423	3891	6001	6001	6001
83	83	83	83	83	NA	NA	NA	NA	NA	NA	NA	NA	NA	NA	NA	NA	NA	NA	NA	NA	NA	NA	NA	NA	NA	NA	NA	NA	NA
1601	1601	1601	1601	1601	1601	1601	1601	1601	1601	NA	NA	NA	NA	NA	NA	NA	NA	NA	NA	NA	NA	NA	NA	NA	NA	NA	NA	NA	NA
NA	NA	NA	NA	NA	NA	NA	NA	NA	NA	196	2464	4745	6001	6001	NA	NA	NA	NA	NA	NA	NA	NA	NA	NA	NA	NA	NA	NA	NA
NA	NA	NA	NA	NA	NA	NA	NA	NA	NA	NA	NA	NA	NA	NA	698	2116	6001	6001	6001	NA	NA	NA	NA	NA	NA	NA	NA	NA	NA
NA	NA	NA	NA	NA	NA	NA	NA	NA	NA	NA	NA	NA	NA	NA	NA	NA	NA	NA	NA	674	3064	6001	6001	6001	NA	NA	NA	NA	NA
NA	NA	NA	NA	NA	NA	NA	NA	NA	NA	NA	NA	NA	NA	NA	NA	NA	NA	NA	NA	NA	NA	NA	NA	NA	1145	6001	6001	6001	6001
230	230	230	230	230	NA	NA	NA	NA	NA	438	2705	4135	6001	6001	NA	NA	NA	NA	NA	NA	NA	NA	NA	NA	NA	NA	NA	NA	NA
209	209	209	209	209	NA	NA	NA	NA	NA	NA	NA	NA	NA	NA	704	1394	4018	4985	6001	NA	NA	NA	NA	NA	NA	NA	NA	NA	NA
220	220	220	220	220	NA	NA	NA	NA	NA	NA	NA	NA	NA	NA	NA	NA	NA	NA	NA	675	1982	6001	6001	6001	NA	NA	NA	NA	NA
118	118	118	118	118	NA	NA	NA	NA	NA	NA	NA	NA	NA	NA	NA	NA	NA	NA	NA	NA	NA	NA	NA	NA	306	1733	6001	6001	6001
87	87	87	87	87	NA	NA	NA	NA	NA	NA	NA	NA	NA	NA	NA	NA	NA	NA	NA	NA	NA	NA	NA	NA	NA	NA	NA	NA	NA
3111	3111	3111	3111	3111	3111	3111	3111	3111	3111	NA	NA	NA	NA	NA	NA	NA	NA	NA	NA	NA	NA	NA	NA	NA	NA	NA	NA	NA	NA
NA	NA	NA	NA	NA	NA	NA	NA	NA	NA	189	2463	5090	6001	6001	NA	NA	NA	NA	NA	NA	NA	NA	NA	NA	NA	NA	NA	NA	NA
NA	NA	NA	NA	NA	NA	NA	NA	NA	NA	NA	NA	NA	NA	NA	694	1032	4501	6001	6001	NA	NA	NA	NA	NA	NA	NA	NA	NA	NA
NA	NA	NA	NA	NA	NA	NA	NA	NA	NA	NA	NA	NA	NA	NA	NA	NA	NA	NA	NA	554	1617	3057	6001	6001	NA	NA	NA	NA	NA
NA	NA	NA	NA	NA	NA	NA	NA	NA	NA	NA	NA	NA	NA	NA	NA	NA	NA	NA	NA	NA	NA	NA	NA	NA	541	2458	6001	6001	6001
213	213	213	213	213	NA	NA	NA	NA	NA	784	1625	4974	6001	6001	NA	NA	NA	NA	NA	NA	NA	NA	NA	NA	NA	NA	NA	NA	NA
1799	1799	1799	1799	1799	NA	NA	NA	NA	NA	NA	NA	NA	NA	NA	2619	4389	6001	6001	6001	NA	NA	NA	NA	NA	NA	NA	NA	NA	NA
216	216	216	216	216	NA	NA	NA	NA	NA	NA	NA	NA	NA	NA	NA	NA	NA	NA	NA	311	905	3537	5328	6001	NA	NA	NA	NA	NA
212	212	212	212	212	NA	NA	NA	NA	NA	NA	NA	NA	NA	NA	NA	NA	NA	NA	NA	NA	NA	NA	NA	NA	306	6001	6001	6001	6001
88	88	88	88	88	NA	NA	NA	NA	NA	NA	NA	NA	NA	NA	NA	NA	NA	NA	NA	NA	NA	NA	NA	NA	NA	NA	NA	NA	NA
342	342	342	342	342	342	342	342	342	342	NA	NA	NA	NA	NA	NA	NA	NA	NA	NA	NA	NA	NA	NA	NA	NA	NA	NA	NA	NA
NA	NA	NA	NA	NA	NA	NA	NA	NA	NA	189	2580	3056	4728	6001	NA	NA	NA	NA	NA	NA	NA	NA	NA	NA	NA	NA	NA	NA	NA
NA	NA	NA	NA	NA	NA	NA	NA	NA	NA	NA	NA	NA	NA	NA	332	791	1982	4015	6001	NA	NA	NA	NA	NA	NA	NA	NA	NA	NA
NA	NA	NA	NA	NA	NA	NA	NA	NA	NA	NA	NA	NA	NA	NA	NA	NA	NA	NA	NA	665	1616	2454	6001	6001	NA	NA	NA	NA	NA
NA	NA	NA	NA	NA	NA	NA	NA	NA	NA	NA	NA	NA	NA	NA	NA	NA	NA	NA	NA	NA	NA	NA	NA	NA	1504	6001	6001	6001	6001
360	360	360	360	360	NA	NA	NA	NA	NA	677	1380	3414	6001	6001	NA	NA	NA	NA	NA	NA	NA	NA	NA	NA	NA	NA	NA	NA	NA
337	337	337	337	337	NA	NA	NA	NA	NA	NA	NA	NA	NA	NA	1059	1640	2581	3776	6001	NA	NA	NA	NA	NA	NA	NA	NA	NA	NA
206	206	206	206	206	NA	NA	NA	NA	NA	NA	NA	NA	NA	NA	NA	NA	NA	NA	NA	322	3541	6001	6001	6001	NA	NA	NA	NA	NA
119	119	119	119	119	NA	NA	NA	NA	NA	NA	NA	NA	NA	NA	NA	NA	NA	NA	NA	NA	NA	NA	NA	NA	186	3792	6001	6001	6001
90	90	90	90	90	NA	NA	NA	NA	NA	NA	NA	NA	NA	NA	NA	NA	NA	NA	NA	NA	NA	NA	NA	NA	NA	NA	NA	NA	NA
1129	1129	1129	1129	1129	1129	1129	1129	1129	1129	NA	NA	NA	NA	NA	NA	NA	NA	NA	NA	NA	NA	NA	NA	NA	NA	NA	NA	NA	NA
NA	NA	NA	NA	NA	NA	NA	NA	NA	NA	193	1024	1740	5090	6001	NA	NA	NA	NA	NA	NA	NA	NA	NA	NA	NA	NA	NA	NA	NA
NA	NA	NA	NA	NA	NA	NA	NA	NA	NA	NA	NA	NA	NA	NA	216	1883	4386	6001	6001	NA	NA	NA	NA	NA	NA	NA	NA	NA	NA
NA	NA	NA	NA	NA	NA	NA	NA	NA	NA	NA	NA	NA	NA	NA	NA	NA	NA	NA	NA	184	2225	4496	6001	6001	NA	NA	NA	NA	NA
NA	NA	NA	NA	NA	NA	NA	NA	NA	NA	NA	NA	NA	NA	NA	NA	NA	NA	NA	NA	NA	NA	NA	NA	NA	208	3054	6001	6001	6001
1405	1405	1405	1405	1405	NA	NA	NA	NA	NA	1405	1870	2579	6001	6001	NA	NA	NA	NA	NA	NA	NA	NA	NA	NA	NA	NA	NA	NA	NA
6001	6001	6001	6001	6001	NA	NA	NA	NA	NA	NA	NA	NA	NA	NA	6001	6001	6001	6001	6001	NA	NA	NA	NA	NA	NA	NA	NA	NA	NA
2738	2738	2738	2738	2738	NA	NA	NA	NA	NA	NA	NA	NA	NA	NA	NA	NA	NA	NA	NA	3204	4269	5836	6001	6001	NA	NA	NA	NA	NA
1049	1049	1049	1049	1049	NA	NA	NA	NA	NA	NA	NA	NA	NA	NA	NA	NA	NA	NA	NA	NA	NA	NA	NA	NA	1269	1615	6001	6001	6001
79	79	79	79	79	NA	NA	NA	NA	NA	NA	NA	NA	NA	NA	NA	NA	NA	NA	NA	NA	NA	NA	NA	NA	NA	NA	NA	NA	NA
6001	6001	6001	6001	6001	6001	6001	6001	6001	6001	NA	NA	NA	NA	NA	NA	NA	NA	NA	NA	NA	NA	NA	NA	NA	NA	NA	NA	NA	NA
NA	NA	NA	NA	NA	NA	NA	NA	NA	NA	204	784	1856	6001	6001	NA	NA	NA	NA	NA	NA	NA	NA	NA	NA	NA	NA	NA	NA	NA
NA	NA	NA	NA	NA	NA	NA	NA	NA	NA	NA	NA	NA	NA	NA	206	1757	5108	6001	6001	NA	NA	NA	NA	NA	NA	NA	NA	NA	NA
NA	NA	NA	NA	NA	NA	NA	NA	NA	NA	NA	NA	NA	NA	NA	NA	NA	NA	NA	NA	211	3067	6001	6001	6001	NA	NA	NA	NA	NA
NA	NA	NA	NA	NA	NA	NA	NA	NA	NA	NA	NA	NA	NA	NA	NA	NA	NA	NA	NA	NA	NA	NA	NA	NA	204	1855	6001	6001	6001
1432	1432	1432	1432	1432	NA	NA	NA	NA	NA	1525	2109	6001	6001	6001	NA	NA	NA	NA	NA	NA	NA	NA	NA	NA	NA	NA	NA	NA	NA
1049	1049	1049	1049	1049	NA	NA	NA	NA	NA	NA	NA	NA	NA	NA	1422	2000	5944	6001	6001	NA	NA	NA	NA	NA	NA	NA	NA	NA	NA
1517	1517	1517	1517	1517	NA	NA	NA	NA	NA	NA	NA	NA	NA	NA	NA	NA	NA	NA	NA	2251	2819	4378	6001	6001	NA	NA	NA	NA	NA
2997	2997	2997	2997	2997	NA	NA	NA	NA	NA	NA	NA	NA	NA	NA	NA	NA	NA	NA	NA	NA	NA	NA	NA	NA	6001	6001	6001	6001	6001
86	86	86	86	86	NA	NA	NA	NA	NA	NA	NA	NA	NA	NA	NA	NA	NA	NA	NA	NA	NA	NA	NA	NA	NA	NA	NA	NA	NA
768	768	768	768	768	768	768	768	768	768	NA	NA	NA	NA	NA	NA	NA	NA	NA	NA	NA	NA	NA	NA	NA	NA	NA	NA	NA	NA
NA	NA	NA	NA	NA	NA	NA	NA	NA	NA	191	550	1979	6001	6001	NA	NA	NA	NA	NA	NA	NA	NA	NA	NA	NA	NA	NA	NA	NA
NA	NA	NA	NA	NA	NA	NA	NA	NA	NA	NA	NA	NA	NA	NA	469	2481	6001	6001	6001	NA	NA	NA	NA	NA	NA	NA	NA	NA	NA
NA	NA	NA	NA	NA	NA	NA	NA	NA	NA	NA	NA	NA	NA	NA	NA	NA	NA	NA	NA	320	2708	3418	4252	6001	NA	NA	NA	NA	NA
NA	NA	NA	NA	NA	NA	NA	NA	NA	NA	NA	NA	NA	NA	NA	NA	NA	NA	NA	NA	NA	NA	NA	NA	NA	190	2336	6001	6001	6001
1288	1288	1288	1288	1288	NA	NA	NA	NA	NA	1288	2106	4869	6001	6001	NA	NA	NA	NA	NA	NA	NA	NA	NA	NA	NA	NA	NA	NA	NA
6001	6001	6001	6001	6001	NA	NA	NA	NA	NA	NA	NA	NA	NA	NA	6001	6001	6001	6001	6001	NA	NA	NA	NA	NA	NA	NA	NA	NA	NA
3107	3107	3107	3107	3107	NA	NA	NA	NA	NA	NA	NA	NA	NA	NA	NA	NA	NA	NA	NA	3811	4507	6001	6001	6001	NA	NA	NA	NA	NA
4520	4520	4520	4520	4520	NA	NA	NA	NA	NA	NA	NA	NA	NA	NA	NA	NA	NA	NA	NA	NA	NA	NA	NA	NA	4520	4861	5931	6001	6001
84	84	84	84	84	NA	NA	NA	NA	NA	NA	NA	NA	NA	NA	NA	NA	NA	NA	NA	NA	NA	NA	NA	NA	NA	NA	NA	NA	NA
6001	6001	6001	6001	6001	6001	6001	6001	6001	6001	NA	NA	NA	NA	NA	NA	NA	NA	NA	NA	NA	NA	NA	NA	NA	NA	NA	NA	NA	NA
NA	NA	NA	NA	NA	NA	NA	NA	NA	NA	207	1628	2448	6001	6001	NA	NA	NA	NA	NA	NA	NA	NA	NA	NA	NA	NA	NA	NA	NA
NA	NA	NA	NA	NA	NA	NA	NA	NA	NA	NA	NA	NA	NA	NA	691	2119	6001	6001	6001	NA	NA	NA	NA	NA	NA	NA	NA	NA	NA
NA	NA	NA	NA	NA	NA	NA	NA	NA	NA	NA	NA	NA	NA	NA	NA	NA	NA	NA	NA	560	1504	3795	6001	6001	NA	NA	NA	NA	NA
NA	NA	NA	NA	NA	NA	NA	NA	NA	NA	NA	NA	NA	NA	NA	NA	NA	NA	NA	NA	NA	NA	NA	NA	NA	190	895	3410	6001	6001
338	338	338	338	338	NA	NA	NA	NA	NA	444	536	3297	6001	6001	NA	NA	NA	NA	NA	NA	NA	NA	NA	NA	NA	NA	NA	NA	NA
2861	2861	2861	2861	2861	NA	NA	NA	NA	NA	NA	NA	NA	NA	NA	4407	4887	5586	6001	6001	NA	NA	NA	NA	NA	NA	NA	NA	NA	NA
718	718	718	718	718	NA	NA	NA	NA	NA	NA	NA	NA	NA	NA	NA	NA	NA	NA	NA	4763	6001	6001	6001	6001	NA	NA	NA	NA	NA
1034	1034	1034	1034	1034	NA	NA	NA	NA	NA	NA	NA	NA	NA	NA	NA	NA	NA	NA	NA	NA	NA	NA	NA	NA	1034	1859	6001	6001	6001
88	88	88	88	88	NA	NA	NA	NA	NA	NA	NA	NA	NA	NA	NA	NA	NA	NA	NA	NA	NA	NA	NA	NA	NA	NA	NA	NA	NA
1125	1125	1125	1125	1125	1125	1125	1125	1125	1125	NA	NA	NA	NA	NA	NA	NA	NA	NA	NA	NA	NA	NA	NA	NA	NA	NA	NA	NA	NA
NA	NA	NA	NA	NA	NA	NA	NA	NA	NA	208	1755	4986	6001	6001	NA	NA	NA	NA	NA	NA	NA	NA	NA	NA	NA	NA	NA	NA	NA
NA	NA	NA	NA	NA	NA	NA	NA	NA	NA	NA	NA	NA	NA	NA	240	1160	1628	3058	5447	NA	NA	NA	NA	NA	NA	NA	NA	NA	NA
NA	NA	NA	NA	NA	NA	NA	NA	NA	NA	NA	NA	NA	NA	NA	NA	NA	NA	NA	NA	326	563	2816	6001	6001	NA	NA	NA	NA	NA
NA	NA	NA	NA	NA	NA	NA	NA	NA	NA	NA	NA	NA	NA	NA	NA	NA	NA	NA	NA	NA	NA	NA	NA	NA	189	897	6001	6001	6001
2737	2737	2737	2737	2737	NA	NA	NA	NA	NA	2848	3562	6001	6001	6001	NA	NA	NA	NA	NA	NA	NA	NA	NA	NA	NA	NA	NA	NA	NA
221	221	221	221	221	NA	NA	NA	NA	NA	NA	NA	NA	NA	NA	1541	1759	2824	3775	6001	NA	NA	NA	NA	NA	NA	NA	NA	NA	NA
677	677	677	677	677	NA	NA	NA	NA	NA	NA	NA	NA	NA	NA	NA	NA	NA	NA	NA	677	1029	4977	6001	6001	NA	NA	NA	NA	NA
1176	1176	1176	1176	1176	NA	NA	NA	NA	NA	NA	NA	NA	NA	NA	NA	NA	NA	NA	NA	NA	NA	NA	NA	NA	1176	3296	4632	6001	6001
85	85	85	85	85	NA	NA	NA	NA	NA	NA	NA	NA	NA	NA	NA	NA	NA	NA	NA	NA	NA	NA	NA	NA	NA	NA	NA	NA	NA
6001	6001	6001	6001	6001	6001	6001	6001	6001	6001	NA	NA	NA	NA	NA	NA	NA	NA	NA	NA	NA	NA	NA	NA	NA	NA	NA	NA	NA	NA
NA	NA	NA	NA	NA	NA	NA	NA	NA	NA	1264	6001	6001	6001	6001	NA	NA	NA	NA	NA	NA	NA	NA	NA	NA	NA	NA	NA	NA	NA
NA	NA	NA	NA	NA	NA	NA	NA	NA	NA	NA	NA	NA	NA	NA	2714	6001	6001	6001	6001	NA	NA	NA	NA	NA	NA	NA	NA	NA	NA
NA	NA	NA	NA	NA	NA	NA	NA	NA	NA	NA	NA	NA	NA	NA	NA	NA	NA	NA	NA	1264	3661	6001	6001	6001	NA	NA	NA	NA	NA
NA	NA	NA	NA	NA	NA	NA	NA	NA	NA	NA	NA	NA	NA	NA	NA	NA	NA	NA	NA	NA	NA	NA	NA	NA	1131	6001	6001	6001	6001
95	95	95	95	95	NA	NA	NA	NA	NA	902	6001	6001	6001	6001	NA	NA	NA	NA	NA	NA	NA	NA	NA	NA	NA	NA	NA	NA	NA
108	108	108	108	108	NA	NA	NA	NA	NA	NA	NA	NA	NA	NA	314	4147	6001	6001	6001	NA	NA	NA	NA	NA	NA	NA	NA	NA	NA
96	96	96	96	96	NA	NA	NA	NA	NA	NA	NA	NA	NA	NA	NA	NA	NA	NA	NA	2577	6001	6001	6001	6001	NA	NA	NA	NA	NA
96	96	96	96	96	NA	NA	NA	NA	NA	NA	NA	NA	NA	NA	NA	NA	NA	NA	NA	NA	NA	NA	NA	NA	1133	6001	6001	6001	6001
89	89	89	89	89	NA	NA	NA	NA	NA	NA	NA	NA	NA	NA	NA	NA	NA	NA	NA	NA	NA	NA	NA	NA	NA	NA	NA	NA	NA
826	826	826	826	826	826	826	826	826	826	NA	NA	NA	NA	NA	NA	NA	NA	NA	NA	NA	NA	NA	NA	NA	NA	NA	NA	NA	NA
NA	NA	NA	NA	NA	NA	NA	NA	NA	NA	1017	6001	6001	6001	6001	NA	NA	NA	NA	NA	NA	NA	NA	NA	NA	NA	NA	NA	NA	NA
NA	NA	NA	NA	NA	NA	NA	NA	NA	NA	NA	NA	NA	NA	NA	309	6001	6001	6001	6001	NA	NA	NA	NA	NA	NA	NA	NA	NA	NA
NA	NA	NA	NA	NA	NA	NA	NA	NA	NA	NA	NA	NA	NA	NA	NA	NA	NA	NA	NA	3057	6001	6001	6001	6001	NA	NA	NA	NA	NA
NA	NA	NA	NA	NA	NA	NA	NA	NA	NA	NA	NA	NA	NA	NA	NA	NA	NA	NA	NA	NA	NA	NA	NA	NA	3772	6001	6001	6001	6001
103	103	103	103	103	NA	NA	NA	NA	NA	4268	6001	6001	6001	6001	NA	NA	NA	NA	NA	NA	NA	NA	NA	NA	NA	NA	NA	NA	NA
112	112	112	112	112	NA	NA	NA	NA	NA	NA	NA	NA	NA	NA	782	5341	6001	6001	6001	NA	NA	NA	NA	NA	NA	NA	NA	NA	NA
98	98	98	98	98	NA	NA	NA	NA	NA	NA	NA	NA	NA	NA	NA	NA	NA	NA	NA	6001	6001	6001	6001	6001	NA	NA	NA	NA	NA
95	95	95	95	95	NA	NA	NA	NA	NA	NA	NA	NA	NA	NA	NA	NA	NA	NA	NA	NA	NA	NA	NA	NA	6001	6001	6001	6001	6001
83	83	83	83	83	NA	NA	NA	NA	NA	NA	NA	NA	NA	NA	NA	NA	NA	NA	NA	NA	NA	NA	NA	NA	NA	NA	NA	NA	NA
950	950	950	950	950	950	950	950	950	950	NA	NA	NA	NA	NA	NA	NA	NA	NA	NA	NA	NA	NA	NA	NA	NA	NA	NA	NA	NA
NA	NA	NA	NA	NA	NA	NA	NA	NA	NA	175	3173	6001	6001	6001	NA	NA	NA	NA	NA	NA	NA	NA	NA	NA	NA	NA	NA	NA	NA
NA	NA	NA	NA	NA	NA	NA	NA	NA	NA	NA	NA	NA	NA	NA	1145	6001	6001	6001	6001	NA	NA	NA	NA	NA	NA	NA	NA	NA	NA
NA	NA	NA	NA	NA	NA	NA	NA	NA	NA	NA	NA	NA	NA	NA	NA	NA	NA	NA	NA	3176	6001	6001	6001	6001	NA	NA	NA	NA	NA
NA	NA	NA	NA	NA	NA	NA	NA	NA	NA	NA	NA	NA	NA	NA	NA	NA	NA	NA	NA	NA	NA	NA	NA	NA	4250	5569	6001	6001	6001
109	109	109	109	109	NA	NA	NA	NA	NA	1019	6001	6001	6001	6001	NA	NA	NA	NA	NA	NA	NA	NA	NA	NA	NA	NA	NA	NA	NA
114	114	114	114	114	NA	NA	NA	NA	NA	NA	NA	NA	NA	NA	2704	6001	6001	6001	6001	NA	NA	NA	NA	NA	NA	NA	NA	NA	NA
98	98	98	98	98	NA	NA	NA	NA	NA	NA	NA	NA	NA	NA	NA	NA	NA	NA	NA	1981	6001	6001	6001	6001	NA	NA	NA	NA	NA
90	90	90	90	90	NA	NA	NA	NA	NA	NA	NA	NA	NA	NA	NA	NA	NA	NA	NA	NA	NA	NA	NA	NA	1863	6001	6001	6001	6001
86	86	86	86	86	NA	NA	NA	NA	NA	NA	NA	NA	NA	NA	NA	NA	NA	NA	NA	NA	NA	NA	NA	NA	NA	NA	NA	NA	NA
2039	2039	2039	2039	2039	2039	2039	2039	2039	2039	NA	NA	NA	NA	NA	NA	NA	NA	NA	NA	NA	NA	NA	NA	NA	NA	NA	NA	NA	NA
NA	NA	NA	NA	NA	NA	NA	NA	NA	NA	416	6001	6001	6001	6001	NA	NA	NA	NA	NA	NA	NA	NA	NA	NA	NA	NA	NA	NA	NA
NA	NA	NA	NA	NA	NA	NA	NA	NA	NA	NA	NA	NA	NA	NA	2101	6001	6001	6001	6001	NA	NA	NA	NA	NA	NA	NA	NA	NA	NA
NA	NA	NA	NA	NA	NA	NA	NA	NA	NA	NA	NA	NA	NA	NA	NA	NA	NA	NA	NA	180	6001	6001	6001	6001	NA	NA	NA	NA	NA
NA	NA	NA	NA	NA	NA	NA	NA	NA	NA	NA	NA	NA	NA	NA	NA	NA	NA	NA	NA	NA	NA	NA	NA	NA	171	1613	6001	6001	6001
105	105	105	105	105	NA	NA	NA	NA	NA	297	2814	6001	6001	6001	NA	NA	NA	NA	NA	NA	NA	NA	NA	NA	NA	NA	NA	NA	NA
112	112	112	112	112	NA	NA	NA	NA	NA	NA	NA	NA	NA	NA	667	6001	6001	6001	6001	NA	NA	NA	NA	NA	NA	NA	NA	NA	NA
96	96	96	96	96	NA	NA	NA	NA	NA	NA	NA	NA	NA	NA	NA	NA	NA	NA	NA	1141	6001	6001	6001	6001	NA	NA	NA	NA	NA
86	86	86	86	86	NA	NA	NA	NA	NA	NA	NA	NA	NA	NA	NA	NA	NA	NA	NA	NA	NA	NA	NA	NA	1009	6001	6001	6001	6001
90	90	90	90	90	NA	NA	NA	NA	NA	NA	NA	NA	NA	NA	NA	NA	NA	NA	NA	NA	NA	NA	NA	NA	NA	NA	NA	NA	NA
3598	3598	3598	3598	3598	3598	3598	3598	3598	3598	NA	NA	NA	NA	NA	NA	NA	NA	NA	NA	NA	NA	NA	NA	NA	NA	NA	NA	NA	NA
NA	NA	NA	NA	NA	NA	NA	NA	NA	NA	777	5094	6001	6001	6001	NA	NA	NA	NA	NA	NA	NA	NA	NA	NA	NA	NA	NA	NA	NA
NA	NA	NA	NA	NA	NA	NA	NA	NA	NA	NA	NA	NA	NA	NA	3186	6001	6001	6001	6001	NA	NA	NA	NA	NA	NA	NA	NA	NA	NA
NA	NA	NA	NA	NA	NA	NA	NA	NA	NA	NA	NA	NA	NA	NA	NA	NA	NA	NA	NA	2096	6001	6001	6001	6001	NA	NA	NA	NA	NA
NA	NA	NA	NA	NA	NA	NA	NA	NA	NA	NA	NA	NA	NA	NA	NA	NA	NA	NA	NA	NA	NA	NA	NA	NA	2455	6001	6001	6001	6001
103	103	103	103	103	NA	NA	NA	NA	NA	2342	5573	6001	6001	6001	NA	NA	NA	NA	NA	NA	NA	NA	NA	NA	NA	NA	NA	NA	NA
111	111	111	111	111	NA	NA	NA	NA	NA	NA	NA	NA	NA	NA	552	6001	6001	6001	6001	NA	NA	NA	NA	NA	NA	NA	NA	NA	NA
97	97	97	97	97	NA	NA	NA	NA	NA	NA	NA	NA	NA	NA	NA	NA	NA	NA	NA	423	2932	6001	6001	6001	NA	NA	NA	NA	NA
97	97	97	97	97	NA	NA	NA	NA	NA	NA	NA	NA	NA	NA	NA	NA	NA	NA	NA	NA	NA	NA	NA	NA	1974	6001	6001	6001	6001
86	86	86	86	86	NA	NA	NA	NA	NA	NA	NA	NA	NA	NA	NA	NA	NA	NA	NA	NA	NA	NA	NA	NA	NA	NA	NA	NA	NA
4670	4670	4670	4670	4670	4670	4670	4670	4670	4670	NA	NA	NA	NA	NA	NA	NA	NA	NA	NA	NA	NA	NA	NA	NA	NA	NA	NA	NA	NA
NA	NA	NA	NA	NA	NA	NA	NA	NA	NA	310	1021	2336	6001	6001	NA	NA	NA	NA	NA	NA	NA	NA	NA	NA	NA	NA	NA	NA	NA
NA	NA	NA	NA	NA	NA	NA	NA	NA	NA	NA	NA	NA	NA	NA	435	2842	6001	6001	6001	NA	NA	NA	NA	NA	NA	NA	NA	NA	NA
NA	NA	NA	NA	NA	NA	NA	NA	NA	NA	NA	NA	NA	NA	NA	NA	NA	NA	NA	NA	325	4861	6001	6001	6001	NA	NA	NA	NA	NA
NA	NA	NA	NA	NA	NA	NA	NA	NA	NA	NA	NA	NA	NA	NA	NA	NA	NA	NA	NA	NA	NA	NA	NA	NA	299	1612	5090	6001	6001
350	350	350	350	350	NA	NA	NA	NA	NA	788	1270	3177	6001	6001	NA	NA	NA	NA	NA	NA	NA	NA	NA	NA	NA	NA	NA	NA	NA
328	328	328	328	328	NA	NA	NA	NA	NA	NA	NA	NA	NA	NA	953	6001	6001	6001	6001	NA	NA	NA	NA	NA	NA	NA	NA	NA	NA
217	217	217	217	217	NA	NA	NA	NA	NA	NA	NA	NA	NA	NA	NA	NA	NA	NA	NA	553	1984	6001	6001	6001	NA	NA	NA	NA	NA
215	215	215	215	215	NA	NA	NA	NA	NA	NA	NA	NA	NA	NA	NA	NA	NA	NA	NA	NA	NA	NA	NA	NA	430	1014	6001	6001	6001
83	83	83	83	83	NA	NA	NA	NA	NA	NA	NA	NA	NA	NA	NA	NA	NA	NA	NA	NA	NA	NA	NA	NA	NA	NA	NA	NA	NA
2514	2514	2514	2514	2514	2514	2514	2514	2514	2514	NA	NA	NA	NA	NA	NA	NA	NA	NA	NA	NA	NA	NA	NA	NA	NA	NA	NA	NA	NA
NA	NA	NA	NA	NA	NA	NA	NA	NA	NA	322	1022	1854	4249	6001	NA	NA	NA	NA	NA	NA	NA	NA	NA	NA	NA	NA	NA	NA	NA
NA	NA	NA	NA	NA	NA	NA	NA	NA	NA	NA	NA	NA	NA	NA	568	3205	6001	6001	6001	NA	NA	NA	NA	NA	NA	NA	NA	NA	NA
NA	NA	NA	NA	NA	NA	NA	NA	NA	NA	NA	NA	NA	NA	NA	NA	NA	NA	NA	NA	308	915	5095	6001	6001	NA	NA	NA	NA	NA
NA	NA	NA	NA	NA	NA	NA	NA	NA	NA	NA	NA	NA	NA	NA	NA	NA	NA	NA	NA	NA	NA	NA	NA	NA	1391	6001	6001	6001	6001
221	221	221	221	221	NA	NA	NA	NA	NA	441	2219	6001	6001	6001	NA	NA	NA	NA	NA	NA	NA	NA	NA	NA	NA	NA	NA	NA	NA
210	210	210	210	210	NA	NA	NA	NA	NA	NA	NA	NA	NA	NA	1180	1999	6001	6001	6001	NA	NA	NA	NA	NA	NA	NA	NA	NA	NA
113	113	113	113	113	NA	NA	NA	NA	NA	NA	NA	NA	NA	NA	NA	NA	NA	NA	NA	555	3544	6001	6001	6001	NA	NA	NA	NA	NA
204	204	204	204	204	NA	NA	NA	NA	NA	NA	NA	NA	NA	NA	NA	NA	NA	NA	NA	NA	NA	NA	NA	NA	307	3179	5945	6001	6001
90	90	90	90	90	NA	NA	NA	NA	NA	NA	NA	NA	NA	NA	NA	NA	NA	NA	NA	NA	NA	NA	NA	NA	NA	NA	NA	NA	NA
530	530	530	530	530	530	530	530	530	530	NA	NA	NA	NA	NA	NA	NA	NA	NA	NA	NA	NA	NA	NA	NA	NA	NA	NA	NA	NA
NA	NA	NA	NA	NA	NA	NA	NA	NA	NA	189	2219	3534	6001	6001	NA	NA	NA	NA	NA	NA	NA	NA	NA	NA	NA	NA	NA	NA	NA
NA	NA	NA	NA	NA	NA	NA	NA	NA	NA	NA	NA	NA	NA	NA	458	1867	6001	6001	6001	NA	NA	NA	NA	NA	NA	NA	NA	NA	NA
NA	NA	NA	NA	NA	NA	NA	NA	NA	NA	NA	NA	NA	NA	NA	NA	NA	NA	NA	NA	554	2458	4014	6001	6001	NA	NA	NA	NA	NA
NA	NA	NA	NA	NA	NA	NA	NA	NA	NA	NA	NA	NA	NA	NA	NA	NA	NA	NA	NA	NA	NA	NA	NA	NA	901	5216	6001	6001	6001
211	211	211	211	211	NA	NA	NA	NA	NA	786	1378	2814	4248	6001	NA	NA	NA	NA	NA	NA	NA	NA	NA	NA	NA	NA	NA	NA	NA
814	814	814	814	814	NA	NA	NA	NA	NA	NA	NA	NA	NA	NA	1304	2949	5699	6001	6001	NA	NA	NA	NA	NA	NA	NA	NA	NA	NA
120	120	120	120	120	NA	NA	NA	NA	NA	NA	NA	NA	NA	NA	NA	NA	NA	NA	NA	317	430	6001	6001	6001	NA	NA	NA	NA	NA
213	213	213	213	213	NA	NA	NA	NA	NA	NA	NA	NA	NA	NA	NA	NA	NA	NA	NA	NA	NA	NA	NA	NA	782	1729	6001	6001	6001
82	82	82	82	82	NA	NA	NA	NA	NA	NA	NA	NA	NA	NA	NA	NA	NA	NA	NA	NA	NA	NA	NA	NA	NA	NA	NA	NA	NA
1607	1607	1607	1607	1607	1607	1607	1607	1607	1607	NA	NA	NA	NA	NA	NA	NA	NA	NA	NA	NA	NA	NA	NA	NA	NA	NA	NA	NA	NA
NA	NA	NA	NA	NA	NA	NA	NA	NA	NA	791	3907	6001	6001	6001	NA	NA	NA	NA	NA	NA	NA	NA	NA	NA	NA	NA	NA	NA	NA
NA	NA	NA	NA	NA	NA	NA	NA	NA	NA	NA	NA	NA	NA	NA	333	2704	4864	6001	6001	NA	NA	NA	NA	NA	NA	NA	NA	NA	NA
NA	NA	NA	NA	NA	NA	NA	NA	NA	NA	NA	NA	NA	NA	NA	NA	NA	NA	NA	NA	308	1017	3295	6001	6001	NA	NA	NA	NA	NA
NA	NA	NA	NA	NA	NA	NA	NA	NA	NA	NA	NA	NA	NA	NA	NA	NA	NA	NA	NA	NA	NA	NA	NA	NA	316	6001	6001	6001	6001
351	351	351	351	351	NA	NA	NA	NA	NA	664	3305	5472	6001	6001	NA	NA	NA	NA	NA	NA	NA	NA	NA	NA	NA	NA	NA	NA	NA
326	326	326	326	326	NA	NA	NA	NA	NA	NA	NA	NA	NA	NA	1059	1996	3920	6001	6001	NA	NA	NA	NA	NA	NA	NA	NA	NA	NA
200	200	200	200	200	NA	NA	NA	NA	NA	NA	NA	NA	NA	NA	NA	NA	NA	NA	NA	315	1622	3895	6001	6001	NA	NA	NA	NA	NA
114	114	114	114	114	NA	NA	NA	NA	NA	NA	NA	NA	NA	NA	NA	NA	NA	NA	NA	NA	NA	NA	NA	NA	654	1251	6001	6001	6001
74	74	74	74	74	NA	NA	NA	NA	NA	NA	NA	NA	NA	NA	NA	NA	NA	NA	NA	NA	NA	NA	NA	NA	NA	NA	NA	NA	NA
2445	2445	2445	2445	2445	2445	2445	2445	2445	2445	NA	NA	NA	NA	NA	NA	NA	NA	NA	NA	NA	NA	NA	NA	NA	NA	NA	NA	NA	NA
NA	NA	NA	NA	NA	NA	NA	NA	NA	NA	203	907	6001	6001	6001	NA	NA	NA	NA	NA	NA	NA	NA	NA	NA	NA	NA	NA	NA	NA
NA	NA	NA	NA	NA	NA	NA	NA	NA	NA	NA	NA	NA	NA	NA	439	1157	6001	6001	6001	NA	NA	NA	NA	NA	NA	NA	NA	NA	NA
NA	NA	NA	NA	NA	NA	NA	NA	NA	NA	NA	NA	NA	NA	NA	NA	NA	NA	NA	NA	803	3543	5574	6001	6001	NA	NA	NA	NA	NA
NA	NA	NA	NA	NA	NA	NA	NA	NA	NA	NA	NA	NA	NA	NA	NA	NA	NA	NA	NA	NA	NA	NA	NA	NA	543	5697	6001	6001	6001
341	341	341	341	341	NA	NA	NA	NA	NA	675	1637	4624	6001	6001	NA	NA	NA	NA	NA	NA	NA	NA	NA	NA	NA	NA	NA	NA	NA
577	577	577	577	577	NA	NA	NA	NA	NA	NA	NA	NA	NA	NA	1192	2467	6001	6001	6001	NA	NA	NA	NA	NA	NA	NA	NA	NA	NA
204	204	204	204	204	NA	NA	NA	NA	NA	NA	NA	NA	NA	NA	NA	NA	NA	NA	NA	433	1143	1622	4972	6001	NA	NA	NA	NA	NA
117	117	117	117	117	NA	NA	NA	NA	NA	NA	NA	NA	NA	NA	NA	NA	NA	NA	NA	NA	NA	NA	NA	NA	419	4031	6001	6001	6001
88	88	88	88	88	NA	NA	NA	NA	NA	NA	NA	NA	NA	NA	NA	NA	NA	NA	NA	NA	NA	NA	NA	NA	NA	NA	NA	NA	NA
6001	6001	6001	6001	6001	6001	6001	6001	6001	6001	NA	NA	NA	NA	NA	NA	NA	NA	NA	NA	NA	NA	NA	NA	NA	NA	NA	NA	NA	NA
NA	NA	NA	NA	NA	NA	NA	NA	NA	NA	114	1029	5578	6001	6001	NA	NA	NA	NA	NA	NA	NA	NA	NA	NA	NA	NA	NA	NA	NA
NA	NA	NA	NA	NA	NA	NA	NA	NA	NA	NA	NA	NA	NA	NA	335	2479	6001	6001	6001	NA	NA	NA	NA	NA	NA	NA	NA	NA	NA
NA	NA	NA	NA	NA	NA	NA	NA	NA	NA	NA	NA	NA	NA	NA	NA	NA	NA	NA	NA	319	1622	2582	6001	6001	NA	NA	NA	NA	NA
NA	NA	NA	NA	NA	NA	NA	NA	NA	NA	NA	NA	NA	NA	NA	NA	NA	NA	NA	NA	NA	NA	NA	NA	NA	193	2950	6001	6001	6001
2138	2138	2138	2138	2138	NA	NA	NA	NA	NA	2360	2582	3899	6001	6001	NA	NA	NA	NA	NA	NA	NA	NA	NA	NA	NA	NA	NA	NA	NA
806	806	806	806	806	NA	NA	NA	NA	NA	NA	NA	NA	NA	NA	1287	1510	2946	6001	6001	NA	NA	NA	NA	NA	NA	NA	NA	NA	NA
1775	1775	1775	1775	1775	NA	NA	NA	NA	NA	NA	NA	NA	NA	NA	NA	NA	NA	NA	NA	2488	3189	6001	6001	6001	NA	NA	NA	NA	NA
5009	5009	5009	5009	5009	NA	NA	NA	NA	NA	NA	NA	NA	NA	NA	NA	NA	NA	NA	NA	NA	NA	NA	NA	NA	5112	6001	6001	6001	6001
86	86	86	86	86	NA	NA	NA	NA	NA	NA	NA	NA	NA	NA	NA	NA	NA	NA	NA	NA	NA	NA	NA	NA	NA	NA	NA	NA	NA
1436	1436	1436	1436	1436	1436	1436	1436	1436	1436	NA	NA	NA	NA	NA	NA	NA	NA	NA	NA	NA	NA	NA	NA	NA	NA	NA	NA	NA	NA
NA	NA	NA	NA	NA	NA	NA	NA	NA	NA	202	1268	2463	3646	5806	NA	NA	NA	NA	NA	NA	NA	NA	NA	NA	NA	NA	NA	NA	NA
NA	NA	NA	NA	NA	NA	NA	NA	NA	NA	NA	NA	NA	NA	NA	328	1984	4386	6001	6001	NA	NA	NA	NA	NA	NA	NA	NA	NA	NA
NA	NA	NA	NA	NA	NA	NA	NA	NA	NA	NA	NA	NA	NA	NA	NA	NA	NA	NA	NA	330	2939	3535	6001	6001	NA	NA	NA	NA	NA
NA	NA	NA	NA	NA	NA	NA	NA	NA	NA	NA	NA	NA	NA	NA	NA	NA	NA	NA	NA	NA	NA	NA	NA	NA	192	1742	2930	6001	6001
1533	1533	1533	1533	1533	NA	NA	NA	NA	NA	1533	1872	2811	6001	6001	NA	NA	NA	NA	NA	NA	NA	NA	NA	NA	NA	NA	NA	NA	NA
4407	4407	4407	4407	4407	NA	NA	NA	NA	NA	NA	NA	NA	NA	NA	5006	5950	6001	6001	6001	NA	NA	NA	NA	NA	NA	NA	NA	NA	NA
333	333	333	333	333	NA	NA	NA	NA	NA	NA	NA	NA	NA	NA	NA	NA	NA	NA	NA	692	1386	2701	5086	6001	NA	NA	NA	NA	NA
4516	4516	4516	4516	4516	NA	NA	NA	NA	NA	NA	NA	NA	NA	NA	NA	NA	NA	NA	NA	NA	NA	NA	NA	NA	4516	6001	6001	6001	6001
85	85	85	85	85	NA	NA	NA	NA	NA	NA	NA	NA	NA	NA	NA	NA	NA	NA	NA	NA	NA	NA	NA	NA	NA	NA	NA	NA	NA
6001	6001	6001	6001	6001	6001	6001	6001	6001	6001	NA	NA	NA	NA	NA	NA	NA	NA	NA	NA	NA	NA	NA	NA	NA	NA	NA	NA	NA	NA
NA	NA	NA	NA	NA	NA	NA	NA	NA	NA	196	2592	3536	4733	6001	NA	NA	NA	NA	NA	NA	NA	NA	NA	NA	NA	NA	NA	NA	NA
NA	NA	NA	NA	NA	NA	NA	NA	NA	NA	NA	NA	NA	NA	NA	221	1285	2462	5212	6001	NA	NA	NA	NA	NA	NA	NA	NA	NA	NA
NA	NA	NA	NA	NA	NA	NA	NA	NA	NA	NA	NA	NA	NA	NA	NA	NA	NA	NA	NA	325	1390	5696	6001	6001	NA	NA	NA	NA	NA
NA	NA	NA	NA	NA	NA	NA	NA	NA	NA	NA	NA	NA	NA	NA	NA	NA	NA	NA	NA	NA	NA	NA	NA	NA	313	670	4011	6001	6001
1416	1416	1416	1416	1416	NA	NA	NA	NA	NA	1782	2238	6001	6001	6001	NA	NA	NA	NA	NA	NA	NA	NA	NA	NA	NA	NA	NA	NA	NA
1529	1529	1529	1529	1529	NA	NA	NA	NA	NA	NA	NA	NA	NA	NA	1789	2482	2941	5816	6001	NA	NA	NA	NA	NA	NA	NA	NA	NA	NA
1618	1618	1618	1618	1618	NA	NA	NA	NA	NA	NA	NA	NA	NA	NA	NA	NA	NA	NA	NA	2248	3188	6001	6001	6001	NA	NA	NA	NA	NA
3433	3433	3433	3433	3433	NA	NA	NA	NA	NA	NA	NA	NA	NA	NA	NA	NA	NA	NA	NA	NA	NA	NA	NA	NA	4789	5090	6001	6001	6001
79	79	79	79	79	NA	NA	NA	NA	NA	NA	NA	NA	NA	NA	NA	NA	NA	NA	NA	NA	NA	NA	NA	NA	NA	NA	NA	NA	NA
1079	1079	1079	1079	1079	1079	1079	1079	1079	1079	NA	NA	NA	NA	NA	NA	NA	NA	NA	NA	NA	NA	NA	NA	NA	NA	NA	NA	NA	NA
NA	NA	NA	NA	NA	NA	NA	NA	NA	NA	195	310	1495	2464	6001	NA	NA	NA	NA	NA	NA	NA	NA	NA	NA	NA	NA	NA	NA	NA
NA	NA	NA	NA	NA	NA	NA	NA	NA	NA	NA	NA	NA	NA	NA	219	803	3063	6001	6001	NA	NA	NA	NA	NA	NA	NA	NA	NA	NA
NA	NA	NA	NA	NA	NA	NA	NA	NA	NA	NA	NA	NA	NA	NA	NA	NA	NA	NA	NA	799	1868	6001	6001	6001	NA	NA	NA	NA	NA
NA	NA	NA	NA	NA	NA	NA	NA	NA	NA	NA	NA	NA	NA	NA	NA	NA	NA	NA	NA	NA	NA	NA	NA	NA	299	4975	6001	6001	6001
1433	1433	1433	1433	1433	NA	NA	NA	NA	NA	1435	2233	4023	5214	6001	NA	NA	NA	NA	NA	NA	NA	NA	NA	NA	NA	NA	NA	NA	NA
950	950	950	950	950	NA	NA	NA	NA	NA	NA	NA	NA	NA	NA	2518	2840	3300	4973	6001	NA	NA	NA	NA	NA	NA	NA	NA	NA	NA
1072	1072	1072	1072	1072	NA	NA	NA	NA	NA	NA	NA	NA	NA	NA	NA	NA	NA	NA	NA	1172	2106	3900	6001	6001	NA	NA	NA	NA	NA
4182	4182	4182	4182	4182	NA	NA	NA	NA	NA	NA	NA	NA	NA	NA	NA	NA	NA	NA	NA	NA	NA	NA	NA	NA	4395	6001	6001	6001	6001
82	82	82	82	82	NA	NA	NA	NA	NA	NA	NA	NA	NA	NA	NA	NA	NA	NA	NA	NA	NA	NA	NA	NA	NA	NA	NA	NA	NA
2444	2444	2444	2444	2444	2444	2444	2444	2444	2444	NA	NA	NA	NA	NA	NA	NA	NA	NA	NA	NA	NA	NA	NA	NA	NA	NA	NA	NA	NA
NA	NA	NA	NA	NA	NA	NA	NA	NA	NA	321	1026	4021	6001	6001	NA	NA	NA	NA	NA	NA	NA	NA	NA	NA	NA	NA	NA	NA	NA
NA	NA	NA	NA	NA	NA	NA	NA	NA	NA	NA	NA	NA	NA	NA	239	1283	3073	6001	6001	NA	NA	NA	NA	NA	NA	NA	NA	NA	NA
NA	NA	NA	NA	NA	NA	NA	NA	NA	NA	NA	NA	NA	NA	NA	NA	NA	NA	NA	NA	214	4023	6001	6001	6001	NA	NA	NA	NA	NA
NA	NA	NA	NA	NA	NA	NA	NA	NA	NA	NA	NA	NA	NA	NA	NA	NA	NA	NA	NA	NA	NA	NA	NA	NA	189	2814	6001	6001	6001
2367	2367	2367	2367	2367	NA	NA	NA	NA	NA	2367	3060	5219	6001	6001	NA	NA	NA	NA	NA	NA	NA	NA	NA	NA	NA	NA	NA	NA	NA
6001	6001	6001	6001	6001	NA	NA	NA	NA	NA	NA	NA	NA	NA	NA	6001	6001	6001	6001	6001	NA	NA	NA	NA	NA	NA	NA	NA	NA	NA
318	318	318	318	318	NA	NA	NA	NA	NA	NA	NA	NA	NA	NA	NA	NA	NA	NA	NA	1411	3426	6001	6001	6001	NA	NA	NA	NA	NA
6001	6001	6001	6001	6001	NA	NA	NA	NA	NA	NA	NA	NA	NA	NA	NA	NA	NA	NA	NA	NA	NA	NA	NA	NA	6001	6001	6001	6001	6001
78	78	78	78	78	NA	NA	NA	NA	NA	NA	NA	NA	NA	NA	NA	NA	NA	NA	NA	NA	NA	NA	NA	NA	NA	NA	NA	NA	NA
2155	2155	2155	2155	2155	2155	2155	2155	2155	2155	NA	NA	NA	NA	NA	NA	NA	NA	NA	NA	NA	NA	NA	NA	NA	NA	NA	NA	NA	NA
NA	NA	NA	NA	NA	NA	NA	NA	NA	NA	911	5815	6001	6001	6001	NA	NA	NA	NA	NA	NA	NA	NA	NA	NA	NA	NA	NA	NA	NA
NA	NA	NA	NA	NA	NA	NA	NA	NA	NA	NA	NA	NA	NA	NA	307	3659	5574	6001	6001	NA	NA	NA	NA	NA	NA	NA	NA	NA	NA
NA	NA	NA	NA	NA	NA	NA	NA	NA	NA	NA	NA	NA	NA	NA	NA	NA	NA	NA	NA	1136	6001	6001	6001	6001	NA	NA	NA	NA	NA
NA	NA	NA	NA	NA	NA	NA	NA	NA	NA	NA	NA	NA	NA	NA	NA	NA	NA	NA	NA	NA	NA	NA	NA	NA	530	6001	6001	6001	6001
105	105	105	105	105	NA	NA	NA	NA	NA	5219	6001	6001	6001	6001	NA	NA	NA	NA	NA	NA	NA	NA	NA	NA	NA	NA	NA	NA	NA
111	111	111	111	111	NA	NA	NA	NA	NA	NA	NA	NA	NA	NA	906	3179	6001	6001	6001	NA	NA	NA	NA	NA	NA	NA	NA	NA	NA
98	98	98	98	98	NA	NA	NA	NA	NA	NA	NA	NA	NA	NA	NA	NA	NA	NA	NA	423	3294	6001	6001	6001	NA	NA	NA	NA	NA
88	88	88	88	88	NA	NA	NA	NA	NA	NA	NA	NA	NA	NA	NA	NA	NA	NA	NA	NA	NA	NA	NA	NA	6001	6001	6001	6001	6001
86	86	86	86	86	NA	NA	NA	NA	NA	NA	NA	NA	NA	NA	NA	NA	NA	NA	NA	NA	NA	NA	NA	NA	NA	NA	NA	NA	NA
113	113	113	113	113	113	113	113	113	113	NA	NA	NA	NA	NA	NA	NA	NA	NA	NA	NA	NA	NA	NA	NA	NA	NA	NA	NA	NA
NA	NA	NA	NA	NA	NA	NA	NA	NA	NA	2334	4618	6001	6001	6001	NA	NA	NA	NA	NA	NA	NA	NA	NA	NA	NA	NA	NA	NA	NA
NA	NA	NA	NA	NA	NA	NA	NA	NA	NA	NA	NA	NA	NA	NA	4030	6001	6001	6001	6001	NA	NA	NA	NA	NA	NA	NA	NA	NA	NA
NA	NA	NA	NA	NA	NA	NA	NA	NA	NA	NA	NA	NA	NA	NA	NA	NA	NA	NA	NA	6001	6001	6001	6001	6001	NA	NA	NA	NA	NA
NA	NA	NA	NA	NA	NA	NA	NA	NA	NA	NA	NA	NA	NA	NA	NA	NA	NA	NA	NA	NA	NA	NA	NA	NA	6001	6001	6001	6001	6001
99	99	99	99	99	NA	NA	NA	NA	NA	2218	6001	6001	6001	6001	NA	NA	NA	NA	NA	NA	NA	NA	NA	NA	NA	NA	NA	NA	NA
116	116	116	116	116	NA	NA	NA	NA	NA	NA	NA	NA	NA	NA	2226	6001	6001	6001	6001	NA	NA	NA	NA	NA	NA	NA	NA	NA	NA
99	99	99	99	99	NA	NA	NA	NA	NA	NA	NA	NA	NA	NA	NA	NA	NA	NA	NA	780	6001	6001	6001	6001	NA	NA	NA	NA	NA
96	96	96	96	96	NA	NA	NA	NA	NA	NA	NA	NA	NA	NA	NA	NA	NA	NA	NA	NA	NA	NA	NA	NA	6001	6001	6001	6001	6001
89	89	89	89	89	NA	NA	NA	NA	NA	NA	NA	NA	NA	NA	NA	NA	NA	NA	NA	NA	NA	NA	NA	NA	NA	NA	NA	NA	NA
3526	3526	3526	3526	3526	3526	3526	3526	3526	3526	NA	NA	NA	NA	NA	NA	NA	NA	NA	NA	NA	NA	NA	NA	NA	NA	NA	NA	NA	NA
NA	NA	NA	NA	NA	NA	NA	NA	NA	NA	1977	6001	6001	6001	6001	NA	NA	NA	NA	NA	NA	NA	NA	NA	NA	NA	NA	NA	NA	NA
NA	NA	NA	NA	NA	NA	NA	NA	NA	NA	NA	NA	NA	NA	NA	4268	6001	6001	6001	6001	NA	NA	NA	NA	NA	NA	NA	NA	NA	NA
NA	NA	NA	NA	NA	NA	NA	NA	NA	NA	NA	NA	NA	NA	NA	NA	NA	NA	NA	NA	415	6001	6001	6001	6001	NA	NA	NA	NA	NA
NA	NA	NA	NA	NA	NA	NA	NA	NA	NA	NA	NA	NA	NA	NA	NA	NA	NA	NA	NA	NA	NA	NA	NA	NA	6001	6001	6001	6001	6001
100	100	100	100	100	NA	NA	NA	NA	NA	538	5938	6001	6001	6001	NA	NA	NA	NA	NA	NA	NA	NA	NA	NA	NA	NA	NA	NA	NA
112	112	112	112	112	NA	NA	NA	NA	NA	NA	NA	NA	NA	NA	4149	6001	6001	6001	6001	NA	NA	NA	NA	NA	NA	NA	NA	NA	NA
99	99	99	99	99	NA	NA	NA	NA	NA	NA	NA	NA	NA	NA	NA	NA	NA	NA	NA	418	4371	6001	6001	6001	NA	NA	NA	NA	NA
89	89	89	89	89	NA	NA	NA	NA	NA	NA	NA	NA	NA	NA	NA	NA	NA	NA	NA	NA	NA	NA	NA	NA	6001	6001	6001	6001	6001
87	87	87	87	87	NA	NA	NA	NA	NA	NA	NA	NA	NA	NA	NA	NA	NA	NA	NA	NA	NA	NA	NA	NA	NA	NA	NA	NA	NA
5995	5995	5995	5995	5995	5995	5995	5995	5995	5995	NA	NA	NA	NA	NA	NA	NA	NA	NA	NA	NA	NA	NA	NA	NA	NA	NA	NA	NA	NA
NA	NA	NA	NA	NA	NA	NA	NA	NA	NA	6001	6001	6001	6001	6001	NA	NA	NA	NA	NA	NA	NA	NA	NA	NA	NA	NA	NA	NA	NA
NA	NA	NA	NA	NA	NA	NA	NA	NA	NA	NA	NA	NA	NA	NA	787	6001	6001	6001	6001	NA	NA	NA	NA	NA	NA	NA	NA	NA	NA
NA	NA	NA	NA	NA	NA	NA	NA	NA	NA	NA	NA	NA	NA	NA	NA	NA	NA	NA	NA	1498	6001	6001	6001	6001	NA	NA	NA	NA	NA
NA	NA	NA	NA	NA	NA	NA	NA	NA	NA	NA	NA	NA	NA	NA	NA	NA	NA	NA	NA	NA	NA	NA	NA	NA	2341	6001	6001	6001	6001
108	108	108	108	108	NA	NA	NA	NA	NA	6001	6001	6001	6001	6001	NA	NA	NA	NA	NA	NA	NA	NA	NA	NA	NA	NA	NA	NA	NA
102	102	102	102	102	NA	NA	NA	NA	NA	NA	NA	NA	NA	NA	4749	6001	6001	6001	6001	NA	NA	NA	NA	NA	NA	NA	NA	NA	NA
99	99	99	99	99	NA	NA	NA	NA	NA	NA	NA	NA	NA	NA	NA	NA	NA	NA	NA	6001	6001	6001	6001	6001	NA	NA	NA	NA	NA
88	88	88	88	88	NA	NA	NA	NA	NA	NA	NA	NA	NA	NA	NA	NA	NA	NA	NA	NA	NA	NA	NA	NA	6001	6001	6001	6001	6001
90	90	90	90	90	NA	NA	NA	NA	NA	NA	NA	NA	NA	NA	NA	NA	NA	NA	NA	NA	NA	NA	NA	NA	NA	NA	NA	NA	NA
520	520	520	520	520	520	520	520	520	520	NA	NA	NA	NA	NA	NA	NA	NA	NA	NA	NA	NA	NA	NA	NA	NA	NA	NA	NA	NA
NA	NA	NA	NA	NA	NA	NA	NA	NA	NA	1740	6001	6001	6001	6001	NA	NA	NA	NA	NA	NA	NA	NA	NA	NA	NA	NA	NA	NA	NA
NA	NA	NA	NA	NA	NA	NA	NA	NA	NA	NA	NA	NA	NA	NA	1985	6001	6001	6001	6001	NA	NA	NA	NA	NA	NA	NA	NA	NA	NA
NA	NA	NA	NA	NA	NA	NA	NA	NA	NA	NA	NA	NA	NA	NA	NA	NA	NA	NA	NA	1853	6001	6001	6001	6001	NA	NA	NA	NA	NA
NA	NA	NA	NA	NA	NA	NA	NA	NA	NA	NA	NA	NA	NA	NA	NA	NA	NA	NA	NA	NA	NA	NA	NA	NA	1491	5208	6001	6001	6001
99	99	99	99	99	NA	NA	NA	NA	NA	654	6001	6001	6001	6001	NA	NA	NA	NA	NA	NA	NA	NA	NA	NA	NA	NA	NA	NA	NA
102	102	102	102	102	NA	NA	NA	NA	NA	NA	NA	NA	NA	NA	1140	1501	6001	6001	6001	NA	NA	NA	NA	NA	NA	NA	NA	NA	NA
101	101	101	101	101	NA	NA	NA	NA	NA	NA	NA	NA	NA	NA	NA	NA	NA	NA	NA	6001	6001	6001	6001	6001	NA	NA	NA	NA	NA
88	88	88	88	88	NA	NA	NA	NA	NA	NA	NA	NA	NA	NA	NA	NA	NA	NA	NA	NA	NA	NA	NA	NA	769	6001	6001	6001	6001
79	79	79	79	79	NA	NA	NA	NA	NA	NA	NA	NA	NA	NA	NA	NA	NA	NA	NA	NA	NA	NA	NA	NA	NA	NA	NA	NA	NA
6001	6001	6001	6001	6001	6001	6001	6001	6001	6001	NA	NA	NA	NA	NA	NA	NA	NA	NA	NA	NA	NA	NA	NA	NA	NA	NA	NA	NA	NA
NA	NA	NA	NA	NA	NA	NA	NA	NA	NA	207	1503	2817	6001	6001	NA	NA	NA	NA	NA	NA	NA	NA	NA	NA	NA	NA	NA	NA	NA
NA	NA	NA	NA	NA	NA	NA	NA	NA	NA	NA	NA	NA	NA	NA	340	4145	6001	6001	6001	NA	NA	NA	NA	NA	NA	NA	NA	NA	NA
NA	NA	NA	NA	NA	NA	NA	NA	NA	NA	NA	NA	NA	NA	NA	NA	NA	NA	NA	NA	200	783	2581	4614	6001	NA	NA	NA	NA	NA
NA	NA	NA	NA	NA	NA	NA	NA	NA	NA	NA	NA	NA	NA	NA	NA	NA	NA	NA	NA	NA	NA	NA	NA	NA	1742	5704	6001	6001	6001
336	336	336	336	336	NA	NA	NA	NA	NA	667	1497	2455	5330	6001	NA	NA	NA	NA	NA	NA	NA	NA	NA	NA	NA	NA	NA	NA	NA
718	718	718	718	718	NA	NA	NA	NA	NA	NA	NA	NA	NA	NA	2259	2957	5463	6001	6001	NA	NA	NA	NA	NA	NA	NA	NA	NA	NA
211	211	211	211	211	NA	NA	NA	NA	NA	NA	NA	NA	NA	NA	NA	NA	NA	NA	NA	426	3421	4985	6001	6001	NA	NA	NA	NA	NA
119	119	119	119	119	NA	NA	NA	NA	NA	NA	NA	NA	NA	NA	NA	NA	NA	NA	NA	NA	NA	NA	NA	NA	422	4852	6001	6001	6001
83	83	83	83	83	NA	NA	NA	NA	NA	NA	NA	NA	NA	NA	NA	NA	NA	NA	NA	NA	NA	NA	NA	NA	NA	NA	NA	NA	NA
1074	1074	1074	1074	1074	1074	1074	1074	1074	1074	NA	NA	NA	NA	NA	NA	NA	NA	NA	NA	NA	NA	NA	NA	NA	NA	NA	NA	NA	NA
NA	NA	NA	NA	NA	NA	NA	NA	NA	NA	196	1143	2575	4731	6001	NA	NA	NA	NA	NA	NA	NA	NA	NA	NA	NA	NA	NA	NA	NA
NA	NA	NA	NA	NA	NA	NA	NA	NA	NA	NA	NA	NA	NA	NA	349	1752	6001	6001	6001	NA	NA	NA	NA	NA	NA	NA	NA	NA	NA
NA	NA	NA	NA	NA	NA	NA	NA	NA	NA	NA	NA	NA	NA	NA	NA	NA	NA	NA	NA	314	1863	5940	6001	6001	NA	NA	NA	NA	NA
NA	NA	NA	NA	NA	NA	NA	NA	NA	NA	NA	NA	NA	NA	NA	NA	NA	NA	NA	NA	NA	NA	NA	NA	NA	175	3536	6001	6001	6001
360	360	360	360	360	NA	NA	NA	NA	NA	910	1625	5817	6001	6001	NA	NA	NA	NA	NA	NA	NA	NA	NA	NA	NA	NA	NA	NA	NA
599	599	599	599	599	NA	NA	NA	NA	NA	NA	NA	NA	NA	NA	1063	4155	6001	6001	6001	NA	NA	NA	NA	NA	NA	NA	NA	NA	NA
210	210	210	210	210	NA	NA	NA	NA	NA	NA	NA	NA	NA	NA	NA	NA	NA	NA	NA	790	2582	6001	6001	6001	NA	NA	NA	NA	NA
210	210	210	210	210	NA	NA	NA	NA	NA	NA	NA	NA	NA	NA	NA	NA	NA	NA	NA	NA	NA	NA	NA	NA	430	776	6001	6001	6001
88	88	88	88	88	NA	NA	NA	NA	NA	NA	NA	NA	NA	NA	NA	NA	NA	NA	NA	NA	NA	NA	NA	NA	NA	NA	NA	NA	NA
1483	1483	1483	1483	1483	1483	1483	1483	1483	1483	NA	NA	NA	NA	NA	NA	NA	NA	NA	NA	NA	NA	NA	NA	NA	NA	NA	NA	NA	NA
NA	NA	NA	NA	NA	NA	NA	NA	NA	NA	319	1981	5696	6001	6001	NA	NA	NA	NA	NA	NA	NA	NA	NA	NA	NA	NA	NA	NA	NA
NA	NA	NA	NA	NA	NA	NA	NA	NA	NA	NA	NA	NA	NA	NA	457	1765	6001	6001	6001	NA	NA	NA	NA	NA	NA	NA	NA	NA	NA
NA	NA	NA	NA	NA	NA	NA	NA	NA	NA	NA	NA	NA	NA	NA	NA	NA	NA	NA	NA	304	2100	6001	6001	6001	NA	NA	NA	NA	NA
NA	NA	NA	NA	NA	NA	NA	NA	NA	NA	NA	NA	NA	NA	NA	NA	NA	NA	NA	NA	NA	NA	NA	NA	NA	551	1496	6001	6001	6001
223	223	223	223	223	NA	NA	NA	NA	NA	544	1023	3174	6001	6001	NA	NA	NA	NA	NA	NA	NA	NA	NA	NA	NA	NA	NA	NA	NA
577	577	577	577	577	NA	NA	NA	NA	NA	NA	NA	NA	NA	NA	1061	3921	6001	6001	6001	NA	NA	NA	NA	NA	NA	NA	NA	NA	NA
202	202	202	202	202	NA	NA	NA	NA	NA	NA	NA	NA	NA	NA	NA	NA	NA	NA	NA	435	1502	6001	6001	6001	NA	NA	NA	NA	NA
213	213	213	213	213	NA	NA	NA	NA	NA	NA	NA	NA	NA	NA	NA	NA	NA	NA	NA	NA	NA	NA	NA	NA	426	4977	6001	6001	6001
84	84	84	84	84	NA	NA	NA	NA	NA	NA	NA	NA	NA	NA	NA	NA	NA	NA	NA	NA	NA	NA	NA	NA	NA	NA	NA	NA	NA
3882	3882	3882	3882	3882	3882	3882	3882	3882	3882	NA	NA	NA	NA	NA	NA	NA	NA	NA	NA	NA	NA	NA	NA	NA	NA	NA	NA	NA	NA
NA	NA	NA	NA	NA	NA	NA	NA	NA	NA	435	3062	5455	6001	6001	NA	NA	NA	NA	NA	NA	NA	NA	NA	NA	NA	NA	NA	NA	NA
NA	NA	NA	NA	NA	NA	NA	NA	NA	NA	NA	NA	NA	NA	NA	688	4037	6001	6001	6001	NA	NA	NA	NA	NA	NA	NA	NA	NA	NA
NA	NA	NA	NA	NA	NA	NA	NA	NA	NA	NA	NA	NA	NA	NA	NA	NA	NA	NA	NA	432	5703	6001	6001	6001	NA	NA	NA	NA	NA
NA	NA	NA	NA	NA	NA	NA	NA	NA	NA	NA	NA	NA	NA	NA	NA	NA	NA	NA	NA	NA	NA	NA	NA	NA	787	2840	6001	6001	6001
341	341	341	341	341	NA	NA	NA	NA	NA	546	1024	4496	6001	6001	NA	NA	NA	NA	NA	NA	NA	NA	NA	NA	NA	NA	NA	NA	NA
359	359	359	359	359	NA	NA	NA	NA	NA	NA	NA	NA	NA	NA	1077	2001	5222	6001	6001	NA	NA	NA	NA	NA	NA	NA	NA	NA	NA
204	204	204	204	204	NA	NA	NA	NA	NA	NA	NA	NA	NA	NA	NA	NA	NA	NA	NA	434	5941	6001	6001	6001	NA	NA	NA	NA	NA
119	119	119	119	119	NA	NA	NA	NA	NA	NA	NA	NA	NA	NA	NA	NA	NA	NA	NA	NA	NA	NA	NA	NA	292	5691	6001	6001	6001
90	90	90	90	90	NA	NA	NA	NA	NA	NA	NA	NA	NA	NA	NA	NA	NA	NA	NA	NA	NA	NA	NA	NA	NA	NA	NA	NA	NA
764	764	764	764	764	764	764	764	764	764	NA	NA	NA	NA	NA	NA	NA	NA	NA	NA	NA	NA	NA	NA	NA	NA	NA	NA	NA	NA
NA	NA	NA	NA	NA	NA	NA	NA	NA	NA	191	1624	3652	6001	6001	NA	NA	NA	NA	NA	NA	NA	NA	NA	NA	NA	NA	NA	NA	NA
NA	NA	NA	NA	NA	NA	NA	NA	NA	NA	NA	NA	NA	NA	NA	308	1036	6001	6001	6001	NA	NA	NA	NA	NA	NA	NA	NA	NA	NA
NA	NA	NA	NA	NA	NA	NA	NA	NA	NA	NA	NA	NA	NA	NA	NA	NA	NA	NA	NA	215	2338	6001	6001	6001	NA	NA	NA	NA	NA
NA	NA	NA	NA	NA	NA	NA	NA	NA	NA	NA	NA	NA	NA	NA	NA	NA	NA	NA	NA	NA	NA	NA	NA	NA	293	1132	3889	6001	6001
240	240	240	240	240	NA	NA	NA	NA	NA	553	1260	2573	6001	6001	NA	NA	NA	NA	NA	NA	NA	NA	NA	NA	NA	NA	NA	NA	NA
323	323	323	323	323	NA	NA	NA	NA	NA	NA	NA	NA	NA	NA	828	2833	6001	6001	6001	NA	NA	NA	NA	NA	NA	NA	NA	NA	NA
239	239	239	239	239	NA	NA	NA	NA	NA	NA	NA	NA	NA	NA	NA	NA	NA	NA	NA	913	2698	3902	6001	6001	NA	NA	NA	NA	NA
208	208	208	208	208	NA	NA	NA	NA	NA	NA	NA	NA	NA	NA	NA	NA	NA	NA	NA	NA	NA	NA	NA	NA	780	3774	6001	6001	6001
88	88	88	88	88	NA	NA	NA	NA	NA	NA	NA	NA	NA	NA	NA	NA	NA	NA	NA	NA	NA	NA	NA	NA	NA	NA	NA	NA	NA
6001	6001	6001	6001	6001	6001	6001	6001	6001	6001	NA	NA	NA	NA	NA	NA	NA	NA	NA	NA	NA	NA	NA	NA	NA	NA	NA	NA	NA	NA
NA	NA	NA	NA	NA	NA	NA	NA	NA	NA	201	2466	4384	6001	6001	NA	NA	NA	NA	NA	NA	NA	NA	NA	NA	NA	NA	NA	NA	NA
NA	NA	NA	NA	NA	NA	NA	NA	NA	NA	NA	NA	NA	NA	NA	475	1882	6001	6001	6001	NA	NA	NA	NA	NA	NA	NA	NA	NA	NA
NA	NA	NA	NA	NA	NA	NA	NA	NA	NA	NA	NA	NA	NA	NA	NA	NA	NA	NA	NA	319	785	2457	3408	5204	NA	NA	NA	NA	NA
NA	NA	NA	NA	NA	NA	NA	NA	NA	NA	NA	NA	NA	NA	NA	NA	NA	NA	NA	NA	NA	NA	NA	NA	NA	113	3058	6001	6001	6001
1920	1920	1920	1920	1920	NA	NA	NA	NA	NA	2124	2587	3783	6001	6001	NA	NA	NA	NA	NA	NA	NA	NA	NA	NA	NA	NA	NA	NA	NA
1309	1309	1309	1309	1309	NA	NA	NA	NA	NA	NA	NA	NA	NA	NA	3600	4281	5458	6001	6001	NA	NA	NA	NA	NA	NA	NA	NA	NA	NA
673	673	673	673	673	NA	NA	NA	NA	NA	NA	NA	NA	NA	NA	NA	NA	NA	NA	NA	1052	1510	6001	6001	6001	NA	NA	NA	NA	NA
6001	6001	6001	6001	6001	NA	NA	NA	NA	NA	NA	NA	NA	NA	NA	NA	NA	NA	NA	NA	NA	NA	NA	NA	NA	6001	6001	6001	6001	6001
84	84	84	84	84	NA	NA	NA	NA	NA	NA	NA	NA	NA	NA	NA	NA	NA	NA	NA	NA	NA	NA	NA	NA	NA	NA	NA	NA	NA
2145	2145	2145	2145	2145	2145	2145	2145	2145	2145	NA	NA	NA	NA	NA	NA	NA	NA	NA	NA	NA	NA	NA	NA	NA	NA	NA	NA	NA	NA
NA	NA	NA	NA	NA	NA	NA	NA	NA	NA	106	1385	1738	2089	6001	NA	NA	NA	NA	NA	NA	NA	NA	NA	NA	NA	NA	NA	NA	NA
NA	NA	NA	NA	NA	NA	NA	NA	NA	NA	NA	NA	NA	NA	NA	239	1400	1526	6001	6001	NA	NA	NA	NA	NA	NA	NA	NA	NA	NA
NA	NA	NA	NA	NA	NA	NA	NA	NA	NA	NA	NA	NA	NA	NA	NA	NA	NA	NA	NA	211	3542	5697	6001	6001	NA	NA	NA	NA	NA
NA	NA	NA	NA	NA	NA	NA	NA	NA	NA	NA	NA	NA	NA	NA	NA	NA	NA	NA	NA	NA	NA	NA	NA	NA	189	2096	6001	6001	6001
6001	6001	6001	6001	6001	NA	NA	NA	NA	NA	6001	6001	6001	6001	6001	NA	NA	NA	NA	NA	NA	NA	NA	NA	NA	NA	NA	NA	NA	NA
6001	6001	6001	6001	6001	NA	NA	NA	NA	NA	NA	NA	NA	NA	NA	6001	6001	6001	6001	6001	NA	NA	NA	NA	NA	NA	NA	NA	NA	NA
553	553	553	553	553	NA	NA	NA	NA	NA	NA	NA	NA	NA	NA	NA	NA	NA	NA	NA	926	1149	2816	6001	6001	NA	NA	NA	NA	NA
595	595	595	595	595	NA	NA	NA	NA	NA	NA	NA	NA	NA	NA	NA	NA	NA	NA	NA	NA	NA	NA	NA	NA	674	711	2453	6001	6001
90	90	90	90	90	NA	NA	NA	NA	NA	NA	NA	NA	NA	NA	NA	NA	NA	NA	NA	NA	NA	NA	NA	NA	NA	NA	NA	NA	NA
762	762	762	762	762	762	762	762	762	762	NA	NA	NA	NA	NA	NA	NA	NA	NA	NA	NA	NA	NA	NA	NA	NA	NA	NA	NA	NA
NA	NA	NA	NA	NA	NA	NA	NA	NA	NA	193	1868	2821	6001	6001	NA	NA	NA	NA	NA	NA	NA	NA	NA	NA	NA	NA	NA	NA	NA
NA	NA	NA	NA	NA	NA	NA	NA	NA	NA	NA	NA	NA	NA	NA	330	1040	3071	6001	6001	NA	NA	NA	NA	NA	NA	NA	NA	NA	NA
NA	NA	NA	NA	NA	NA	NA	NA	NA	NA	NA	NA	NA	NA	NA	NA	NA	NA	NA	NA	207	790	5100	6001	6001	NA	NA	NA	NA	NA
NA	NA	NA	NA	NA	NA	NA	NA	NA	NA	NA	NA	NA	NA	NA	NA	NA	NA	NA	NA	NA	NA	NA	NA	NA	187	2711	6001	6001	6001
5615	5615	5615	5615	5615	NA	NA	NA	NA	NA	5731	5941	6001	6001	6001	NA	NA	NA	NA	NA	NA	NA	NA	NA	NA	NA	NA	NA	NA	NA
6001	6001	6001	6001	6001	NA	NA	NA	NA	NA	NA	NA	NA	NA	NA	6001	6001	6001	6001	6001	NA	NA	NA	NA	NA	NA	NA	NA	NA	NA
454	454	454	454	454	NA	NA	NA	NA	NA	NA	NA	NA	NA	NA	NA	NA	NA	NA	NA	1398	2467	3177	6001	6001	NA	NA	NA	NA	NA
4645	4645	4645	4645	4645	NA	NA	NA	NA	NA	NA	NA	NA	NA	NA	NA	NA	NA	NA	NA	NA	NA	NA	NA	NA	6001	6001	6001	6001	6001
91	91	91	91	91	NA	NA	NA	NA	NA	NA	NA	NA	NA	NA	NA	NA	NA	NA	NA	NA	NA	NA	NA	NA	NA	NA	NA	NA	NA
6001	6001	6001	6001	6001	6001	6001	6001	6001	6001	NA	NA	NA	NA	NA	NA	NA	NA	NA	NA	NA	NA	NA	NA	NA	NA	NA	NA	NA	NA
NA	NA	NA	NA	NA	NA	NA	NA	NA	NA	119	546	3177	6001	6001	NA	NA	NA	NA	NA	NA	NA	NA	NA	NA	NA	NA	NA	NA	NA
NA	NA	NA	NA	NA	NA	NA	NA	NA	NA	NA	NA	NA	NA	NA	340	1039	4257	6001	6001	NA	NA	NA	NA	NA	NA	NA	NA	NA	NA
NA	NA	NA	NA	NA	NA	NA	NA	NA	NA	NA	NA	NA	NA	NA	NA	NA	NA	NA	NA	325	2704	4978	6001	6001	NA	NA	NA	NA	NA
NA	NA	NA	NA	NA	NA	NA	NA	NA	NA	NA	NA	NA	NA	NA	NA	NA	NA	NA	NA	NA	NA	NA	NA	NA	195	1378	4011	6001	6001
3599	3599	3599	3599	3599	NA	NA	NA	NA	NA	3807	4393	5456	6001	6001	NA	NA	NA	NA	NA	NA	NA	NA	NA	NA	NA	NA	NA	NA	NA
2381	2381	2381	2381	2381	NA	NA	NA	NA	NA	NA	NA	NA	NA	NA	2398	3318	5105	6001	6001	NA	NA	NA	NA	NA	NA	NA	NA	NA	NA
1422	1422	1422	1422	1422	NA	NA	NA	NA	NA	NA	NA	NA	NA	NA	NA	NA	NA	NA	NA	5017	6001	6001	6001	6001	NA	NA	NA	NA	NA
2113	2113	2113	2113	2113	NA	NA	NA	NA	NA	NA	NA	NA	NA	NA	NA	NA	NA	NA	NA	NA	NA	NA	NA	NA	2113	2573	6001	6001	6001
84	84	84	84	84	NA	NA	NA	NA	NA	NA	NA	NA	NA	NA	NA	NA	NA	NA	NA	NA	NA	NA	NA	NA	NA	NA	NA	NA	NA
357	357	357	357	357	357	357	357	357	357	NA	NA	NA	NA	NA	NA	NA	NA	NA	NA	NA	NA	NA	NA	NA	NA	NA	NA	NA	NA
NA	NA	NA	NA	NA	NA	NA	NA	NA	NA	199	1379	3061	4612	6001	NA	NA	NA	NA	NA	NA	NA	NA	NA	NA	NA	NA	NA	NA	NA
NA	NA	NA	NA	NA	NA	NA	NA	NA	NA	NA	NA	NA	NA	NA	332	1390	2103	6001	6001	NA	NA	NA	NA	NA	NA	NA	NA	NA	NA
NA	NA	NA	NA	NA	NA	NA	NA	NA	NA	NA	NA	NA	NA	NA	NA	NA	NA	NA	NA	340	1148	5336	6001	6001	NA	NA	NA	NA	NA
NA	NA	NA	NA	NA	NA	NA	NA	NA	NA	NA	NA	NA	NA	NA	NA	NA	NA	NA	NA	NA	NA	NA	NA	NA	323	2459	5580	6001	6001
6001	6001	6001	6001	6001	NA	NA	NA	NA	NA	6001	6001	6001	6001	6001	NA	NA	NA	NA	NA	NA	NA	NA	NA	NA	NA	NA	NA	NA	NA
2246	2246	2246	2246	2246	NA	NA	NA	NA	NA	NA	NA	NA	NA	NA	5145	5713	6001	6001	6001	NA	NA	NA	NA	NA	NA	NA	NA	NA	NA
1517	1517	1517	1517	1517	NA	NA	NA	NA	NA	NA	NA	NA	NA	NA	NA	NA	NA	NA	NA	1889	3432	6001	6001	6001	NA	NA	NA	NA	NA
238	238	238	238	238	NA	NA	NA	NA	NA	NA	NA	NA	NA	NA	NA	NA	NA	NA	NA	NA	NA	NA	NA	NA	1034	1193	1972	6001	6001
93	93	93	93	93	NA	NA	NA	NA	NA	NA	NA	NA	NA	NA	NA	NA	NA	NA	NA	NA	NA	NA	NA	NA	NA	NA	NA	NA	NA
6001	6001	6001	6001	6001	6001	6001	6001	6001	6001	NA	NA	NA	NA	NA	NA	NA	NA	NA	NA	NA	NA	NA	NA	NA	NA	NA	NA	NA	NA
NA	NA	NA	NA	NA	NA	NA	NA	NA	NA	663	6001	6001	6001	6001	NA	NA	NA	NA	NA	NA	NA	NA	NA	NA	NA	NA	NA	NA	NA
NA	NA	NA	NA	NA	NA	NA	NA	NA	NA	NA	NA	NA	NA	NA	5706	6001	6001	6001	6001	NA	NA	NA	NA	NA	NA	NA	NA	NA	NA
NA	NA	NA	NA	NA	NA	NA	NA	NA	NA	NA	NA	NA	NA	NA	NA	NA	NA	NA	NA	1018	2701	5445	6001	6001	NA	NA	NA	NA	NA
NA	NA	NA	NA	NA	NA	NA	NA	NA	NA	NA	NA	NA	NA	NA	NA	NA	NA	NA	NA	NA	NA	NA	NA	NA	1974	6001	6001	6001	6001
104	104	104	104	104	NA	NA	NA	NA	NA	787	3893	6001	6001	6001	NA	NA	NA	NA	NA	NA	NA	NA	NA	NA	NA	NA	NA	NA	NA
110	110	110	110	110	NA	NA	NA	NA	NA	NA	NA	NA	NA	NA	1145	5816	6001	6001	6001	NA	NA	NA	NA	NA	NA	NA	NA	NA	NA
101	101	101	101	101	NA	NA	NA	NA	NA	NA	NA	NA	NA	NA	NA	NA	NA	NA	NA	6001	6001	6001	6001	6001	NA	NA	NA	NA	NA
92	92	92	92	92	NA	NA	NA	NA	NA	NA	NA	NA	NA	NA	NA	NA	NA	NA	NA	NA	NA	NA	NA	NA	1013	6001	6001	6001	6001
85	85	85	85	85	NA	NA	NA	NA	NA	NA	NA	NA	NA	NA	NA	NA	NA	NA	NA	NA	NA	NA	NA	NA	NA	NA	NA	NA	NA
3480	3480	3480	3480	3480	3480	3480	3480	3480	3480	NA	NA	NA	NA	NA	NA	NA	NA	NA	NA	NA	NA	NA	NA	NA	NA	NA	NA	NA	NA
NA	NA	NA	NA	NA	NA	NA	NA	NA	NA	3779	6001	6001	6001	6001	NA	NA	NA	NA	NA	NA	NA	NA	NA	NA	NA	NA	NA	NA	NA
NA	NA	NA	NA	NA	NA	NA	NA	NA	NA	NA	NA	NA	NA	NA	6001	6001	6001	6001	6001	NA	NA	NA	NA	NA	NA	NA	NA	NA	NA
NA	NA	NA	NA	NA	NA	NA	NA	NA	NA	NA	NA	NA	NA	NA	NA	NA	NA	NA	NA	180	4377	6001	6001	6001	NA	NA	NA	NA	NA
NA	NA	NA	NA	NA	NA	NA	NA	NA	NA	NA	NA	NA	NA	NA	NA	NA	NA	NA	NA	NA	NA	NA	NA	NA	1612	6001	6001	6001	6001
104	104	104	104	104	NA	NA	NA	NA	NA	4020	6001	6001	6001	6001	NA	NA	NA	NA	NA	NA	NA	NA	NA	NA	NA	NA	NA	NA	NA
114	114	114	114	114	NA	NA	NA	NA	NA	NA	NA	NA	NA	NA	1381	6001	6001	6001	6001	NA	NA	NA	NA	NA	NA	NA	NA	NA	NA
99	99	99	99	99	NA	NA	NA	NA	NA	NA	NA	NA	NA	NA	NA	NA	NA	NA	NA	6001	6001	6001	6001	6001	NA	NA	NA	NA	NA
92	92	92	92	92	NA	NA	NA	NA	NA	NA	NA	NA	NA	NA	NA	NA	NA	NA	NA	NA	NA	NA	NA	NA	6001	6001	6001	6001	6001
86	86	86	86	86	NA	NA	NA	NA	NA	NA	NA	NA	NA	NA	NA	NA	NA	NA	NA	NA	NA	NA	NA	NA	NA	NA	NA	NA	NA
2329	2329	2329	2329	2329	2329	2329	2329	2329	2329	NA	NA	NA	NA	NA	NA	NA	NA	NA	NA	NA	NA	NA	NA	NA	NA	NA	NA	NA	NA
NA	NA	NA	NA	NA	NA	NA	NA	NA	NA	3297	6001	6001	6001	6001	NA	NA	NA	NA	NA	NA	NA	NA	NA	NA	NA	NA	NA	NA	NA
NA	NA	NA	NA	NA	NA	NA	NA	NA	NA	NA	NA	NA	NA	NA	789	4137	6001	6001	6001	NA	NA	NA	NA	NA	NA	NA	NA	NA	NA
NA	NA	NA	NA	NA	NA	NA	NA	NA	NA	NA	NA	NA	NA	NA	NA	NA	NA	NA	NA	300	5817	6001	6001	6001	NA	NA	NA	NA	NA
NA	NA	NA	NA	NA	NA	NA	NA	NA	NA	NA	NA	NA	NA	NA	NA	NA	NA	NA	NA	NA	NA	NA	NA	NA	3647	6001	6001	6001	6001
93	93	93	93	93	NA	NA	NA	NA	NA	4136	6001	6001	6001	6001	NA	NA	NA	NA	NA	NA	NA	NA	NA	NA	NA	NA	NA	NA	NA
112	112	112	112	112	NA	NA	NA	NA	NA	NA	NA	NA	NA	NA	788	6001	6001	6001	6001	NA	NA	NA	NA	NA	NA	NA	NA	NA	NA
100	100	100	100	100	NA	NA	NA	NA	NA	NA	NA	NA	NA	NA	NA	NA	NA	NA	NA	178	5696	6001	6001	6001	NA	NA	NA	NA	NA
86	86	86	86	86	NA	NA	NA	NA	NA	NA	NA	NA	NA	NA	NA	NA	NA	NA	NA	NA	NA	NA	NA	NA	3299	6001	6001	6001	6001
88	88	88	88	88	NA	NA	NA	NA	NA	NA	NA	NA	NA	NA	NA	NA	NA	NA	NA	NA	NA	NA	NA	NA	NA	NA	NA	NA	NA
707	707	707	707	707	707	707	707	707	707	NA	NA	NA	NA	NA	NA	NA	NA	NA	NA	NA	NA	NA	NA	NA	NA	NA	NA	NA	NA
NA	NA	NA	NA	NA	NA	NA	NA	NA	NA	1254	6001	6001	6001	6001	NA	NA	NA	NA	NA	NA	NA	NA	NA	NA	NA	NA	NA	NA	NA
NA	NA	NA	NA	NA	NA	NA	NA	NA	NA	NA	NA	NA	NA	NA	1508	6001	6001	6001	6001	NA	NA	NA	NA	NA	NA	NA	NA	NA	NA
NA	NA	NA	NA	NA	NA	NA	NA	NA	NA	NA	NA	NA	NA	NA	NA	NA	NA	NA	NA	2706	6001	6001	6001	6001	NA	NA	NA	NA	NA
NA	NA	NA	NA	NA	NA	NA	NA	NA	NA	NA	NA	NA	NA	NA	NA	NA	NA	NA	NA	NA	NA	NA	NA	NA	4491	6001	6001	6001	6001
102	102	102	102	102	NA	NA	NA	NA	NA	1378	5941	6001	6001	6001	NA	NA	NA	NA	NA	NA	NA	NA	NA	NA	NA	NA	NA	NA	NA
110	110	110	110	110	NA	NA	NA	NA	NA	NA	NA	NA	NA	NA	2587	6001	6001	6001	6001	NA	NA	NA	NA	NA	NA	NA	NA	NA	NA
91	91	91	91	91	NA	NA	NA	NA	NA	NA	NA	NA	NA	NA	NA	NA	NA	NA	NA	542	6001	6001	6001	6001	NA	NA	NA	NA	NA
94	94	94	94	94	NA	NA	NA	NA	NA	NA	NA	NA	NA	NA	NA	NA	NA	NA	NA	NA	NA	NA	NA	NA	1372	6001	6001	6001	6001
90	90	90	90	90	NA	NA	NA	NA	NA	NA	NA	NA	NA	NA	NA	NA	NA	NA	NA	NA	NA	NA	NA	NA	NA	NA	NA	NA	NA
1843	1843	1843	1843	1843	1843	1843	1843	1843	1843	NA	NA	NA	NA	NA	NA	NA	NA	NA	NA	NA	NA	NA	NA	NA	NA	NA	NA	NA	NA
NA	NA	NA	NA	NA	NA	NA	NA	NA	NA	1857	4733	6001	6001	6001	NA	NA	NA	NA	NA	NA	NA	NA	NA	NA	NA	NA	NA	NA	NA
NA	NA	NA	NA	NA	NA	NA	NA	NA	NA	NA	NA	NA	NA	NA	3905	6001	6001	6001	6001	NA	NA	NA	NA	NA	NA	NA	NA	NA	NA
NA	NA	NA	NA	NA	NA	NA	NA	NA	NA	NA	NA	NA	NA	NA	NA	NA	NA	NA	NA	1981	6001	6001	6001	6001	NA	NA	NA	NA	NA
NA	NA	NA	NA	NA	NA	NA	NA	NA	NA	NA	NA	NA	NA	NA	NA	NA	NA	NA	NA	NA	NA	NA	NA	NA	4133	6001	6001	6001	6001
98	98	98	98	98	NA	NA	NA	NA	NA	5706	6001	6001	6001	6001	NA	NA	NA	NA	NA	NA	NA	NA	NA	NA	NA	NA	NA	NA	NA
112	112	112	112	112	NA	NA	NA	NA	NA	NA	NA	NA	NA	NA	1982	6001	6001	6001	6001	NA	NA	NA	NA	NA	NA	NA	NA	NA	NA
100	100	100	100	100	NA	NA	NA	NA	NA	NA	NA	NA	NA	NA	NA	NA	NA	NA	NA	545	6001	6001	6001	6001	NA	NA	NA	NA	NA
93	93	93	93	93	NA	NA	NA	NA	NA	NA	NA	NA	NA	NA	NA	NA	NA	NA	NA	NA	NA	NA	NA	NA	1609	6001	6001	6001	6001
82	82	82	82	82	NA	NA	NA	NA	NA	NA	NA	NA	NA	NA	NA	NA	NA	NA	NA	NA	NA	NA	NA	NA	NA	NA	NA	NA	NA
528	528	528	528	528	528	528	528	528	528	NA	NA	NA	NA	NA	NA	NA	NA	NA	NA	NA	NA	NA	NA	NA	NA	NA	NA	NA	NA
NA	NA	NA	NA	NA	NA	NA	NA	NA	NA	183	1264	2207	2326	6001	NA	NA	NA	NA	NA	NA	NA	NA	NA	NA	NA	NA	NA	NA	NA
NA	NA	NA	NA	NA	NA	NA	NA	NA	NA	NA	NA	NA	NA	NA	341	2599	5341	6001	6001	NA	NA	NA	NA	NA	NA	NA	NA	NA	NA
NA	NA	NA	NA	NA	NA	NA	NA	NA	NA	NA	NA	NA	NA	NA	NA	NA	NA	NA	NA	195	2340	5815	6001	6001	NA	NA	NA	NA	NA
NA	NA	NA	NA	NA	NA	NA	NA	NA	NA	NA	NA	NA	NA	NA	NA	NA	NA	NA	NA	NA	NA	NA	NA	NA	186	2212	3412	6001	6001
224	224	224	224	224	NA	NA	NA	NA	NA	678	1864	3294	6001	6001	NA	NA	NA	NA	NA	NA	NA	NA	NA	NA	NA	NA	NA	NA	NA
1294	1294	1294	1294	1294	NA	NA	NA	NA	NA	NA	NA	NA	NA	NA	2030	2714	5597	6001	6001	NA	NA	NA	NA	NA	NA	NA	NA	NA	NA
331	331	331	331	331	NA	NA	NA	NA	NA	NA	NA	NA	NA	NA	NA	NA	NA	NA	NA	698	1382	2453	6001	6001	NA	NA	NA	NA	NA
119	119	119	119	119	NA	NA	NA	NA	NA	NA	NA	NA	NA	NA	NA	NA	NA	NA	NA	NA	NA	NA	NA	NA	444	2456	5445	6001	6001
85	85	85	85	85	NA	NA	NA	NA	NA	NA	NA	NA	NA	NA	NA	NA	NA	NA	NA	NA	NA	NA	NA	NA	NA	NA	NA	NA	NA
5741	5741	5741	5741	5741	5741	5741	5741	5741	5741	NA	NA	NA	NA	NA	NA	NA	NA	NA	NA	NA	NA	NA	NA	NA	NA	NA	NA	NA	NA
NA	NA	NA	NA	NA	NA	NA	NA	NA	NA	675	2333	6001	6001	6001	NA	NA	NA	NA	NA	NA	NA	NA	NA	NA	NA	NA	NA	NA	NA
NA	NA	NA	NA	NA	NA	NA	NA	NA	NA	NA	NA	NA	NA	NA	335	673	2103	3892	6001	NA	NA	NA	NA	NA	NA	NA	NA	NA	NA
NA	NA	NA	NA	NA	NA	NA	NA	NA	NA	NA	NA	NA	NA	NA	NA	NA	NA	NA	NA	435	1141	6001	6001	6001	NA	NA	NA	NA	NA
NA	NA	NA	NA	NA	NA	NA	NA	NA	NA	NA	NA	NA	NA	NA	NA	NA	NA	NA	NA	NA	NA	NA	NA	NA	535	2821	6001	6001	6001
229	229	229	229	229	NA	NA	NA	NA	NA	553	1738	3782	6001	6001	NA	NA	NA	NA	NA	NA	NA	NA	NA	NA	NA	NA	NA	NA	NA
578	578	578	578	578	NA	NA	NA	NA	NA	NA	NA	NA	NA	NA	1540	2355	6001	6001	6001	NA	NA	NA	NA	NA	NA	NA	NA	NA	NA
208	208	208	208	208	NA	NA	NA	NA	NA	NA	NA	NA	NA	NA	NA	NA	NA	NA	NA	557	2115	6001	6001	6001	NA	NA	NA	NA	NA
117	117	117	117	117	NA	NA	NA	NA	NA	NA	NA	NA	NA	NA	NA	NA	NA	NA	NA	NA	NA	NA	NA	NA	552	3173	4130	6001	6001
88	88	88	88	88	NA	NA	NA	NA	NA	NA	NA	NA	NA	NA	NA	NA	NA	NA	NA	NA	NA	NA	NA	NA	NA	NA	NA	NA	NA
216	216	216	216	216	216	216	216	216	216	NA	NA	NA	NA	NA	NA	NA	NA	NA	NA	NA	NA	NA	NA	NA	NA	NA	NA	NA	NA
NA	NA	NA	NA	NA	NA	NA	NA	NA	NA	193	2699	6001	6001	6001	NA	NA	NA	NA	NA	NA	NA	NA	NA	NA	NA	NA	NA	NA	NA
NA	NA	NA	NA	NA	NA	NA	NA	NA	NA	NA	NA	NA	NA	NA	324	1167	6001	6001	6001	NA	NA	NA	NA	NA	NA	NA	NA	NA	NA
NA	NA	NA	NA	NA	NA	NA	NA	NA	NA	NA	NA	NA	NA	NA	NA	NA	NA	NA	NA	177	2702	6001	6001	6001	NA	NA	NA	NA	NA
NA	NA	NA	NA	NA	NA	NA	NA	NA	NA	NA	NA	NA	NA	NA	NA	NA	NA	NA	NA	NA	NA	NA	NA	NA	542	6001	6001	6001	6001
450	450	450	450	450	NA	NA	NA	NA	NA	675	1020	2694	6001	6001	NA	NA	NA	NA	NA	NA	NA	NA	NA	NA	NA	NA	NA	NA	NA
1057	1057	1057	1057	1057	NA	NA	NA	NA	NA	NA	NA	NA	NA	NA	1661	2604	4619	5583	6001	NA	NA	NA	NA	NA	NA	NA	NA	NA	NA
219	219	219	219	219	NA	NA	NA	NA	NA	NA	NA	NA	NA	NA	NA	NA	NA	NA	NA	431	2948	4497	6001	6001	NA	NA	NA	NA	NA
119	119	119	119	119	NA	NA	NA	NA	NA	NA	NA	NA	NA	NA	NA	NA	NA	NA	NA	NA	NA	NA	NA	NA	413	4011	6001	6001	6001
85	85	85	85	85	NA	NA	NA	NA	NA	NA	NA	NA	NA	NA	NA	NA	NA	NA	NA	NA	NA	NA	NA	NA	NA	NA	NA	NA	NA
1005	1005	1005	1005	1005	1005	1005	1005	1005	1005	NA	NA	NA	NA	NA	NA	NA	NA	NA	NA	NA	NA	NA	NA	NA	NA	NA	NA	NA	NA
NA	NA	NA	NA	NA	NA	NA	NA	NA	NA	181	1983	6001	6001	6001	NA	NA	NA	NA	NA	NA	NA	NA	NA	NA	NA	NA	NA	NA	NA
NA	NA	NA	NA	NA	NA	NA	NA	NA	NA	NA	NA	NA	NA	NA	308	1754	6001	6001	6001	NA	NA	NA	NA	NA	NA	NA	NA	NA	NA
NA	NA	NA	NA	NA	NA	NA	NA	NA	NA	NA	NA	NA	NA	NA	NA	NA	NA	NA	NA	437	1263	4007	6001	6001	NA	NA	NA	NA	NA
NA	NA	NA	NA	NA	NA	NA	NA	NA	NA	NA	NA	NA	NA	NA	NA	NA	NA	NA	NA	NA	NA	NA	NA	NA	181	6001	6001	6001	6001
355	355	355	355	355	NA	NA	NA	NA	NA	681	5104	5460	6001	6001	NA	NA	NA	NA	NA	NA	NA	NA	NA	NA	NA	NA	NA	NA	NA
207	207	207	207	207	NA	NA	NA	NA	NA	NA	NA	NA	NA	NA	698	2723	6001	6001	6001	NA	NA	NA	NA	NA	NA	NA	NA	NA	NA
213	213	213	213	213	NA	NA	NA	NA	NA	NA	NA	NA	NA	NA	NA	NA	NA	NA	NA	545	1018	6001	6001	6001	NA	NA	NA	NA	NA
120	120	120	120	120	NA	NA	NA	NA	NA	NA	NA	NA	NA	NA	NA	NA	NA	NA	NA	NA	NA	NA	NA	NA	300	6001	6001	6001	6001
88	88	88	88	88	NA	NA	NA	NA	NA	NA	NA	NA	NA	NA	NA	NA	NA	NA	NA	NA	NA	NA	NA	NA	NA	NA	NA	NA	NA
2154	2154	2154	2154	2154	2154	2154	2154	2154	2154	NA	NA	NA	NA	NA	NA	NA	NA	NA	NA	NA	NA	NA	NA	NA	NA	NA	NA	NA	NA
NA	NA	NA	NA	NA	NA	NA	NA	NA	NA	308	1384	2690	6001	6001	NA	NA	NA	NA	NA	NA	NA	NA	NA	NA	NA	NA	NA	NA	NA
NA	NA	NA	NA	NA	NA	NA	NA	NA	NA	NA	NA	NA	NA	NA	239	1274	5101	6001	6001	NA	NA	NA	NA	NA	NA	NA	NA	NA	NA
NA	NA	NA	NA	NA	NA	NA	NA	NA	NA	NA	NA	NA	NA	NA	NA	NA	NA	NA	NA	3200	4148	6001	6001	6001	NA	NA	NA	NA	NA
NA	NA	NA	NA	NA	NA	NA	NA	NA	NA	NA	NA	NA	NA	NA	NA	NA	NA	NA	NA	NA	NA	NA	NA	NA	1621	6001	6001	6001	6001
210	210	210	210	210	NA	NA	NA	NA	NA	354	1142	4857	6001	6001	NA	NA	NA	NA	NA	NA	NA	NA	NA	NA	NA	NA	NA	NA	NA
1290	1290	1290	1290	1290	NA	NA	NA	NA	NA	NA	NA	NA	NA	NA	1659	2721	3791	6001	6001	NA	NA	NA	NA	NA	NA	NA	NA	NA	NA
230	230	230	230	230	NA	NA	NA	NA	NA	NA	NA	NA	NA	NA	NA	NA	NA	NA	NA	915	1745	5569	6001	6001	NA	NA	NA	NA	NA
204	204	204	204	204	NA	NA	NA	NA	NA	NA	NA	NA	NA	NA	NA	NA	NA	NA	NA	NA	NA	NA	NA	NA	424	6001	6001	6001	6001
89	89	89	89	89	NA	NA	NA	NA	NA	NA	NA	NA	NA	NA	NA	NA	NA	NA	NA	NA	NA	NA	NA	NA	NA	NA	NA	NA	NA
6001	6001	6001	6001	6001	6001	6001	6001	6001	6001	NA	NA	NA	NA	NA	NA	NA	NA	NA	NA	NA	NA	NA	NA	NA	NA	NA	NA	NA	NA
NA	NA	NA	NA	NA	NA	NA	NA	NA	NA	189	547	5217	6001	6001	NA	NA	NA	NA	NA	NA	NA	NA	NA	NA	NA	NA	NA	NA	NA
NA	NA	NA	NA	NA	NA	NA	NA	NA	NA	NA	NA	NA	NA	NA	598	1526	2942	6001	6001	NA	NA	NA	NA	NA	NA	NA	NA	NA	NA
NA	NA	NA	NA	NA	NA	NA	NA	NA	NA	NA	NA	NA	NA	NA	NA	NA	NA	NA	NA	202	662	2336	6001	6001	NA	NA	NA	NA	NA
NA	NA	NA	NA	NA	NA	NA	NA	NA	NA	NA	NA	NA	NA	NA	NA	NA	NA	NA	NA	NA	NA	NA	NA	NA	188	3895	6001	6001	6001
4188	4188	4188	4188	4188	NA	NA	NA	NA	NA	4772	4973	6001	6001	6001	NA	NA	NA	NA	NA	NA	NA	NA	NA	NA	NA	NA	NA	NA	NA
5612	5612	5612	5612	5612	NA	NA	NA	NA	NA	NA	NA	NA	NA	NA	6001	6001	6001	6001	6001	NA	NA	NA	NA	NA	NA	NA	NA	NA	NA
2269	2269	2269	2269	2269	NA	NA	NA	NA	NA	NA	NA	NA	NA	NA	NA	NA	NA	NA	NA	2488	2701	6001	6001	6001	NA	NA	NA	NA	NA
333	333	333	333	333	NA	NA	NA	NA	NA	NA	NA	NA	NA	NA	NA	NA	NA	NA	NA	NA	NA	NA	NA	NA	550	4141	4612	6001	6001
82	82	82	82	82	NA	NA	NA	NA	NA	NA	NA	NA	NA	NA	NA	NA	NA	NA	NA	NA	NA	NA	NA	NA	NA	NA	NA	NA	NA
3840	3840	3840	3840	3840	3840	3840	3840	3840	3840	NA	NA	NA	NA	NA	NA	NA	NA	NA	NA	NA	NA	NA	NA	NA	NA	NA	NA	NA	NA
NA	NA	NA	NA	NA	NA	NA	NA	NA	NA	190	1623	3179	5696	6001	NA	NA	NA	NA	NA	NA	NA	NA	NA	NA	NA	NA	NA	NA	NA
NA	NA	NA	NA	NA	NA	NA	NA	NA	NA	NA	NA	NA	NA	NA	240	915	5335	6001	6001	NA	NA	NA	NA	NA	NA	NA	NA	NA	NA
NA	NA	NA	NA	NA	NA	NA	NA	NA	NA	NA	NA	NA	NA	NA	NA	NA	NA	NA	NA	345	1382	3179	6001	6001	NA	NA	NA	NA	NA
NA	NA	NA	NA	NA	NA	NA	NA	NA	NA	NA	NA	NA	NA	NA	NA	NA	NA	NA	NA	NA	NA	NA	NA	NA	207	1736	6001	6001	6001
2160	2160	2160	2160	2160	NA	NA	NA	NA	NA	2248	2587	2828	6001	6001	NA	NA	NA	NA	NA	NA	NA	NA	NA	NA	NA	NA	NA	NA	NA
6001	6001	6001	6001	6001	NA	NA	NA	NA	NA	NA	NA	NA	NA	NA	6001	6001	6001	6001	6001	NA	NA	NA	NA	NA	NA	NA	NA	NA	NA
349	349	349	349	349	NA	NA	NA	NA	NA	NA	NA	NA	NA	NA	NA	NA	NA	NA	NA	809	919	2455	6001	6001	NA	NA	NA	NA	NA
1429	1429	1429	1429	1429	NA	NA	NA	NA	NA	NA	NA	NA	NA	NA	NA	NA	NA	NA	NA	NA	NA	NA	NA	NA	1429	2336	5101	6001	6001
85	85	85	85	85	NA	NA	NA	NA	NA	NA	NA	NA	NA	NA	NA	NA	NA	NA	NA	NA	NA	NA	NA	NA	NA	NA	NA	NA	NA
3772	3772	3772	3772	3772	3772	3772	3772	3772	3772	NA	NA	NA	NA	NA	NA	NA	NA	NA	NA	NA	NA	NA	NA	NA	NA	NA	NA	NA	NA
NA	NA	NA	NA	NA	NA	NA	NA	NA	NA	199	424	3895	4972	6001	NA	NA	NA	NA	NA	NA	NA	NA	NA	NA	NA	NA	NA	NA	NA
NA	NA	NA	NA	NA	NA	NA	NA	NA	NA	NA	NA	NA	NA	NA	322	914	2471	4856	6001	NA	NA	NA	NA	NA	NA	NA	NA	NA	NA
NA	NA	NA	NA	NA	NA	NA	NA	NA	NA	NA	NA	NA	NA	NA	NA	NA	NA	NA	NA	449	1397	4260	5816	6001	NA	NA	NA	NA	NA
NA	NA	NA	NA	NA	NA	NA	NA	NA	NA	NA	NA	NA	NA	NA	NA	NA	NA	NA	NA	NA	NA	NA	NA	NA	312	2014	6001	6001	6001
2362	2362	2362	2362	2362	NA	NA	NA	NA	NA	2362	2707	3297	3888	6001	NA	NA	NA	NA	NA	NA	NA	NA	NA	NA	NA	NA	NA	NA	NA
2246	2246	2246	2246	2246	NA	NA	NA	NA	NA	NA	NA	NA	NA	NA	3452	4282	5214	6001	6001	NA	NA	NA	NA	NA	NA	NA	NA	NA	NA
468	468	468	468	468	NA	NA	NA	NA	NA	NA	NA	NA	NA	NA	NA	NA	NA	NA	NA	1517	2342	3420	6001	6001	NA	NA	NA	NA	NA
6001	6001	6001	6001	6001	NA	NA	NA	NA	NA	NA	NA	NA	NA	NA	NA	NA	NA	NA	NA	NA	NA	NA	NA	NA	6001	6001	6001	6001	6001
88	88	88	88	88	NA	NA	NA	NA	NA	NA	NA	NA	NA	NA	NA	NA	NA	NA	NA	NA	NA	NA	NA	NA	NA	NA	NA	NA	NA
120	120	120	120	120	120	120	120	120	120	NA	NA	NA	NA	NA	NA	NA	NA	NA	NA	NA	NA	NA	NA	NA	NA	NA	NA	NA	NA
NA	NA	NA	NA	NA	NA	NA	NA	NA	NA	199	666	6001	6001	6001	NA	NA	NA	NA	NA	NA	NA	NA	NA	NA	NA	NA	NA	NA	NA
NA	NA	NA	NA	NA	NA	NA	NA	NA	NA	NA	NA	NA	NA	NA	329	784	3063	6001	6001	NA	NA	NA	NA	NA	NA	NA	NA	NA	NA
NA	NA	NA	NA	NA	NA	NA	NA	NA	NA	NA	NA	NA	NA	NA	NA	NA	NA	NA	NA	207	1743	6001	6001	6001	NA	NA	NA	NA	NA
NA	NA	NA	NA	NA	NA	NA	NA	NA	NA	NA	NA	NA	NA	NA	NA	NA	NA	NA	NA	NA	NA	NA	NA	NA	182	1496	5691	6001	6001
1676	1676	1676	1676	1676	NA	NA	NA	NA	NA	2266	2581	3541	6001	6001	NA	NA	NA	NA	NA	NA	NA	NA	NA	NA	NA	NA	NA	NA	NA
6001	6001	6001	6001	6001	NA	NA	NA	NA	NA	NA	NA	NA	NA	NA	6001	6001	6001	6001	6001	NA	NA	NA	NA	NA	NA	NA	NA	NA	NA
2399	2399	2399	2399	2399	NA	NA	NA	NA	NA	NA	NA	NA	NA	NA	NA	NA	NA	NA	NA	2975	5702	6001	6001	6001	NA	NA	NA	NA	NA
719	719	719	719	719	NA	NA	NA	NA	NA	NA	NA	NA	NA	NA	NA	NA	NA	NA	NA	NA	NA	NA	NA	NA	833	1500	2332	6001	6001
88	88	88	88	88	NA	NA	NA	NA	NA	NA	NA	NA	NA	NA	NA	NA	NA	NA	NA	NA	NA	NA	NA	NA	NA	NA	NA	NA	NA
520	520	520	520	520	520	520	520	520	520	NA	NA	NA	NA	NA	NA	NA	NA	NA	NA	NA	NA	NA	NA	NA	NA	NA	NA	NA	NA
NA	NA	NA	NA	NA	NA	NA	NA	NA	NA	193	320	2333	3057	6001	NA	NA	NA	NA	NA	NA	NA	NA	NA	NA	NA	NA	NA	NA	NA
NA	NA	NA	NA	NA	NA	NA	NA	NA	NA	NA	NA	NA	NA	NA	462	1040	4264	6001	6001	NA	NA	NA	NA	NA	NA	NA	NA	NA	NA
NA	NA	NA	NA	NA	NA	NA	NA	NA	NA	NA	NA	NA	NA	NA	NA	NA	NA	NA	NA	237	1985	4735	6001	6001	NA	NA	NA	NA	NA
NA	NA	NA	NA	NA	NA	NA	NA	NA	NA	NA	NA	NA	NA	NA	NA	NA	NA	NA	NA	NA	NA	NA	NA	NA	196	1163	3534	4965	6001
4200	4200	4200	4200	4200	NA	NA	NA	NA	NA	4200	5101	6001	6001	6001	NA	NA	NA	NA	NA	NA	NA	NA	NA	NA	NA	NA	NA	NA	NA
6001	6001	6001	6001	6001	NA	NA	NA	NA	NA	NA	NA	NA	NA	NA	6001	6001	6001	6001	6001	NA	NA	NA	NA	NA	NA	NA	NA	NA	NA
2263	2263	2263	2263	2263	NA	NA	NA	NA	NA	NA	NA	NA	NA	NA	NA	NA	NA	NA	NA	3070	3422	3893	6001	6001	NA	NA	NA	NA	NA
3575	3575	3575	3575	3575	NA	NA	NA	NA	NA	NA	NA	NA	NA	NA	NA	NA	NA	NA	NA	NA	NA	NA	NA	NA	6001	6001	6001	6001	6001
91	91	91	91	91	NA	NA	NA	NA	NA	NA	NA	NA	NA	NA	NA	NA	NA	NA	NA	NA	NA	NA	NA	NA	NA	NA	NA	NA	NA
1172	1172	1172	1172	1172	1172	1172	1172	1172	1172	NA	NA	NA	NA	NA	NA	NA	NA	NA	NA	NA	NA	NA	NA	NA	NA	NA	NA	NA	NA
NA	NA	NA	NA	NA	NA	NA	NA	NA	NA	3298	4611	6001	6001	6001	NA	NA	NA	NA	NA	NA	NA	NA	NA	NA	NA	NA	NA	NA	NA
NA	NA	NA	NA	NA	NA	NA	NA	NA	NA	NA	NA	NA	NA	NA	3787	6001	6001	6001	6001	NA	NA	NA	NA	NA	NA	NA	NA	NA	NA
NA	NA	NA	NA	NA	NA	NA	NA	NA	NA	NA	NA	NA	NA	NA	NA	NA	NA	NA	NA	5093	6001	6001	6001	6001	NA	NA	NA	NA	NA
NA	NA	NA	NA	NA	NA	NA	NA	NA	NA	NA	NA	NA	NA	NA	NA	NA	NA	NA	NA	NA	NA	NA	NA	NA	173	6001	6001	6001	6001
105	105	105	105	105	NA	NA	NA	NA	NA	1260	5576	6001	6001	6001	NA	NA	NA	NA	NA	NA	NA	NA	NA	NA	NA	NA	NA	NA	NA
114	114	114	114	114	NA	NA	NA	NA	NA	NA	NA	NA	NA	NA	419	3780	6001	6001	6001	NA	NA	NA	NA	NA	NA	NA	NA	NA	NA
95	95	95	95	95	NA	NA	NA	NA	NA	NA	NA	NA	NA	NA	NA	NA	NA	NA	NA	4510	6001	6001	6001	6001	NA	NA	NA	NA	NA
87	87	87	87	87	NA	NA	NA	NA	NA	NA	NA	NA	NA	NA	NA	NA	NA	NA	NA	NA	NA	NA	NA	NA	1380	6001	6001	6001	6001
85	85	85	85	85	NA	NA	NA	NA	NA	NA	NA	NA	NA	NA	NA	NA	NA	NA	NA	NA	NA	NA	NA	NA	NA	NA	NA	NA	NA
886	886	886	886	886	886	886	886	886	886	NA	NA	NA	NA	NA	NA	NA	NA	NA	NA	NA	NA	NA	NA	NA	NA	NA	NA	NA	NA
NA	NA	NA	NA	NA	NA	NA	NA	NA	NA	5584	6001	6001	6001	6001	NA	NA	NA	NA	NA	NA	NA	NA	NA	NA	NA	NA	NA	NA	NA
NA	NA	NA	NA	NA	NA	NA	NA	NA	NA	NA	NA	NA	NA	NA	2707	6001	6001	6001	6001	NA	NA	NA	NA	NA	NA	NA	NA	NA	NA
NA	NA	NA	NA	NA	NA	NA	NA	NA	NA	NA	NA	NA	NA	NA	NA	NA	NA	NA	NA	1738	6001	6001	6001	6001	NA	NA	NA	NA	NA
NA	NA	NA	NA	NA	NA	NA	NA	NA	NA	NA	NA	NA	NA	NA	NA	NA	NA	NA	NA	NA	NA	NA	NA	NA	3891	6001	6001	6001	6001
103	103	103	103	103	NA	NA	NA	NA	NA	295	774	3050	6001	6001	NA	NA	NA	NA	NA	NA	NA	NA	NA	NA	NA	NA	NA	NA	NA
113	113	113	113	113	NA	NA	NA	NA	NA	NA	NA	NA	NA	NA	792	3178	4751	6001	6001	NA	NA	NA	NA	NA	NA	NA	NA	NA	NA
102	102	102	102	102	NA	NA	NA	NA	NA	NA	NA	NA	NA	NA	NA	NA	NA	NA	NA	3538	6001	6001	6001	6001	NA	NA	NA	NA	NA
93	93	93	93	93	NA	NA	NA	NA	NA	NA	NA	NA	NA	NA	NA	NA	NA	NA	NA	NA	NA	NA	NA	NA	2692	6001	6001	6001	6001
84	84	84	84	84	NA	NA	NA	NA	NA	NA	NA	NA	NA	NA	NA	NA	NA	NA	NA	NA	NA	NA	NA	NA	NA	NA	NA	NA	NA
5206	5206	5206	5206	5206	5206	5206	5206	5206	5206	NA	NA	NA	NA	NA	NA	NA	NA	NA	NA	NA	NA	NA	NA	NA	NA	NA	NA	NA	NA
NA	NA	NA	NA	NA	NA	NA	NA	NA	NA	658	1746	6001	6001	6001	NA	NA	NA	NA	NA	NA	NA	NA	NA	NA	NA	NA	NA	NA	NA
NA	NA	NA	NA	NA	NA	NA	NA	NA	NA	NA	NA	NA	NA	NA	2710	6001	6001	6001	6001	NA	NA	NA	NA	NA	NA	NA	NA	NA	NA
NA	NA	NA	NA	NA	NA	NA	NA	NA	NA	NA	NA	NA	NA	NA	NA	NA	NA	NA	NA	2337	6001	6001	6001	6001	NA	NA	NA	NA	NA
NA	NA	NA	NA	NA	NA	NA	NA	NA	NA	NA	NA	NA	NA	NA	NA	NA	NA	NA	NA	NA	NA	NA	NA	NA	2091	6001	6001	6001	6001
104	104	104	104	104	NA	NA	NA	NA	NA	1259	6001	6001	6001	6001	NA	NA	NA	NA	NA	NA	NA	NA	NA	NA	NA	NA	NA	NA	NA
108	108	108	108	108	NA	NA	NA	NA	NA	NA	NA	NA	NA	NA	1744	3538	6001	6001	6001	NA	NA	NA	NA	NA	NA	NA	NA	NA	NA
102	102	102	102	102	NA	NA	NA	NA	NA	NA	NA	NA	NA	NA	NA	NA	NA	NA	NA	6001	6001	6001	6001	6001	NA	NA	NA	NA	NA
93	93	93	93	93	NA	NA	NA	NA	NA	NA	NA	NA	NA	NA	NA	NA	NA	NA	NA	NA	NA	NA	NA	NA	2572	6001	6001	6001	6001
86	86	86	86	86	NA	NA	NA	NA	NA	NA	NA	NA	NA	NA	NA	NA	NA	NA	NA	NA	NA	NA	NA	NA	NA	NA	NA	NA	NA
1601	1601	1601	1601	1601	1601	1601	1601	1601	1601	NA	NA	NA	NA	NA	NA	NA	NA	NA	NA	NA	NA	NA	NA	NA	NA	NA	NA	NA	NA
NA	NA	NA	NA	NA	NA	NA	NA	NA	NA	177	3412	6001	6001	6001	NA	NA	NA	NA	NA	NA	NA	NA	NA	NA	NA	NA	NA	NA	NA
NA	NA	NA	NA	NA	NA	NA	NA	NA	NA	NA	NA	NA	NA	NA	4028	6001	6001	6001	6001	NA	NA	NA	NA	NA	NA	NA	NA	NA	NA
NA	NA	NA	NA	NA	NA	NA	NA	NA	NA	NA	NA	NA	NA	NA	NA	NA	NA	NA	NA	6001	6001	6001	6001	6001	NA	NA	NA	NA	NA
NA	NA	NA	NA	NA	NA	NA	NA	NA	NA	NA	NA	NA	NA	NA	NA	NA	NA	NA	NA	NA	NA	NA	NA	NA	4255	6001	6001	6001	6001
104	104	104	104	104	NA	NA	NA	NA	NA	306	6001	6001	6001	6001	NA	NA	NA	NA	NA	NA	NA	NA	NA	NA	NA	NA	NA	NA	NA
118	118	118	118	118	NA	NA	NA	NA	NA	NA	NA	NA	NA	NA	665	6001	6001	6001	6001	NA	NA	NA	NA	NA	NA	NA	NA	NA	NA
102	102	102	102	102	NA	NA	NA	NA	NA	NA	NA	NA	NA	NA	NA	NA	NA	NA	NA	6001	6001	6001	6001	6001	NA	NA	NA	NA	NA
91	91	91	91	91	NA	NA	NA	NA	NA	NA	NA	NA	NA	NA	NA	NA	NA	NA	NA	NA	NA	NA	NA	NA	6001	6001	6001	6001	6001
86	86	86	86	86	NA	NA	NA	NA	NA	NA	NA	NA	NA	NA	NA	NA	NA	NA	NA	NA	NA	NA	NA	NA	NA	NA	NA	NA	NA
235	235	235	235	235	235	235	235	235	235	NA	NA	NA	NA	NA	NA	NA	NA	NA	NA	NA	NA	NA	NA	NA	NA	NA	NA	NA	NA
NA	NA	NA	NA	NA	NA	NA	NA	NA	NA	899	6001	6001	6001	6001	NA	NA	NA	NA	NA	NA	NA	NA	NA	NA	NA	NA	NA	NA	NA
NA	NA	NA	NA	NA	NA	NA	NA	NA	NA	NA	NA	NA	NA	NA	1143	6001	6001	6001	6001	NA	NA	NA	NA	NA	NA	NA	NA	NA	NA
NA	NA	NA	NA	NA	NA	NA	NA	NA	NA	NA	NA	NA	NA	NA	NA	NA	NA	NA	NA	3654	6001	6001	6001	6001	NA	NA	NA	NA	NA
NA	NA	NA	NA	NA	NA	NA	NA	NA	NA	NA	NA	NA	NA	NA	NA	NA	NA	NA	NA	NA	NA	NA	NA	NA	1130	6001	6001	6001	6001
83	83	83	83	83	NA	NA	NA	NA	NA	1383	5452	6001	6001	6001	NA	NA	NA	NA	NA	NA	NA	NA	NA	NA	NA	NA	NA	NA	NA
105	105	105	105	105	NA	NA	NA	NA	NA	NA	NA	NA	NA	NA	908	5344	6001	6001	6001	NA	NA	NA	NA	NA	NA	NA	NA	NA	NA
97	97	97	97	97	NA	NA	NA	NA	NA	NA	NA	NA	NA	NA	NA	NA	NA	NA	NA	2456	4620	6001	6001	6001	NA	NA	NA	NA	NA
92	92	92	92	92	NA	NA	NA	NA	NA	NA	NA	NA	NA	NA	NA	NA	NA	NA	NA	NA	NA	NA	NA	NA	5451	6001	6001	6001	6001
87	87	87	87	87	NA	NA	NA	NA	NA	NA	NA	NA	NA	NA	NA	NA	NA	NA	NA	NA	NA	NA	NA	NA	NA	NA	NA	NA	NA
161	161	161	161	161	161	161	161	161	161	NA	NA	NA	NA	NA	NA	NA	NA	NA	NA	NA	NA	NA	NA	NA	NA	NA	NA	NA	NA
NA	NA	NA	NA	NA	NA	NA	NA	NA	NA	306	1264	5214	6001	6001	NA	NA	NA	NA	NA	NA	NA	NA	NA	NA	NA	NA	NA	NA	NA
NA	NA	NA	NA	NA	NA	NA	NA	NA	NA	NA	NA	NA	NA	NA	324	2470	4979	6001	6001	NA	NA	NA	NA	NA	NA	NA	NA	NA	NA
NA	NA	NA	NA	NA	NA	NA	NA	NA	NA	NA	NA	NA	NA	NA	NA	NA	NA	NA	NA	431	4259	6001	6001	6001	NA	NA	NA	NA	NA
NA	NA	NA	NA	NA	NA	NA	NA	NA	NA	NA	NA	NA	NA	NA	NA	NA	NA	NA	NA	NA	NA	NA	NA	NA	910	3053	6001	6001	6001
218	218	218	218	218	NA	NA	NA	NA	NA	425	1027	4256	6001	6001	NA	NA	NA	NA	NA	NA	NA	NA	NA	NA	NA	NA	NA	NA	NA
450	450	450	450	450	NA	NA	NA	NA	NA	NA	NA	NA	NA	NA	1412	3201	4142	6001	6001	NA	NA	NA	NA	NA	NA	NA	NA	NA	NA
106	106	106	106	106	NA	NA	NA	NA	NA	NA	NA	NA	NA	NA	NA	NA	NA	NA	NA	922	2231	4016	6001	6001	NA	NA	NA	NA	NA
119	119	119	119	119	NA	NA	NA	NA	NA	NA	NA	NA	NA	NA	NA	NA	NA	NA	NA	NA	NA	NA	NA	NA	295	4019	6001	6001	6001
82	82	82	82	82	NA	NA	NA	NA	NA	NA	NA	NA	NA	NA	NA	NA	NA	NA	NA	NA	NA	NA	NA	NA	NA	NA	NA	NA	NA
4601	4601	4601	4601	4601	4601	4601	4601	4601	4601	NA	NA	NA	NA	NA	NA	NA	NA	NA	NA	NA	NA	NA	NA	NA	NA	NA	NA	NA	NA
NA	NA	NA	NA	NA	NA	NA	NA	NA	NA	192	1137	6001	6001	6001	NA	NA	NA	NA	NA	NA	NA	NA	NA	NA	NA	NA	NA	NA	NA
NA	NA	NA	NA	NA	NA	NA	NA	NA	NA	NA	NA	NA	NA	NA	212	3196	6001	6001	6001	NA	NA	NA	NA	NA	NA	NA	NA	NA	NA
NA	NA	NA	NA	NA	NA	NA	NA	NA	NA	NA	NA	NA	NA	NA	NA	NA	NA	NA	NA	674	4258	6001	6001	6001	NA	NA	NA	NA	NA
NA	NA	NA	NA	NA	NA	NA	NA	NA	NA	NA	NA	NA	NA	NA	NA	NA	NA	NA	NA	NA	NA	NA	NA	NA	291	2694	6001	6001	6001
336	336	336	336	336	NA	NA	NA	NA	NA	473	1262	2217	6001	6001	NA	NA	NA	NA	NA	NA	NA	NA	NA	NA	NA	NA	NA	NA	NA
336	336	336	336	336	NA	NA	NA	NA	NA	NA	NA	NA	NA	NA	1055	1754	3783	6001	6001	NA	NA	NA	NA	NA	NA	NA	NA	NA	NA
208	208	208	208	208	NA	NA	NA	NA	NA	NA	NA	NA	NA	NA	NA	NA	NA	NA	NA	438	1621	2094	6001	6001	NA	NA	NA	NA	NA
116	116	116	116	116	NA	NA	NA	NA	NA	NA	NA	NA	NA	NA	NA	NA	NA	NA	NA	NA	NA	NA	NA	NA	659	3292	5091	6001	6001
84	84	84	84	84	NA	NA	NA	NA	NA	NA	NA	NA	NA	NA	NA	NA	NA	NA	NA	NA	NA	NA	NA	NA	NA	NA	NA	NA	NA
835	835	835	835	835	835	835	835	835	835	NA	NA	NA	NA	NA	NA	NA	NA	NA	NA	NA	NA	NA	NA	NA	NA	NA	NA	NA	NA
NA	NA	NA	NA	NA	NA	NA	NA	NA	NA	185	1621	4026	5332	6001	NA	NA	NA	NA	NA	NA	NA	NA	NA	NA	NA	NA	NA	NA	NA
NA	NA	NA	NA	NA	NA	NA	NA	NA	NA	NA	NA	NA	NA	NA	554	915	3781	6001	6001	NA	NA	NA	NA	NA	NA	NA	NA	NA	NA
NA	NA	NA	NA	NA	NA	NA	NA	NA	NA	NA	NA	NA	NA	NA	NA	NA	NA	NA	NA	311	2826	4734	6001	6001	NA	NA	NA	NA	NA
NA	NA	NA	NA	NA	NA	NA	NA	NA	NA	NA	NA	NA	NA	NA	NA	NA	NA	NA	NA	NA	NA	NA	NA	NA	919	6001	6001	6001	6001
239	239	239	239	239	NA	NA	NA	NA	NA	554	1622	5336	6001	6001	NA	NA	NA	NA	NA	NA	NA	NA	NA	NA	NA	NA	NA	NA	NA
955	955	955	955	955	NA	NA	NA	NA	NA	NA	NA	NA	NA	NA	1308	2955	4262	6001	6001	NA	NA	NA	NA	NA	NA	NA	NA	NA	NA
118	118	118	118	118	NA	NA	NA	NA	NA	NA	NA	NA	NA	NA	NA	NA	NA	NA	NA	426	5221	6001	6001	6001	NA	NA	NA	NA	NA
117	117	117	117	117	NA	NA	NA	NA	NA	NA	NA	NA	NA	NA	NA	NA	NA	NA	NA	NA	NA	NA	NA	NA	300	1014	6001	6001	6001
84	84	84	84	84	NA	NA	NA	NA	NA	NA	NA	NA	NA	NA	NA	NA	NA	NA	NA	NA	NA	NA	NA	NA	NA	NA	NA	NA	NA
587	587	587	587	587	587	587	587	587	587	NA	NA	NA	NA	NA	NA	NA	NA	NA	NA	NA	NA	NA	NA	NA	NA	NA	NA	NA	NA
NA	NA	NA	NA	NA	NA	NA	NA	NA	NA	194	3428	4246	6001	6001	NA	NA	NA	NA	NA	NA	NA	NA	NA	NA	NA	NA	NA	NA	NA
NA	NA	NA	NA	NA	NA	NA	NA	NA	NA	NA	NA	NA	NA	NA	568	1276	6001	6001	6001	NA	NA	NA	NA	NA	NA	NA	NA	NA	NA
NA	NA	NA	NA	NA	NA	NA	NA	NA	NA	NA	NA	NA	NA	NA	NA	NA	NA	NA	NA	207	5462	6001	6001	6001	NA	NA	NA	NA	NA
NA	NA	NA	NA	NA	NA	NA	NA	NA	NA	NA	NA	NA	NA	NA	NA	NA	NA	NA	NA	NA	NA	NA	NA	NA	917	6001	6001	6001	6001
220	220	220	220	220	NA	NA	NA	NA	NA	790	1500	5093	6001	6001	NA	NA	NA	NA	NA	NA	NA	NA	NA	NA	NA	NA	NA	NA	NA
226	226	226	226	226	NA	NA	NA	NA	NA	NA	NA	NA	NA	NA	824	1394	2836	6001	6001	NA	NA	NA	NA	NA	NA	NA	NA	NA	NA
213	213	213	213	213	NA	NA	NA	NA	NA	NA	NA	NA	NA	NA	NA	NA	NA	NA	NA	441	1149	5938	6001	6001	NA	NA	NA	NA	NA
200	200	200	200	200	NA	NA	NA	NA	NA	NA	NA	NA	NA	NA	NA	NA	NA	NA	NA	NA	NA	NA	NA	NA	301	1616	6001	6001	6001
87	87	87	87	87	NA	NA	NA	NA	NA	NA	NA	NA	NA	NA	NA	NA	NA	NA	NA	NA	NA	NA	NA	NA	NA	NA	NA	NA	NA
2396	2396	2396	2396	2396	2396	2396	2396	2396	2396	NA	NA	NA	NA	NA	NA	NA	NA	NA	NA	NA	NA	NA	NA	NA	NA	NA	NA	NA	NA
NA	NA	NA	NA	NA	NA	NA	NA	NA	NA	195	2343	5700	6001	6001	NA	NA	NA	NA	NA	NA	NA	NA	NA	NA	NA	NA	NA	NA	NA
NA	NA	NA	NA	NA	NA	NA	NA	NA	NA	NA	NA	NA	NA	NA	318	1635	2821	4733	6001	NA	NA	NA	NA	NA	NA	NA	NA	NA	NA
NA	NA	NA	NA	NA	NA	NA	NA	NA	NA	NA	NA	NA	NA	NA	NA	NA	NA	NA	NA	194	538	6001	6001	6001	NA	NA	NA	NA	NA
NA	NA	NA	NA	NA	NA	NA	NA	NA	NA	NA	NA	NA	NA	NA	NA	NA	NA	NA	NA	NA	NA	NA	NA	NA	425	6001	6001	6001	6001
337	337	337	337	337	NA	NA	NA	NA	NA	906	1266	3775	6001	6001	NA	NA	NA	NA	NA	NA	NA	NA	NA	NA	NA	NA	NA	NA	NA
334	334	334	334	334	NA	NA	NA	NA	NA	NA	NA	NA	NA	NA	694	1641	3062	4855	6001	NA	NA	NA	NA	NA	NA	NA	NA	NA	NA
218	218	218	218	218	NA	NA	NA	NA	NA	NA	NA	NA	NA	NA	NA	NA	NA	NA	NA	550	1983	6001	6001	6001	NA	NA	NA	NA	NA
107	107	107	107	107	NA	NA	NA	NA	NA	NA	NA	NA	NA	NA	NA	NA	NA	NA	NA	NA	NA	NA	NA	NA	780	2453	5211	6001	6001
82	82	82	82	82	NA	NA	NA	NA	NA	NA	NA	NA	NA	NA	NA	NA	NA	NA	NA	NA	NA	NA	NA	NA	NA	NA	NA	NA	NA
6001	6001	6001	6001	6001	6001	6001	6001	6001	6001	NA	NA	NA	NA	NA	NA	NA	NA	NA	NA	NA	NA	NA	NA	NA	NA	NA	NA	NA	NA
NA	NA	NA	NA	NA	NA	NA	NA	NA	NA	203	1266	2690	6001	6001	NA	NA	NA	NA	NA	NA	NA	NA	NA	NA	NA	NA	NA	NA	NA
NA	NA	NA	NA	NA	NA	NA	NA	NA	NA	NA	NA	NA	NA	NA	215	1271	2221	6001	6001	NA	NA	NA	NA	NA	NA	NA	NA	NA	NA
NA	NA	NA	NA	NA	NA	NA	NA	NA	NA	NA	NA	NA	NA	NA	NA	NA	NA	NA	NA	323	1268	3532	6001	6001	NA	NA	NA	NA	NA
NA	NA	NA	NA	NA	NA	NA	NA	NA	NA	NA	NA	NA	NA	NA	NA	NA	NA	NA	NA	NA	NA	NA	NA	NA	192	6001	6001	6001	6001
4199	4199	4199	4199	4199	NA	NA	NA	NA	NA	4653	5231	6001	6001	6001	NA	NA	NA	NA	NA	NA	NA	NA	NA	NA	NA	NA	NA	NA	NA
6001	6001	6001	6001	6001	NA	NA	NA	NA	NA	NA	NA	NA	NA	NA	6001	6001	6001	6001	6001	NA	NA	NA	NA	NA	NA	NA	NA	NA	NA
1061	1061	1061	1061	1061	NA	NA	NA	NA	NA	NA	NA	NA	NA	NA	NA	NA	NA	NA	NA	6001	6001	6001	6001	6001	NA	NA	NA	NA	NA
1189	1189	1189	1189	1189	NA	NA	NA	NA	NA	NA	NA	NA	NA	NA	NA	NA	NA	NA	NA	NA	NA	NA	NA	NA	1189	2221	4373	6001	6001
86	86	86	86	86	NA	NA	NA	NA	NA	NA	NA	NA	NA	NA	NA	NA	NA	NA	NA	NA	NA	NA	NA	NA	NA	NA	NA	NA	NA
6001	6001	6001	6001	6001	6001	6001	6001	6001	6001	NA	NA	NA	NA	NA	NA	NA	NA	NA	NA	NA	NA	NA	NA	NA	NA	NA	NA	NA	NA
NA	NA	NA	NA	NA	NA	NA	NA	NA	NA	195	1150	2702	6001	6001	NA	NA	NA	NA	NA	NA	NA	NA	NA	NA	NA	NA	NA	NA	NA
NA	NA	NA	NA	NA	NA	NA	NA	NA	NA	NA	NA	NA	NA	NA	228	1040	2232	6001	6001	NA	NA	NA	NA	NA	NA	NA	NA	NA	NA
NA	NA	NA	NA	NA	NA	NA	NA	NA	NA	NA	NA	NA	NA	NA	NA	NA	NA	NA	NA	198	664	2100	6001	6001	NA	NA	NA	NA	NA
NA	NA	NA	NA	NA	NA	NA	NA	NA	NA	NA	NA	NA	NA	NA	NA	NA	NA	NA	NA	NA	NA	NA	NA	NA	196	295	6001	6001	6001
4311	4311	4311	4311	4311	NA	NA	NA	NA	NA	4528	5346	6001	6001	6001	NA	NA	NA	NA	NA	NA	NA	NA	NA	NA	NA	NA	NA	NA	NA
1300	1300	1300	1300	1300	NA	NA	NA	NA	NA	NA	NA	NA	NA	NA	2635	3441	4864	6001	6001	NA	NA	NA	NA	NA	NA	NA	NA	NA	NA
445	445	445	445	445	NA	NA	NA	NA	NA	NA	NA	NA	NA	NA	NA	NA	NA	NA	NA	445	665	2093	6001	6001	NA	NA	NA	NA	NA
957	957	957	957	957	NA	NA	NA	NA	NA	NA	NA	NA	NA	NA	NA	NA	NA	NA	NA	NA	NA	NA	NA	NA	1870	3778	6001	6001	6001
89	89	89	89	89	NA	NA	NA	NA	NA	NA	NA	NA	NA	NA	NA	NA	NA	NA	NA	NA	NA	NA	NA	NA	NA	NA	NA	NA	NA
4727	4727	4727	4727	4727	4727	4727	4727	4727	4727	NA	NA	NA	NA	NA	NA	NA	NA	NA	NA	NA	NA	NA	NA	NA	NA	NA	NA	NA	NA
NA	NA	NA	NA	NA	NA	NA	NA	NA	NA	201	2833	6001	6001	6001	NA	NA	NA	NA	NA	NA	NA	NA	NA	NA	NA	NA	NA	NA	NA
NA	NA	NA	NA	NA	NA	NA	NA	NA	NA	NA	NA	NA	NA	NA	225	790	3069	4974	6001	NA	NA	NA	NA	NA	NA	NA	NA	NA	NA
NA	NA	NA	NA	NA	NA	NA	NA	NA	NA	NA	NA	NA	NA	NA	NA	NA	NA	NA	NA	193	307	418	6001	6001	NA	NA	NA	NA	NA
NA	NA	NA	NA	NA	NA	NA	NA	NA	NA	NA	NA	NA	NA	NA	NA	NA	NA	NA	NA	NA	NA	NA	NA	NA	178	3911	6001	6001	6001
1429	1429	1429	1429	1429	NA	NA	NA	NA	NA	1655	2123	2463	5332	6001	NA	NA	NA	NA	NA	NA	NA	NA	NA	NA	NA	NA	NA	NA	NA
2246	2246	2246	2246	2246	NA	NA	NA	NA	NA	NA	NA	NA	NA	NA	4078	4865	5587	6001	6001	NA	NA	NA	NA	NA	NA	NA	NA	NA	NA
1550	1550	1550	1550	1550	NA	NA	NA	NA	NA	NA	NA	NA	NA	NA	NA	NA	NA	NA	NA	2123	2595	3896	6001	6001	NA	NA	NA	NA	NA
6001	6001	6001	6001	6001	NA	NA	NA	NA	NA	NA	NA	NA	NA	NA	NA	NA	NA	NA	NA	NA	NA	NA	NA	NA	6001	6001	6001	6001	6001
89	89	89	89	89	NA	NA	NA	NA	NA	NA	NA	NA	NA	NA	NA	NA	NA	NA	NA	NA	NA	NA	NA	NA	NA	NA	NA	NA	NA
2270	2270	2270	2270	2270	2270	2270	2270	2270	2270	NA	NA	NA	NA	NA	NA	NA	NA	NA	NA	NA	NA	NA	NA	NA	NA	NA	NA	NA	NA
NA	NA	NA	NA	NA	NA	NA	NA	NA	NA	193	664	1618	5690	6001	NA	NA	NA	NA	NA	NA	NA	NA	NA	NA	NA	NA	NA	NA	NA
NA	NA	NA	NA	NA	NA	NA	NA	NA	NA	NA	NA	NA	NA	NA	352	1651	3554	4736	6001	NA	NA	NA	NA	NA	NA	NA	NA	NA	NA
NA	NA	NA	NA	NA	NA	NA	NA	NA	NA	NA	NA	NA	NA	NA	NA	NA	NA	NA	NA	318	1519	6001	6001	6001	NA	NA	NA	NA	NA
NA	NA	NA	NA	NA	NA	NA	NA	NA	NA	NA	NA	NA	NA	NA	NA	NA	NA	NA	NA	NA	NA	NA	NA	NA	217	4615	6001	6001	6001
5277	5277	5277	5277	5277	NA	NA	NA	NA	NA	5479	5964	6001	6001	6001	NA	NA	NA	NA	NA	NA	NA	NA	NA	NA	NA	NA	NA	NA	NA
6001	6001	6001	6001	6001	NA	NA	NA	NA	NA	NA	NA	NA	NA	NA	6001	6001	6001	6001	6001	NA	NA	NA	NA	NA	NA	NA	NA	NA	NA
226	226	226	226	226	NA	NA	NA	NA	NA	NA	NA	NA	NA	NA	NA	NA	NA	NA	NA	1048	1391	6001	6001	6001	NA	NA	NA	NA	NA
1268	1268	1268	1268	1268	NA	NA	NA	NA	NA	NA	NA	NA	NA	NA	NA	NA	NA	NA	NA	NA	NA	NA	NA	NA	1268	2220	3169	4498	6001
78	78	78	78	78	NA	NA	NA	NA	NA	NA	NA	NA	NA	NA	NA	NA	NA	NA	NA	NA	NA	NA	NA	NA	NA	NA	NA	NA	NA
597	597	597	597	597	597	597	597	597	597	NA	NA	NA	NA	NA	NA	NA	NA	NA	NA	NA	NA	NA	NA	NA	NA	NA	NA	NA	NA
NA	NA	NA	NA	NA	NA	NA	NA	NA	NA	191	430	1617	6001	6001	NA	NA	NA	NA	NA	NA	NA	NA	NA	NA	NA	NA	NA	NA	NA
NA	NA	NA	NA	NA	NA	NA	NA	NA	NA	NA	NA	NA	NA	NA	215	1758	4753	6001	6001	NA	NA	NA	NA	NA	NA	NA	NA	NA	NA
NA	NA	NA	NA	NA	NA	NA	NA	NA	NA	NA	NA	NA	NA	NA	NA	NA	NA	NA	NA	559	4023	6001	6001	6001	NA	NA	NA	NA	NA
NA	NA	NA	NA	NA	NA	NA	NA	NA	NA	NA	NA	NA	NA	NA	NA	NA	NA	NA	NA	NA	NA	NA	NA	NA	193	1015	6001	6001	6001
4796	4796	4796	4796	4796	NA	NA	NA	NA	NA	5137	5576	6001	6001	6001	NA	NA	NA	NA	NA	NA	NA	NA	NA	NA	NA	NA	NA	NA	NA
211	211	211	211	211	NA	NA	NA	NA	NA	NA	NA	NA	NA	NA	1415	2002	2701	4855	6001	NA	NA	NA	NA	NA	NA	NA	NA	NA	NA
1079	1079	1079	1079	1079	NA	NA	NA	NA	NA	NA	NA	NA	NA	NA	NA	NA	NA	NA	NA	2372	4629	5342	6001	6001	NA	NA	NA	NA	NA
6001	6001	6001	6001	6001	NA	NA	NA	NA	NA	NA	NA	NA	NA	NA	NA	NA	NA	NA	NA	NA	NA	NA	NA	NA	6001	6001	6001	6001	6001
82	82	82	82	82	NA	NA	NA	NA	NA	NA	NA	NA	NA	NA	NA	NA	NA	NA	NA	NA	NA	NA	NA	NA	NA	NA	NA	NA	NA
5263	5263	5263	5263	5263	5263	5263	5263	5263	5263	NA	NA	NA	NA	NA	NA	NA	NA	NA	NA	NA	NA	NA	NA	NA	NA	NA	NA	NA	NA
NA	NA	NA	NA	NA	NA	NA	NA	NA	NA	301	5938	6001	6001	6001	NA	NA	NA	NA	NA	NA	NA	NA	NA	NA	NA	NA	NA	NA	NA
NA	NA	NA	NA	NA	NA	NA	NA	NA	NA	NA	NA	NA	NA	NA	781	6001	6001	6001	6001	NA	NA	NA	NA	NA	NA	NA	NA	NA	NA
NA	NA	NA	NA	NA	NA	NA	NA	NA	NA	NA	NA	NA	NA	NA	NA	NA	NA	NA	NA	422	4374	6001	6001	6001	NA	NA	NA	NA	NA
NA	NA	NA	NA	NA	NA	NA	NA	NA	NA	NA	NA	NA	NA	NA	NA	NA	NA	NA	NA	NA	NA	NA	NA	NA	1612	4626	6001	6001	6001
98	98	98	98	98	NA	NA	NA	NA	NA	1866	6001	6001	6001	6001	NA	NA	NA	NA	NA	NA	NA	NA	NA	NA	NA	NA	NA	NA	NA
185	185	185	185	185	NA	NA	NA	NA	NA	NA	NA	NA	NA	NA	433	3065	4015	6001	6001	NA	NA	NA	NA	NA	NA	NA	NA	NA	NA
104	104	104	104	104	NA	NA	NA	NA	NA	NA	NA	NA	NA	NA	NA	NA	NA	NA	NA	2944	6001	6001	6001	6001	NA	NA	NA	NA	NA
95	95	95	95	95	NA	NA	NA	NA	NA	NA	NA	NA	NA	NA	NA	NA	NA	NA	NA	NA	NA	NA	NA	NA	416	5091	6001	6001	6001
86	86	86	86	86	NA	NA	NA	NA	NA	NA	NA	NA	NA	NA	NA	NA	NA	NA	NA	NA	NA	NA	NA	NA	NA	NA	NA	NA	NA
6001	6001	6001	6001	6001	6001	6001	6001	6001	6001	NA	NA	NA	NA	NA	NA	NA	NA	NA	NA	NA	NA	NA	NA	NA	NA	NA	NA	NA	NA
NA	NA	NA	NA	NA	NA	NA	NA	NA	NA	180	3176	6001	6001	6001	NA	NA	NA	NA	NA	NA	NA	NA	NA	NA	NA	NA	NA	NA	NA
NA	NA	NA	NA	NA	NA	NA	NA	NA	NA	NA	NA	NA	NA	NA	2588	3782	6001	6001	6001	NA	NA	NA	NA	NA	NA	NA	NA	NA	NA
NA	NA	NA	NA	NA	NA	NA	NA	NA	NA	NA	NA	NA	NA	NA	NA	NA	NA	NA	NA	785	2933	5328	6001	6001	NA	NA	NA	NA	NA
NA	NA	NA	NA	NA	NA	NA	NA	NA	NA	NA	NA	NA	NA	NA	NA	NA	NA	NA	NA	NA	NA	NA	NA	NA	292	6001	6001	6001	6001
112	112	112	112	112	NA	NA	NA	NA	NA	422	1867	6001	6001	6001	NA	NA	NA	NA	NA	NA	NA	NA	NA	NA	NA	NA	NA	NA	NA
112	112	112	112	112	NA	NA	NA	NA	NA	NA	NA	NA	NA	NA	1516	5713	6001	6001	6001	NA	NA	NA	NA	NA	NA	NA	NA	NA	NA
105	105	105	105	105	NA	NA	NA	NA	NA	NA	NA	NA	NA	NA	NA	NA	NA	NA	NA	1145	6001	6001	6001	6001	NA	NA	NA	NA	NA
94	94	94	94	94	NA	NA	NA	NA	NA	NA	NA	NA	NA	NA	NA	NA	NA	NA	NA	NA	NA	NA	NA	NA	427	6001	6001	6001	6001
89	89	89	89	89	NA	NA	NA	NA	NA	NA	NA	NA	NA	NA	NA	NA	NA	NA	NA	NA	NA	NA	NA	NA	NA	NA	NA	NA	NA
5992	5992	5992	5992	5992	5992	5992	5992	5992	5992	NA	NA	NA	NA	NA	NA	NA	NA	NA	NA	NA	NA	NA	NA	NA	NA	NA	NA	NA	NA
NA	NA	NA	NA	NA	NA	NA	NA	NA	NA	668	5699	6001	6001	6001	NA	NA	NA	NA	NA	NA	NA	NA	NA	NA	NA	NA	NA	NA	NA
NA	NA	NA	NA	NA	NA	NA	NA	NA	NA	NA	NA	NA	NA	NA	906	6001	6001	6001	6001	NA	NA	NA	NA	NA	NA	NA	NA	NA	NA
NA	NA	NA	NA	NA	NA	NA	NA	NA	NA	NA	NA	NA	NA	NA	NA	NA	NA	NA	NA	4621	6001	6001	6001	6001	NA	NA	NA	NA	NA
NA	NA	NA	NA	NA	NA	NA	NA	NA	NA	NA	NA	NA	NA	NA	NA	NA	NA	NA	NA	NA	NA	NA	NA	NA	414	6001	6001	6001	6001
110	110	110	110	110	NA	NA	NA	NA	NA	2222	6001	6001	6001	6001	NA	NA	NA	NA	NA	NA	NA	NA	NA	NA	NA	NA	NA	NA	NA
197	197	197	197	197	NA	NA	NA	NA	NA	NA	NA	NA	NA	NA	795	2821	3541	6001	6001	NA	NA	NA	NA	NA	NA	NA	NA	NA	NA
105	105	105	105	105	NA	NA	NA	NA	NA	NA	NA	NA	NA	NA	NA	NA	NA	NA	NA	4147	6001	6001	6001	6001	NA	NA	NA	NA	NA
99	99	99	99	99	NA	NA	NA	NA	NA	NA	NA	NA	NA	NA	NA	NA	NA	NA	NA	NA	NA	NA	NA	NA	6001	6001	6001	6001	6001
88	88	88	88	88	NA	NA	NA	NA	NA	NA	NA	NA	NA	NA	NA	NA	NA	NA	NA	NA	NA	NA	NA	NA	NA	NA	NA	NA	NA
233	233	233	233	233	233	233	233	233	233	NA	NA	NA	NA	NA	NA	NA	NA	NA	NA	NA	NA	NA	NA	NA	NA	NA	NA	NA	NA
NA	NA	NA	NA	NA	NA	NA	NA	NA	NA	181	6001	6001	6001	6001	NA	NA	NA	NA	NA	NA	NA	NA	NA	NA	NA	NA	NA	NA	NA
NA	NA	NA	NA	NA	NA	NA	NA	NA	NA	NA	NA	NA	NA	NA	680	6001	6001	6001	6001	NA	NA	NA	NA	NA	NA	NA	NA	NA	NA
NA	NA	NA	NA	NA	NA	NA	NA	NA	NA	NA	NA	NA	NA	NA	NA	NA	NA	NA	NA	301	2701	6001	6001	6001	NA	NA	NA	NA	NA
NA	NA	NA	NA	NA	NA	NA	NA	NA	NA	NA	NA	NA	NA	NA	NA	NA	NA	NA	NA	NA	NA	NA	NA	NA	2455	6001	6001	6001	6001
112	112	112	112	112	NA	NA	NA	NA	NA	1148	6001	6001	6001	6001	NA	NA	NA	NA	NA	NA	NA	NA	NA	NA	NA	NA	NA	NA	NA
117	117	117	117	117	NA	NA	NA	NA	NA	NA	NA	NA	NA	NA	318	542	6001	6001	6001	NA	NA	NA	NA	NA	NA	NA	NA	NA	NA
106	106	106	106	106	NA	NA	NA	NA	NA	NA	NA	NA	NA	NA	NA	NA	NA	NA	NA	782	6001	6001	6001	6001	NA	NA	NA	NA	NA
94	94	94	94	94	NA	NA	NA	NA	NA	NA	NA	NA	NA	NA	NA	NA	NA	NA	NA	NA	NA	NA	NA	NA	6001	6001	6001	6001	6001
83	83	83	83	83	NA	NA	NA	NA	NA	NA	NA	NA	NA	NA	NA	NA	NA	NA	NA	NA	NA	NA	NA	NA	NA	NA	NA	NA	NA
6001	6001	6001	6001	6001	6001	6001	6001	6001	6001	NA	NA	NA	NA	NA	NA	NA	NA	NA	NA	NA	NA	NA	NA	NA	NA	NA	NA	NA	NA
NA	NA	NA	NA	NA	NA	NA	NA	NA	NA	785	6001	6001	6001	6001	NA	NA	NA	NA	NA	NA	NA	NA	NA	NA	NA	NA	NA	NA	NA
NA	NA	NA	NA	NA	NA	NA	NA	NA	NA	NA	NA	NA	NA	NA	1867	4024	6001	6001	6001	NA	NA	NA	NA	NA	NA	NA	NA	NA	NA
NA	NA	NA	NA	NA	NA	NA	NA	NA	NA	NA	NA	NA	NA	NA	NA	NA	NA	NA	NA	5100	6001	6001	6001	6001	NA	NA	NA	NA	NA
NA	NA	NA	NA	NA	NA	NA	NA	NA	NA	NA	NA	NA	NA	NA	NA	NA	NA	NA	NA	NA	NA	NA	NA	NA	174	6001	6001	6001	6001
112	112	112	112	112	NA	NA	NA	NA	NA	302	1631	3892	6001	6001	NA	NA	NA	NA	NA	NA	NA	NA	NA	NA	NA	NA	NA	NA	NA
185	185	185	185	185	NA	NA	NA	NA	NA	NA	NA	NA	NA	NA	437	5829	6001	6001	6001	NA	NA	NA	NA	NA	NA	NA	NA	NA	NA
101	101	101	101	101	NA	NA	NA	NA	NA	NA	NA	NA	NA	NA	NA	NA	NA	NA	NA	189	3174	6001	6001	6001	NA	NA	NA	NA	NA
96	96	96	96	96	NA	NA	NA	NA	NA	NA	NA	NA	NA	NA	NA	NA	NA	NA	NA	NA	NA	NA	NA	NA	1975	6001	6001	6001	6001
84	84	84	84	84	NA	NA	NA	NA	NA	NA	NA	NA	NA	NA	NA	NA	NA	NA	NA	NA	NA	NA	NA	NA	NA	NA	NA	NA	NA
4198	4198	4198	4198	4198	4198	4198	4198	4198	4198	NA	NA	NA	NA	NA	NA	NA	NA	NA	NA	NA	NA	NA	NA	NA	NA	NA	NA	NA	NA
NA	NA	NA	NA	NA	NA	NA	NA	NA	NA	1142	3776	6001	6001	6001	NA	NA	NA	NA	NA	NA	NA	NA	NA	NA	NA	NA	NA	NA	NA
NA	NA	NA	NA	NA	NA	NA	NA	NA	NA	NA	NA	NA	NA	NA	443	6001	6001	6001	6001	NA	NA	NA	NA	NA	NA	NA	NA	NA	NA
NA	NA	NA	NA	NA	NA	NA	NA	NA	NA	NA	NA	NA	NA	NA	NA	NA	NA	NA	NA	185	6001	6001	6001	6001	NA	NA	NA	NA	NA
NA	NA	NA	NA	NA	NA	NA	NA	NA	NA	NA	NA	NA	NA	NA	NA	NA	NA	NA	NA	NA	NA	NA	NA	NA	1378	6001	6001	6001	6001
120	120	120	120	120	NA	NA	NA	NA	NA	421	3904	6001	6001	6001	NA	NA	NA	NA	NA	NA	NA	NA	NA	NA	NA	NA	NA	NA	NA
213	213	213	213	213	NA	NA	NA	NA	NA	NA	NA	NA	NA	NA	905	1992	2951	4973	6001	NA	NA	NA	NA	NA	NA	NA	NA	NA	NA
113	113	113	113	113	NA	NA	NA	NA	NA	NA	NA	NA	NA	NA	NA	NA	NA	NA	NA	427	1978	6001	6001	6001	NA	NA	NA	NA	NA
105	105	105	105	105	NA	NA	NA	NA	NA	NA	NA	NA	NA	NA	NA	NA	NA	NA	NA	NA	NA	NA	NA	NA	297	4374	6001	6001	6001
78	78	78	78	78	NA	NA	NA	NA	NA	NA	NA	NA	NA	NA	NA	NA	NA	NA	NA	NA	NA	NA	NA	NA	NA	NA	NA	NA	NA
1122	1122	1122	1122	1122	1122	1122	1122	1122	1122	NA	NA	NA	NA	NA	NA	NA	NA	NA	NA	NA	NA	NA	NA	NA	NA	NA	NA	NA	NA
NA	NA	NA	NA	NA	NA	NA	NA	NA	NA	428	781	4276	5453	6001	NA	NA	NA	NA	NA	NA	NA	NA	NA	NA	NA	NA	NA	NA	NA
NA	NA	NA	NA	NA	NA	NA	NA	NA	NA	NA	NA	NA	NA	NA	1526	6001	6001	6001	6001	NA	NA	NA	NA	NA	NA	NA	NA	NA	NA
NA	NA	NA	NA	NA	NA	NA	NA	NA	NA	NA	NA	NA	NA	NA	NA	NA	NA	NA	NA	3543	6001	6001	6001	6001	NA	NA	NA	NA	NA
NA	NA	NA	NA	NA	NA	NA	NA	NA	NA	NA	NA	NA	NA	NA	NA	NA	NA	NA	NA	NA	NA	NA	NA	NA	302	6001	6001	6001	6001
119	119	119	119	119	NA	NA	NA	NA	NA	1024	6001	6001	6001	6001	NA	NA	NA	NA	NA	NA	NA	NA	NA	NA	NA	NA	NA	NA	NA
220	220	220	220	220	NA	NA	NA	NA	NA	NA	NA	NA	NA	NA	1392	4271	6001	6001	6001	NA	NA	NA	NA	NA	NA	NA	NA	NA	NA
104	104	104	104	104	NA	NA	NA	NA	NA	NA	NA	NA	NA	NA	NA	NA	NA	NA	NA	1387	2459	3065	6001	6001	NA	NA	NA	NA	NA
96	96	96	96	96	NA	NA	NA	NA	NA	NA	NA	NA	NA	NA	NA	NA	NA	NA	NA	NA	NA	NA	NA	NA	657	1853	4490	6001	6001
86	86	86	86	86	NA	NA	NA	NA	NA	NA	NA	NA	NA	NA	NA	NA	NA	NA	NA	NA	NA	NA	NA	NA	NA	NA	NA	NA	NA
1121	1121	1121	1121	1121	1121	1121	1121	1121	1121	NA	NA	NA	NA	NA	NA	NA	NA	NA	NA	NA	NA	NA	NA	NA	NA	NA	NA	NA	NA
NA	NA	NA	NA	NA	NA	NA	NA	NA	NA	178	1855	2814	6001	6001	NA	NA	NA	NA	NA	NA	NA	NA	NA	NA	NA	NA	NA	NA	NA
NA	NA	NA	NA	NA	NA	NA	NA	NA	NA	NA	NA	NA	NA	NA	559	4626	6001	6001	6001	NA	NA	NA	NA	NA	NA	NA	NA	NA	NA
NA	NA	NA	NA	NA	NA	NA	NA	NA	NA	NA	NA	NA	NA	NA	NA	NA	NA	NA	NA	672	2098	5457	6001	6001	NA	NA	NA	NA	NA
NA	NA	NA	NA	NA	NA	NA	NA	NA	NA	NA	NA	NA	NA	NA	NA	NA	NA	NA	NA	NA	NA	NA	NA	NA	653	4612	6001	6001	6001
190	190	190	190	190	NA	NA	NA	NA	NA	547	2464	6001	6001	6001	NA	NA	NA	NA	NA	NA	NA	NA	NA	NA	NA	NA	NA	NA	NA
213	213	213	213	213	NA	NA	NA	NA	NA	NA	NA	NA	NA	NA	444	6001	6001	6001	6001	NA	NA	NA	NA	NA	NA	NA	NA	NA	NA
109	109	109	109	109	NA	NA	NA	NA	NA	NA	NA	NA	NA	NA	NA	NA	NA	NA	NA	913	1975	6001	6001	6001	NA	NA	NA	NA	NA
103	103	103	103	103	NA	NA	NA	NA	NA	NA	NA	NA	NA	NA	NA	NA	NA	NA	NA	NA	NA	NA	NA	NA	1258	6001	6001	6001	6001
91	91	91	91	91	NA	NA	NA	NA	NA	NA	NA	NA	NA	NA	NA	NA	NA	NA	NA	NA	NA	NA	NA	NA	NA	NA	NA	NA	NA
720	720	720	720	720	720	720	720	720	720	NA	NA	NA	NA	NA	NA	NA	NA	NA	NA	NA	NA	NA	NA	NA	NA	NA	NA	NA	NA
NA	NA	NA	NA	NA	NA	NA	NA	NA	NA	190	3062	4974	6001	6001	NA	NA	NA	NA	NA	NA	NA	NA	NA	NA	NA	NA	NA	NA	NA
NA	NA	NA	NA	NA	NA	NA	NA	NA	NA	NA	NA	NA	NA	NA	200	1869	6001	6001	6001	NA	NA	NA	NA	NA	NA	NA	NA	NA	NA
NA	NA	NA	NA	NA	NA	NA	NA	NA	NA	NA	NA	NA	NA	NA	NA	NA	NA	NA	NA	1149	6001	6001	6001	6001	NA	NA	NA	NA	NA
NA	NA	NA	NA	NA	NA	NA	NA	NA	NA	NA	NA	NA	NA	NA	NA	NA	NA	NA	NA	NA	NA	NA	NA	NA	570	4617	4973	6001	6001
187	187	187	187	187	NA	NA	NA	NA	NA	423	1622	6001	6001	6001	NA	NA	NA	NA	NA	NA	NA	NA	NA	NA	NA	NA	NA	NA	NA
213	213	213	213	213	NA	NA	NA	NA	NA	NA	NA	NA	NA	NA	1275	1985	6001	6001	6001	NA	NA	NA	NA	NA	NA	NA	NA	NA	NA
110	110	110	110	110	NA	NA	NA	NA	NA	NA	NA	NA	NA	NA	NA	NA	NA	NA	NA	1383	2822	6001	6001	6001	NA	NA	NA	NA	NA
102	102	102	102	102	NA	NA	NA	NA	NA	NA	NA	NA	NA	NA	NA	NA	NA	NA	NA	NA	NA	NA	NA	NA	1136	2812	6001	6001	6001
90	90	90	90	90	NA	NA	NA	NA	NA	NA	NA	NA	NA	NA	NA	NA	NA	NA	NA	NA	NA	NA	NA	NA	NA	NA	NA	NA	NA
5922	5922	5922	5922	5922	5922	5922	5922	5922	5922	NA	NA	NA	NA	NA	NA	NA	NA	NA	NA	NA	NA	NA	NA	NA	NA	NA	NA	NA	NA
NA	NA	NA	NA	NA	NA	NA	NA	NA	NA	544	3901	6001	6001	6001	NA	NA	NA	NA	NA	NA	NA	NA	NA	NA	NA	NA	NA	NA	NA
NA	NA	NA	NA	NA	NA	NA	NA	NA	NA	NA	NA	NA	NA	NA	432	6001	6001	6001	6001	NA	NA	NA	NA	NA	NA	NA	NA	NA	NA
NA	NA	NA	NA	NA	NA	NA	NA	NA	NA	NA	NA	NA	NA	NA	NA	NA	NA	NA	NA	1030	3178	3893	6001	6001	NA	NA	NA	NA	NA
NA	NA	NA	NA	NA	NA	NA	NA	NA	NA	NA	NA	NA	NA	NA	NA	NA	NA	NA	NA	NA	NA	NA	NA	NA	2099	6001	6001	6001	6001
191	191	191	191	191	NA	NA	NA	NA	NA	1149	3662	6001	6001	6001	NA	NA	NA	NA	NA	NA	NA	NA	NA	NA	NA	NA	NA	NA	NA
209	209	209	209	209	NA	NA	NA	NA	NA	NA	NA	NA	NA	NA	557	2352	6001	6001	6001	NA	NA	NA	NA	NA	NA	NA	NA	NA	NA
110	110	110	110	110	NA	NA	NA	NA	NA	NA	NA	NA	NA	NA	NA	NA	NA	NA	NA	548	5102	6001	6001	6001	NA	NA	NA	NA	NA
99	99	99	99	99	NA	NA	NA	NA	NA	NA	NA	NA	NA	NA	NA	NA	NA	NA	NA	NA	NA	NA	NA	NA	653	6001	6001	6001	6001
86	86	86	86	86	NA	NA	NA	NA	NA	NA	NA	NA	NA	NA	NA	NA	NA	NA	NA	NA	NA	NA	NA	NA	NA	NA	NA	NA	NA
2086	2086	2086	2086	2086	2086	2086	2086	2086	2086	NA	NA	NA	NA	NA	NA	NA	NA	NA	NA	NA	NA	NA	NA	NA	NA	NA	NA	NA	NA
NA	NA	NA	NA	NA	NA	NA	NA	NA	NA	1024	1861	6001	6001	6001	NA	NA	NA	NA	NA	NA	NA	NA	NA	NA	NA	NA	NA	NA	NA
NA	NA	NA	NA	NA	NA	NA	NA	NA	NA	NA	NA	NA	NA	NA	1864	4986	6001	6001	6001	NA	NA	NA	NA	NA	NA	NA	NA	NA	NA
NA	NA	NA	NA	NA	NA	NA	NA	NA	NA	NA	NA	NA	NA	NA	NA	NA	NA	NA	NA	2460	5466	6001	6001	6001	NA	NA	NA	NA	NA
NA	NA	NA	NA	NA	NA	NA	NA	NA	NA	NA	NA	NA	NA	NA	NA	NA	NA	NA	NA	NA	NA	NA	NA	NA	419	6001	6001	6001	6001
108	108	108	108	108	NA	NA	NA	NA	NA	181	6001	6001	6001	6001	NA	NA	NA	NA	NA	NA	NA	NA	NA	NA	NA	NA	NA	NA	NA
119	119	119	119	119	NA	NA	NA	NA	NA	NA	NA	NA	NA	NA	427	2108	6001	6001	6001	NA	NA	NA	NA	NA	NA	NA	NA	NA	NA
106	106	106	106	106	NA	NA	NA	NA	NA	NA	NA	NA	NA	NA	NA	NA	NA	NA	NA	4867	6001	6001	6001	6001	NA	NA	NA	NA	NA
93	93	93	93	93	NA	NA	NA	NA	NA	NA	NA	NA	NA	NA	NA	NA	NA	NA	NA	NA	NA	NA	NA	NA	910	6001	6001	6001	6001
90	90	90	90	90	NA	NA	NA	NA	NA	NA	NA	NA	NA	NA	NA	NA	NA	NA	NA	NA	NA	NA	NA	NA	NA	NA	NA	NA	NA
278	278	278	278	278	278	278	278	278	278	NA	NA	NA	NA	NA	NA	NA	NA	NA	NA	NA	NA	NA	NA	NA	NA	NA	NA	NA	NA
NA	NA	NA	NA	NA	NA	NA	NA	NA	NA	1988	6001	6001	6001	6001	NA	NA	NA	NA	NA	NA	NA	NA	NA	NA	NA	NA	NA	NA	NA
NA	NA	NA	NA	NA	NA	NA	NA	NA	NA	NA	NA	NA	NA	NA	441	6001	6001	6001	6001	NA	NA	NA	NA	NA	NA	NA	NA	NA	NA
NA	NA	NA	NA	NA	NA	NA	NA	NA	NA	NA	NA	NA	NA	NA	NA	NA	NA	NA	NA	3544	6001	6001	6001	6001	NA	NA	NA	NA	NA
NA	NA	NA	NA	NA	NA	NA	NA	NA	NA	NA	NA	NA	NA	NA	NA	NA	NA	NA	NA	NA	NA	NA	NA	NA	6001	6001	6001	6001	6001
109	109	109	109	109	NA	NA	NA	NA	NA	2706	6001	6001	6001	6001	NA	NA	NA	NA	NA	NA	NA	NA	NA	NA	NA	NA	NA	NA	NA
195	195	195	195	195	NA	NA	NA	NA	NA	NA	NA	NA	NA	NA	928	6001	6001	6001	6001	NA	NA	NA	NA	NA	NA	NA	NA	NA	NA
105	105	105	105	105	NA	NA	NA	NA	NA	NA	NA	NA	NA	NA	NA	NA	NA	NA	NA	2098	3776	6001	6001	6001	NA	NA	NA	NA	NA
96	96	96	96	96	NA	NA	NA	NA	NA	NA	NA	NA	NA	NA	NA	NA	NA	NA	NA	NA	NA	NA	NA	NA	178	6001	6001	6001	6001
86	86	86	86	86	NA	NA	NA	NA	NA	NA	NA	NA	NA	NA	NA	NA	NA	NA	NA	NA	NA	NA	NA	NA	NA	NA	NA	NA	NA
5082	5082	5082	5082	5082	5082	5082	5082	5082	5082	NA	NA	NA	NA	NA	NA	NA	NA	NA	NA	NA	NA	NA	NA	NA	NA	NA	NA	NA	NA
NA	NA	NA	NA	NA	NA	NA	NA	NA	NA	2832	6001	6001	6001	6001	NA	NA	NA	NA	NA	NA	NA	NA	NA	NA	NA	NA	NA	NA	NA
NA	NA	NA	NA	NA	NA	NA	NA	NA	NA	NA	NA	NA	NA	NA	1154	3664	6001	6001	6001	NA	NA	NA	NA	NA	NA	NA	NA	NA	NA
NA	NA	NA	NA	NA	NA	NA	NA	NA	NA	NA	NA	NA	NA	NA	NA	NA	NA	NA	NA	304	2946	6001	6001	6001	NA	NA	NA	NA	NA
NA	NA	NA	NA	NA	NA	NA	NA	NA	NA	NA	NA	NA	NA	NA	NA	NA	NA	NA	NA	NA	NA	NA	NA	NA	5452	6001	6001	6001	6001
109	109	109	109	109	NA	NA	NA	NA	NA	660	2816	6001	6001	6001	NA	NA	NA	NA	NA	NA	NA	NA	NA	NA	NA	NA	NA	NA	NA
102	102	102	102	102	NA	NA	NA	NA	NA	NA	NA	NA	NA	NA	307	2824	3191	6001	6001	NA	NA	NA	NA	NA	NA	NA	NA	NA	NA
103	103	103	103	103	NA	NA	NA	NA	NA	NA	NA	NA	NA	NA	NA	NA	NA	NA	NA	1139	4507	6001	6001	6001	NA	NA	NA	NA	NA
101	101	101	101	101	NA	NA	NA	NA	NA	NA	NA	NA	NA	NA	NA	NA	NA	NA	NA	NA	NA	NA	NA	NA	894	6001	6001	6001	6001
90	90	90	90	90	NA	NA	NA	NA	NA	NA	NA	NA	NA	NA	NA	NA	NA	NA	NA	NA	NA	NA	NA	NA	NA	NA	NA	NA	NA
4916	4916	4916	4916	4916	4916	4916	4916	4916	4916	NA	NA	NA	NA	NA	NA	NA	NA	NA	NA	NA	NA	NA	NA	NA	NA	NA	NA	NA	NA
NA	NA	NA	NA	NA	NA	NA	NA	NA	NA	422	6001	6001	6001	6001	NA	NA	NA	NA	NA	NA	NA	NA	NA	NA	NA	NA	NA	NA	NA
NA	NA	NA	NA	NA	NA	NA	NA	NA	NA	NA	NA	NA	NA	NA	1263	6001	6001	6001	6001	NA	NA	NA	NA	NA	NA	NA	NA	NA	NA
NA	NA	NA	NA	NA	NA	NA	NA	NA	NA	NA	NA	NA	NA	NA	NA	NA	NA	NA	NA	4255	6001	6001	6001	6001	NA	NA	NA	NA	NA
NA	NA	NA	NA	NA	NA	NA	NA	NA	NA	NA	NA	NA	NA	NA	NA	NA	NA	NA	NA	NA	NA	NA	NA	NA	537	6001	6001	6001	6001
114	114	114	114	114	NA	NA	NA	NA	NA	1016	5097	6001	6001	6001	NA	NA	NA	NA	NA	NA	NA	NA	NA	NA	NA	NA	NA	NA	NA
203	203	203	203	203	NA	NA	NA	NA	NA	NA	NA	NA	NA	NA	678	3670	6001	6001	6001	NA	NA	NA	NA	NA	NA	NA	NA	NA	NA
106	106	106	106	106	NA	NA	NA	NA	NA	NA	NA	NA	NA	NA	NA	NA	NA	NA	NA	904	3054	6001	6001	6001	NA	NA	NA	NA	NA
94	94	94	94	94	NA	NA	NA	NA	NA	NA	NA	NA	NA	NA	NA	NA	NA	NA	NA	NA	NA	NA	NA	NA	6001	6001	6001	6001	6001
92	92	92	92	92	NA	NA	NA	NA	NA	NA	NA	NA	NA	NA	NA	NA	NA	NA	NA	NA	NA	NA	NA	NA	NA	NA	NA	NA	NA
6001	6001	6001	6001	6001	6001	6001	6001	6001	6001	NA	NA	NA	NA	NA	NA	NA	NA	NA	NA	NA	NA	NA	NA	NA	NA	NA	NA	NA	NA
NA	NA	NA	NA	NA	NA	NA	NA	NA	NA	175	6001	6001	6001	6001	NA	NA	NA	NA	NA	NA	NA	NA	NA	NA	NA	NA	NA	NA	NA
NA	NA	NA	NA	NA	NA	NA	NA	NA	NA	NA	NA	NA	NA	NA	313	4982	6001	6001	6001	NA	NA	NA	NA	NA	NA	NA	NA	NA	NA
NA	NA	NA	NA	NA	NA	NA	NA	NA	NA	NA	NA	NA	NA	NA	NA	NA	NA	NA	NA	3543	6001	6001	6001	6001	NA	NA	NA	NA	NA
NA	NA	NA	NA	NA	NA	NA	NA	NA	NA	NA	NA	NA	NA	NA	NA	NA	NA	NA	NA	NA	NA	NA	NA	NA	5219	6001	6001	6001	6001
112	112	112	112	112	NA	NA	NA	NA	NA	1135	3062	6001	6001	6001	NA	NA	NA	NA	NA	NA	NA	NA	NA	NA	NA	NA	NA	NA	NA
191	191	191	191	191	NA	NA	NA	NA	NA	NA	NA	NA	NA	NA	787	6001	6001	6001	6001	NA	NA	NA	NA	NA	NA	NA	NA	NA	NA
102	102	102	102	102	NA	NA	NA	NA	NA	NA	NA	NA	NA	NA	NA	NA	NA	NA	NA	1144	4019	6001	6001	6001	NA	NA	NA	NA	NA
92	92	92	92	92	NA	NA	NA	NA	NA	NA	NA	NA	NA	NA	NA	NA	NA	NA	NA	NA	NA	NA	NA	NA	2813	4498	6001	6001	6001
89	89	89	89	89	NA	NA	NA	NA	NA	NA	NA	NA	NA	NA	NA	NA	NA	NA	NA	NA	NA	NA	NA	NA	NA	NA	NA	NA	NA
1243	1243	1243	1243	1243	1243	1243	1243	1243	1243	NA	NA	NA	NA	NA	NA	NA	NA	NA	NA	NA	NA	NA	NA	NA	NA	NA	NA	NA	NA
NA	NA	NA	NA	NA	NA	NA	NA	NA	NA	902	2703	4975	6001	6001	NA	NA	NA	NA	NA	NA	NA	NA	NA	NA	NA	NA	NA	NA	NA
NA	NA	NA	NA	NA	NA	NA	NA	NA	NA	NA	NA	NA	NA	NA	2352	6001	6001	6001	6001	NA	NA	NA	NA	NA	NA	NA	NA	NA	NA
NA	NA	NA	NA	NA	NA	NA	NA	NA	NA	NA	NA	NA	NA	NA	NA	NA	NA	NA	NA	1985	5950	6001	6001	6001	NA	NA	NA	NA	NA
NA	NA	NA	NA	NA	NA	NA	NA	NA	NA	NA	NA	NA	NA	NA	NA	NA	NA	NA	NA	NA	NA	NA	NA	NA	1376	4734	6001	6001	6001
186	186	186	186	186	NA	NA	NA	NA	NA	307	2097	5816	6001	6001	NA	NA	NA	NA	NA	NA	NA	NA	NA	NA	NA	NA	NA	NA	NA
229	229	229	229	229	NA	NA	NA	NA	NA	NA	NA	NA	NA	NA	814	1509	5459	6001	6001	NA	NA	NA	NA	NA	NA	NA	NA	NA	NA
111	111	111	111	111	NA	NA	NA	NA	NA	NA	NA	NA	NA	NA	NA	NA	NA	NA	NA	215	1498	6001	6001	6001	NA	NA	NA	NA	NA
103	103	103	103	103	NA	NA	NA	NA	NA	NA	NA	NA	NA	NA	NA	NA	NA	NA	NA	NA	NA	NA	NA	NA	300	6001	6001	6001	6001
88	88	88	88	88	NA	NA	NA	NA	NA	NA	NA	NA	NA	NA	NA	NA	NA	NA	NA	NA	NA	NA	NA	NA	NA	NA	NA	NA	NA
878	878	878	878	878	878	878	878	878	878	NA	NA	NA	NA	NA	NA	NA	NA	NA	NA	NA	NA	NA	NA	NA	NA	NA	NA	NA	NA
NA	NA	NA	NA	NA	NA	NA	NA	NA	NA	180	4380	6001	6001	6001	NA	NA	NA	NA	NA	NA	NA	NA	NA	NA	NA	NA	NA	NA	NA
NA	NA	NA	NA	NA	NA	NA	NA	NA	NA	NA	NA	NA	NA	NA	192	2830	6001	6001	6001	NA	NA	NA	NA	NA	NA	NA	NA	NA	NA
NA	NA	NA	NA	NA	NA	NA	NA	NA	NA	NA	NA	NA	NA	NA	NA	NA	NA	NA	NA	1758	5093	6001	6001	6001	NA	NA	NA	NA	NA
NA	NA	NA	NA	NA	NA	NA	NA	NA	NA	NA	NA	NA	NA	NA	NA	NA	NA	NA	NA	NA	NA	NA	NA	NA	1497	6001	6001	6001	6001
185	185	185	185	185	NA	NA	NA	NA	NA	1031	3180	3655	6001	6001	NA	NA	NA	NA	NA	NA	NA	NA	NA	NA	NA	NA	NA	NA	NA
203	203	203	203	203	NA	NA	NA	NA	NA	NA	NA	NA	NA	NA	432	1508	2465	6001	6001	NA	NA	NA	NA	NA	NA	NA	NA	NA	NA
110	110	110	110	110	NA	NA	NA	NA	NA	NA	NA	NA	NA	NA	NA	NA	NA	NA	NA	1746	6001	6001	6001	6001	NA	NA	NA	NA	NA
104	104	104	104	104	NA	NA	NA	NA	NA	NA	NA	NA	NA	NA	NA	NA	NA	NA	NA	NA	NA	NA	NA	NA	296	3653	6001	6001	6001
87	87	87	87	87	NA	NA	NA	NA	NA	NA	NA	NA	NA	NA	NA	NA	NA	NA	NA	NA	NA	NA	NA	NA	NA	NA	NA	NA	NA
350	350	350	350	350	350	350	350	350	350	NA	NA	NA	NA	NA	NA	NA	NA	NA	NA	NA	NA	NA	NA	NA	NA	NA	NA	NA	NA
NA	NA	NA	NA	NA	NA	NA	NA	NA	NA	545	1857	6001	6001	6001	NA	NA	NA	NA	NA	NA	NA	NA	NA	NA	NA	NA	NA	NA	NA
NA	NA	NA	NA	NA	NA	NA	NA	NA	NA	NA	NA	NA	NA	NA	444	5578	6001	6001	6001	NA	NA	NA	NA	NA	NA	NA	NA	NA	NA
NA	NA	NA	NA	NA	NA	NA	NA	NA	NA	NA	NA	NA	NA	NA	NA	NA	NA	NA	NA	429	5815	6001	6001	6001	NA	NA	NA	NA	NA
NA	NA	NA	NA	NA	NA	NA	NA	NA	NA	NA	NA	NA	NA	NA	NA	NA	NA	NA	NA	NA	NA	NA	NA	NA	782	6001	6001	6001	6001
196	196	196	196	196	NA	NA	NA	NA	NA	419	2343	6001	6001	6001	NA	NA	NA	NA	NA	NA	NA	NA	NA	NA	NA	NA	NA	NA	NA
234	234	234	234	234	NA	NA	NA	NA	NA	NA	NA	NA	NA	NA	1527	3668	6001	6001	6001	NA	NA	NA	NA	NA	NA	NA	NA	NA	NA
112	112	112	112	112	NA	NA	NA	NA	NA	NA	NA	NA	NA	NA	NA	NA	NA	NA	NA	314	903	2697	6001	6001	NA	NA	NA	NA	NA
107	107	107	107	107	NA	NA	NA	NA	NA	NA	NA	NA	NA	NA	NA	NA	NA	NA	NA	NA	NA	NA	NA	NA	302	6001	6001	6001	6001
87	87	87	87	87	NA	NA	NA	NA	NA	NA	NA	NA	NA	NA	NA	NA	NA	NA	NA	NA	NA	NA	NA	NA	NA	NA	NA	NA	NA
3336	3336	3336	3336	3336	3336	3336	3336	3336	3336	NA	NA	NA	NA	NA	NA	NA	NA	NA	NA	NA	NA	NA	NA	NA	NA	NA	NA	NA	NA
NA	NA	NA	NA	NA	NA	NA	NA	NA	NA	428	1860	6001	6001	6001	NA	NA	NA	NA	NA	NA	NA	NA	NA	NA	NA	NA	NA	NA	NA
NA	NA	NA	NA	NA	NA	NA	NA	NA	NA	NA	NA	NA	NA	NA	335	3069	6001	6001	6001	NA	NA	NA	NA	NA	NA	NA	NA	NA	NA
NA	NA	NA	NA	NA	NA	NA	NA	NA	NA	NA	NA	NA	NA	NA	NA	NA	NA	NA	NA	309	6001	6001	6001	6001	NA	NA	NA	NA	NA
NA	NA	NA	NA	NA	NA	NA	NA	NA	NA	NA	NA	NA	NA	NA	NA	NA	NA	NA	NA	NA	NA	NA	NA	NA	894	3653	6001	6001	6001
112	112	112	112	112	NA	NA	NA	NA	NA	311	4142	6001	6001	6001	NA	NA	NA	NA	NA	NA	NA	NA	NA	NA	NA	NA	NA	NA	NA
201	201	201	201	201	NA	NA	NA	NA	NA	NA	NA	NA	NA	NA	450	2828	6001	6001	6001	NA	NA	NA	NA	NA	NA	NA	NA	NA	NA
108	108	108	108	108	NA	NA	NA	NA	NA	NA	NA	NA	NA	NA	NA	NA	NA	NA	NA	232	1973	3186	6001	6001	NA	NA	NA	NA	NA
100	100	100	100	100	NA	NA	NA	NA	NA	NA	NA	NA	NA	NA	NA	NA	NA	NA	NA	NA	NA	NA	NA	NA	301	1148	3410	6001	6001
89	89	89	89	89	NA	NA	NA	NA	NA	NA	NA	NA	NA	NA	NA	NA	NA	NA	NA	NA	NA	NA	NA	NA	NA	NA	NA	NA	NA
1484	1484	1484	1484	1484	1484	1484	1484	1484	1484	NA	NA	NA	NA	NA	NA	NA	NA	NA	NA	NA	NA	NA	NA	NA	NA	NA	NA	NA	NA
NA	NA	NA	NA	NA	NA	NA	NA	NA	NA	309	4030	6001	6001	6001	NA	NA	NA	NA	NA	NA	NA	NA	NA	NA	NA	NA	NA	NA	NA
NA	NA	NA	NA	NA	NA	NA	NA	NA	NA	NA	NA	NA	NA	NA	462	4981	6001	6001	6001	NA	NA	NA	NA	NA	NA	NA	NA	NA	NA
NA	NA	NA	NA	NA	NA	NA	NA	NA	NA	NA	NA	NA	NA	NA	NA	NA	NA	NA	NA	1150	3297	5330	6001	6001	NA	NA	NA	NA	NA
NA	NA	NA	NA	NA	NA	NA	NA	NA	NA	NA	NA	NA	NA	NA	NA	NA	NA	NA	NA	NA	NA	NA	NA	NA	3657	6001	6001	6001	6001
120	120	120	120	120	NA	NA	NA	NA	NA	541	1020	6001	6001	6001	NA	NA	NA	NA	NA	NA	NA	NA	NA	NA	NA	NA	NA	NA	NA
215	215	215	215	215	NA	NA	NA	NA	NA	NA	NA	NA	NA	NA	803	2827	5818	6001	6001	NA	NA	NA	NA	NA	NA	NA	NA	NA	NA
111	111	111	111	111	NA	NA	NA	NA	NA	NA	NA	NA	NA	NA	NA	NA	NA	NA	NA	214	6001	6001	6001	6001	NA	NA	NA	NA	NA
105	105	105	105	105	NA	NA	NA	NA	NA	NA	NA	NA	NA	NA	NA	NA	NA	NA	NA	NA	NA	NA	NA	NA	1625	6001	6001	6001	6001
87	87	87	87	87	NA	NA	NA	NA	NA	NA	NA	NA	NA	NA	NA	NA	NA	NA	NA	NA	NA	NA	NA	NA	NA	NA	NA	NA	NA
1078	1078	1078	1078	1078	1078	1078	1078	1078	1078	NA	NA	NA	NA	NA	NA	NA	NA	NA	NA	NA	NA	NA	NA	NA	NA	NA	NA	NA	NA
NA	NA	NA	NA	NA	NA	NA	NA	NA	NA	2100	5099	6001	6001	6001	NA	NA	NA	NA	NA	NA	NA	NA	NA	NA	NA	NA	NA	NA	NA
NA	NA	NA	NA	NA	NA	NA	NA	NA	NA	NA	NA	NA	NA	NA	782	5222	6001	6001	6001	NA	NA	NA	NA	NA	NA	NA	NA	NA	NA
NA	NA	NA	NA	NA	NA	NA	NA	NA	NA	NA	NA	NA	NA	NA	NA	NA	NA	NA	NA	6001	6001	6001	6001	6001	NA	NA	NA	NA	NA
NA	NA	NA	NA	NA	NA	NA	NA	NA	NA	NA	NA	NA	NA	NA	NA	NA	NA	NA	NA	NA	NA	NA	NA	NA	656	6001	6001	6001	6001
111	111	111	111	111	NA	NA	NA	NA	NA	431	4979	6001	6001	6001	NA	NA	NA	NA	NA	NA	NA	NA	NA	NA	NA	NA	NA	NA	NA
120	120	120	120	120	NA	NA	NA	NA	NA	NA	NA	NA	NA	NA	795	4985	6001	6001	6001	NA	NA	NA	NA	NA	NA	NA	NA	NA	NA
105	105	105	105	105	NA	NA	NA	NA	NA	NA	NA	NA	NA	NA	NA	NA	NA	NA	NA	1146	6001	6001	6001	6001	NA	NA	NA	NA	NA
95	95	95	95	95	NA	NA	NA	NA	NA	NA	NA	NA	NA	NA	NA	NA	NA	NA	NA	NA	NA	NA	NA	NA	4618	6001	6001	6001	6001
83	83	83	83	83	NA	NA	NA	NA	NA	NA	NA	NA	NA	NA	NA	NA	NA	NA	NA	NA	NA	NA	NA	NA	NA	NA	NA	NA	NA
2206	2206	2206	2206	2206	2206	2206	2206	2206	2206	NA	NA	NA	NA	NA	NA	NA	NA	NA	NA	NA	NA	NA	NA	NA	NA	NA	NA	NA	NA
NA	NA	NA	NA	NA	NA	NA	NA	NA	NA	177	4616	6001	6001	6001	NA	NA	NA	NA	NA	NA	NA	NA	NA	NA	NA	NA	NA	NA	NA
NA	NA	NA	NA	NA	NA	NA	NA	NA	NA	NA	NA	NA	NA	NA	312	4624	6001	6001	6001	NA	NA	NA	NA	NA	NA	NA	NA	NA	NA
NA	NA	NA	NA	NA	NA	NA	NA	NA	NA	NA	NA	NA	NA	NA	NA	NA	NA	NA	NA	3415	6001	6001	6001	6001	NA	NA	NA	NA	NA
NA	NA	NA	NA	NA	NA	NA	NA	NA	NA	NA	NA	NA	NA	NA	NA	NA	NA	NA	NA	NA	NA	NA	NA	NA	6001	6001	6001	6001	6001
109	109	109	109	109	NA	NA	NA	NA	NA	1258	4496	6001	6001	6001	NA	NA	NA	NA	NA	NA	NA	NA	NA	NA	NA	NA	NA	NA	NA
190	190	190	190	190	NA	NA	NA	NA	NA	NA	NA	NA	NA	NA	679	2224	2935	6001	6001	NA	NA	NA	NA	NA	NA	NA	NA	NA	NA
104	104	104	104	104	NA	NA	NA	NA	NA	NA	NA	NA	NA	NA	NA	NA	NA	NA	NA	661	1384	6001	6001	6001	NA	NA	NA	NA	NA
97	97	97	97	97	NA	NA	NA	NA	NA	NA	NA	NA	NA	NA	NA	NA	NA	NA	NA	NA	NA	NA	NA	NA	1372	6001	6001	6001	6001
86	86	86	86	86	NA	NA	NA	NA	NA	NA	NA	NA	NA	NA	NA	NA	NA	NA	NA	NA	NA	NA	NA	NA	NA	NA	NA	NA	NA
1439	1439	1439	1439	1439	1439	1439	1439	1439	1439	NA	NA	NA	NA	NA	NA	NA	NA	NA	NA	NA	NA	NA	NA	NA	NA	NA	NA	NA	NA
NA	NA	NA	NA	NA	NA	NA	NA	NA	NA	542	6001	6001	6001	6001	NA	NA	NA	NA	NA	NA	NA	NA	NA	NA	NA	NA	NA	NA	NA
NA	NA	NA	NA	NA	NA	NA	NA	NA	NA	NA	NA	NA	NA	NA	2227	2941	5340	6001	6001	NA	NA	NA	NA	NA	NA	NA	NA	NA	NA
NA	NA	NA	NA	NA	NA	NA	NA	NA	NA	NA	NA	NA	NA	NA	NA	NA	NA	NA	NA	306	6001	6001	6001	6001	NA	NA	NA	NA	NA
NA	NA	NA	NA	NA	NA	NA	NA	NA	NA	NA	NA	NA	NA	NA	NA	NA	NA	NA	NA	NA	NA	NA	NA	NA	534	6001	6001	6001	6001
105	105	105	105	105	NA	NA	NA	NA	NA	906	6001	6001	6001	6001	NA	NA	NA	NA	NA	NA	NA	NA	NA	NA	NA	NA	NA	NA	NA
194	194	194	194	194	NA	NA	NA	NA	NA	NA	NA	NA	NA	NA	669	3553	6001	6001	6001	NA	NA	NA	NA	NA	NA	NA	NA	NA	NA
102	102	102	102	102	NA	NA	NA	NA	NA	NA	NA	NA	NA	NA	NA	NA	NA	NA	NA	547	6001	6001	6001	6001	NA	NA	NA	NA	NA
93	93	93	93	93	NA	NA	NA	NA	NA	NA	NA	NA	NA	NA	NA	NA	NA	NA	NA	NA	NA	NA	NA	NA	416	6001	6001	6001	6001
87	87	87	87	87	NA	NA	NA	NA	NA	NA	NA	NA	NA	NA	NA	NA	NA	NA	NA	NA	NA	NA	NA	NA	NA	NA	NA	NA	NA
2035	2035	2035	2035	2035	2035	2035	2035	2035	2035	NA	NA	NA	NA	NA	NA	NA	NA	NA	NA	NA	NA	NA	NA	NA	NA	NA	NA	NA	NA
NA	NA	NA	NA	NA	NA	NA	NA	NA	NA	429	4144	6001	6001	6001	NA	NA	NA	NA	NA	NA	NA	NA	NA	NA	NA	NA	NA	NA	NA
NA	NA	NA	NA	NA	NA	NA	NA	NA	NA	NA	NA	NA	NA	NA	1038	6001	6001	6001	6001	NA	NA	NA	NA	NA	NA	NA	NA	NA	NA
NA	NA	NA	NA	NA	NA	NA	NA	NA	NA	NA	NA	NA	NA	NA	NA	NA	NA	NA	NA	782	6001	6001	6001	6001	NA	NA	NA	NA	NA
NA	NA	NA	NA	NA	NA	NA	NA	NA	NA	NA	NA	NA	NA	NA	NA	NA	NA	NA	NA	NA	NA	NA	NA	NA	2101	6001	6001	6001	6001
111	111	111	111	111	NA	NA	NA	NA	NA	417	1495	6001	6001	6001	NA	NA	NA	NA	NA	NA	NA	NA	NA	NA	NA	NA	NA	NA	NA
187	187	187	187	187	NA	NA	NA	NA	NA	NA	NA	NA	NA	NA	787	4623	6001	6001	6001	NA	NA	NA	NA	NA	NA	NA	NA	NA	NA
105	105	105	105	105	NA	NA	NA	NA	NA	NA	NA	NA	NA	NA	NA	NA	NA	NA	NA	1024	2697	6001	6001	6001	NA	NA	NA	NA	NA
98	98	98	98	98	NA	NA	NA	NA	NA	NA	NA	NA	NA	NA	NA	NA	NA	NA	NA	NA	NA	NA	NA	NA	172	6001	6001	6001	6001
90	90	90	90	90	NA	NA	NA	NA	NA	NA	NA	NA	NA	NA	NA	NA	NA	NA	NA	NA	NA	NA	NA	NA	NA	NA	NA	NA	NA
2807	2807	2807	2807	2807	2807	2807	2807	2807	2807	NA	NA	NA	NA	NA	NA	NA	NA	NA	NA	NA	NA	NA	NA	NA	NA	NA	NA	NA	NA
NA	NA	NA	NA	NA	NA	NA	NA	NA	NA	2462	6001	6001	6001	6001	NA	NA	NA	NA	NA	NA	NA	NA	NA	NA	NA	NA	NA	NA	NA
NA	NA	NA	NA	NA	NA	NA	NA	NA	NA	NA	NA	NA	NA	NA	795	6001	6001	6001	6001	NA	NA	NA	NA	NA	NA	NA	NA	NA	NA
NA	NA	NA	NA	NA	NA	NA	NA	NA	NA	NA	NA	NA	NA	NA	NA	NA	NA	NA	NA	3899	6001	6001	6001	6001	NA	NA	NA	NA	NA
NA	NA	NA	NA	NA	NA	NA	NA	NA	NA	NA	NA	NA	NA	NA	NA	NA	NA	NA	NA	NA	NA	NA	NA	NA	3295	6001	6001	6001	6001
112	112	112	112	112	NA	NA	NA	NA	NA	425	3057	6001	6001	6001	NA	NA	NA	NA	NA	NA	NA	NA	NA	NA	NA	NA	NA	NA	NA
189	189	189	189	189	NA	NA	NA	NA	NA	NA	NA	NA	NA	NA	422	3784	6001	6001	6001	NA	NA	NA	NA	NA	NA	NA	NA	NA	NA
105	105	105	105	105	NA	NA	NA	NA	NA	NA	NA	NA	NA	NA	NA	NA	NA	NA	NA	1029	6001	6001	6001	6001	NA	NA	NA	NA	NA
94	94	94	94	94	NA	NA	NA	NA	NA	NA	NA	NA	NA	NA	NA	NA	NA	NA	NA	NA	NA	NA	NA	NA	2106	4730	6001	6001	6001
89	89	89	89	89	NA	NA	NA	NA	NA	NA	NA	NA	NA	NA	NA	NA	NA	NA	NA	NA	NA	NA	NA	NA	NA	NA	NA	NA	NA
4131	4131	4131	4131	4131	4131	4131	4131	4131	4131	NA	NA	NA	NA	NA	NA	NA	NA	NA	NA	NA	NA	NA	NA	NA	NA	NA	NA	NA	NA
NA	NA	NA	NA	NA	NA	NA	NA	NA	NA	548	2455	6001	6001	6001	NA	NA	NA	NA	NA	NA	NA	NA	NA	NA	NA	NA	NA	NA	NA
NA	NA	NA	NA	NA	NA	NA	NA	NA	NA	NA	NA	NA	NA	NA	325	2942	6001	6001	6001	NA	NA	NA	NA	NA	NA	NA	NA	NA	NA
NA	NA	NA	NA	NA	NA	NA	NA	NA	NA	NA	NA	NA	NA	NA	NA	NA	NA	NA	NA	1040	4141	6001	6001	6001	NA	NA	NA	NA	NA
NA	NA	NA	NA	NA	NA	NA	NA	NA	NA	NA	NA	NA	NA	NA	NA	NA	NA	NA	NA	NA	NA	NA	NA	NA	1498	5932	6001	6001	6001
188	188	188	188	188	NA	NA	NA	NA	NA	303	4987	6001	6001	6001	NA	NA	NA	NA	NA	NA	NA	NA	NA	NA	NA	NA	NA	NA	NA
472	472	472	472	472	NA	NA	NA	NA	NA	NA	NA	NA	NA	NA	1045	2708	3536	6001	6001	NA	NA	NA	NA	NA	NA	NA	NA	NA	NA
110	110	110	110	110	NA	NA	NA	NA	NA	NA	NA	NA	NA	NA	NA	NA	NA	NA	NA	434	5937	6001	6001	6001	NA	NA	NA	NA	NA
103	103	103	103	103	NA	NA	NA	NA	NA	NA	NA	NA	NA	NA	NA	NA	NA	NA	NA	NA	NA	NA	NA	NA	1859	6001	6001	6001	6001
88	88	88	88	88	NA	NA	NA	NA	NA	NA	NA	NA	NA	NA	NA	NA	NA	NA	NA	NA	NA	NA	NA	NA	NA	NA	NA	NA	NA
1239	1239	1239	1239	1239	1239	1239	1239	1239	1239	NA	NA	NA	NA	NA	NA	NA	NA	NA	NA	NA	NA	NA	NA	NA	NA	NA	NA	NA	NA
NA	NA	NA	NA	NA	NA	NA	NA	NA	NA	187	4500	6001	6001	6001	NA	NA	NA	NA	NA	NA	NA	NA	NA	NA	NA	NA	NA	NA	NA
NA	NA	NA	NA	NA	NA	NA	NA	NA	NA	NA	NA	NA	NA	NA	322	5591	6001	6001	6001	NA	NA	NA	NA	NA	NA	NA	NA	NA	NA
NA	NA	NA	NA	NA	NA	NA	NA	NA	NA	NA	NA	NA	NA	NA	NA	NA	NA	NA	NA	661	4017	6001	6001	6001	NA	NA	NA	NA	NA
NA	NA	NA	NA	NA	NA	NA	NA	NA	NA	NA	NA	NA	NA	NA	NA	NA	NA	NA	NA	NA	NA	NA	NA	NA	178	6001	6001	6001	6001
119	119	119	119	119	NA	NA	NA	NA	NA	1144	4258	6001	6001	6001	NA	NA	NA	NA	NA	NA	NA	NA	NA	NA	NA	NA	NA	NA	NA
467	467	467	467	467	NA	NA	NA	NA	NA	NA	NA	NA	NA	NA	823	2580	6001	6001	6001	NA	NA	NA	NA	NA	NA	NA	NA	NA	NA
112	112	112	112	112	NA	NA	NA	NA	NA	NA	NA	NA	NA	NA	NA	NA	NA	NA	NA	430	3540	6001	6001	6001	NA	NA	NA	NA	NA
101	101	101	101	101	NA	NA	NA	NA	NA	NA	NA	NA	NA	NA	NA	NA	NA	NA	NA	NA	NA	NA	NA	NA	2700	5573	6001	6001	6001
83	83	83	83	83	NA	NA	NA	NA	NA	NA	NA	NA	NA	NA	NA	NA	NA	NA	NA	NA	NA	NA	NA	NA	NA	NA	NA	NA	NA
5322	5322	5322	5322	5322	5322	5322	5322	5322	5322	NA	NA	NA	NA	NA	NA	NA	NA	NA	NA	NA	NA	NA	NA	NA	NA	NA	NA	NA	NA
NA	NA	NA	NA	NA	NA	NA	NA	NA	NA	306	1978	6001	6001	6001	NA	NA	NA	NA	NA	NA	NA	NA	NA	NA	NA	NA	NA	NA	NA
NA	NA	NA	NA	NA	NA	NA	NA	NA	NA	NA	NA	NA	NA	NA	194	2712	6001	6001	6001	NA	NA	NA	NA	NA	NA	NA	NA	NA	NA
NA	NA	NA	NA	NA	NA	NA	NA	NA	NA	NA	NA	NA	NA	NA	NA	NA	NA	NA	NA	200	6001	6001	6001	6001	NA	NA	NA	NA	NA
NA	NA	NA	NA	NA	NA	NA	NA	NA	NA	NA	NA	NA	NA	NA	NA	NA	NA	NA	NA	NA	NA	NA	NA	NA	3653	6001	6001	6001	6001
114	114	114	114	114	NA	NA	NA	NA	NA	309	900	6001	6001	6001	NA	NA	NA	NA	NA	NA	NA	NA	NA	NA	NA	NA	NA	NA	NA
469	469	469	469	469	NA	NA	NA	NA	NA	NA	NA	NA	NA	NA	1279	3790	6001	6001	6001	NA	NA	NA	NA	NA	NA	NA	NA	NA	NA
110	110	110	110	110	NA	NA	NA	NA	NA	NA	NA	NA	NA	NA	NA	NA	NA	NA	NA	1149	5100	6001	6001	6001	NA	NA	NA	NA	NA
99	99	99	99	99	NA	NA	NA	NA	NA	NA	NA	NA	NA	NA	NA	NA	NA	NA	NA	NA	NA	NA	NA	NA	2218	6001	6001	6001	6001
89	89	89	89	89	NA	NA	NA	NA	NA	NA	NA	NA	NA	NA	NA	NA	NA	NA	NA	NA	NA	NA	NA	NA	NA	NA	NA	NA	NA
948	948	948	948	948	948	948	948	948	948	NA	NA	NA	NA	NA	NA	NA	NA	NA	NA	NA	NA	NA	NA	NA	NA	NA	NA	NA	NA
NA	NA	NA	NA	NA	NA	NA	NA	NA	NA	424	5341	6001	6001	6001	NA	NA	NA	NA	NA	NA	NA	NA	NA	NA	NA	NA	NA	NA	NA
NA	NA	NA	NA	NA	NA	NA	NA	NA	NA	NA	NA	NA	NA	NA	552	3069	3779	5336	6001	NA	NA	NA	NA	NA	NA	NA	NA	NA	NA
NA	NA	NA	NA	NA	NA	NA	NA	NA	NA	NA	NA	NA	NA	NA	NA	NA	NA	NA	NA	550	6001	6001	6001	6001	NA	NA	NA	NA	NA
NA	NA	NA	NA	NA	NA	NA	NA	NA	NA	NA	NA	NA	NA	NA	NA	NA	NA	NA	NA	NA	NA	NA	NA	NA	418	6001	6001	6001	6001
190	190	190	190	190	NA	NA	NA	NA	NA	911	1622	6001	6001	6001	NA	NA	NA	NA	NA	NA	NA	NA	NA	NA	NA	NA	NA	NA	NA
229	229	229	229	229	NA	NA	NA	NA	NA	NA	NA	NA	NA	NA	554	6001	6001	6001	6001	NA	NA	NA	NA	NA	NA	NA	NA	NA	NA
110	110	110	110	110	NA	NA	NA	NA	NA	NA	NA	NA	NA	NA	NA	NA	NA	NA	NA	2103	4639	6001	6001	6001	NA	NA	NA	NA	NA
97	97	97	97	97	NA	NA	NA	NA	NA	NA	NA	NA	NA	NA	NA	NA	NA	NA	NA	NA	NA	NA	NA	NA	783	6001	6001	6001	6001
84	84	84	84	84	NA	NA	NA	NA	NA	NA	NA	NA	NA	NA	NA	NA	NA	NA	NA	NA	NA	NA	NA	NA	NA	NA	NA	NA	NA
2880	2880	2880	2880	2880	2880	2880	2880	2880	2880	NA	NA	NA	NA	NA	NA	NA	NA	NA	NA	NA	NA	NA	NA	NA	NA	NA	NA	NA	NA
NA	NA	NA	NA	NA	NA	NA	NA	NA	NA	543	1627	4618	6001	6001	NA	NA	NA	NA	NA	NA	NA	NA	NA	NA	NA	NA	NA	NA	NA
NA	NA	NA	NA	NA	NA	NA	NA	NA	NA	NA	NA	NA	NA	NA	320	4990	6001	6001	6001	NA	NA	NA	NA	NA	NA	NA	NA	NA	NA
NA	NA	NA	NA	NA	NA	NA	NA	NA	NA	NA	NA	NA	NA	NA	NA	NA	NA	NA	NA	911	3300	6001	6001	6001	NA	NA	NA	NA	NA
NA	NA	NA	NA	NA	NA	NA	NA	NA	NA	NA	NA	NA	NA	NA	NA	NA	NA	NA	NA	NA	NA	NA	NA	NA	660	6001	6001	6001	6001
190	190	190	190	190	NA	NA	NA	NA	NA	543	6001	6001	6001	6001	NA	NA	NA	NA	NA	NA	NA	NA	NA	NA	NA	NA	NA	NA	NA
220	220	220	220	220	NA	NA	NA	NA	NA	NA	NA	NA	NA	NA	1163	3666	6001	6001	6001	NA	NA	NA	NA	NA	NA	NA	NA	NA	NA
113	113	113	113	113	NA	NA	NA	NA	NA	NA	NA	NA	NA	NA	NA	NA	NA	NA	NA	429	1860	5339	6001	6001	NA	NA	NA	NA	NA
101	101	101	101	101	NA	NA	NA	NA	NA	NA	NA	NA	NA	NA	NA	NA	NA	NA	NA	NA	NA	NA	NA	NA	3422	6001	6001	6001	6001
86	86	86	86	86	NA	NA	NA	NA	NA	NA	NA	NA	NA	NA	NA	NA	NA	NA	NA	NA	NA	NA	NA	NA	NA	NA	NA	NA	NA
6001	6001	6001	6001	6001	6001	6001	6001	6001	6001	NA	NA	NA	NA	NA	NA	NA	NA	NA	NA	NA	NA	NA	NA	NA	NA	NA	NA	NA	NA
NA	NA	NA	NA	NA	NA	NA	NA	NA	NA	780	4135	6001	6001	6001	NA	NA	NA	NA	NA	NA	NA	NA	NA	NA	NA	NA	NA	NA	NA
NA	NA	NA	NA	NA	NA	NA	NA	NA	NA	NA	NA	NA	NA	NA	1514	4028	6001	6001	6001	NA	NA	NA	NA	NA	NA	NA	NA	NA	NA
NA	NA	NA	NA	NA	NA	NA	NA	NA	NA	NA	NA	NA	NA	NA	NA	NA	NA	NA	NA	901	6001	6001	6001	6001	NA	NA	NA	NA	NA
NA	NA	NA	NA	NA	NA	NA	NA	NA	NA	NA	NA	NA	NA	NA	NA	NA	NA	NA	NA	NA	NA	NA	NA	NA	539	6001	6001	6001	6001
111	111	111	111	111	NA	NA	NA	NA	NA	665	2338	6001	6001	6001	NA	NA	NA	NA	NA	NA	NA	NA	NA	NA	NA	NA	NA	NA	NA
186	186	186	186	186	NA	NA	NA	NA	NA	NA	NA	NA	NA	NA	1152	2591	6001	6001	6001	NA	NA	NA	NA	NA	NA	NA	NA	NA	NA
101	101	101	101	101	NA	NA	NA	NA	NA	NA	NA	NA	NA	NA	NA	NA	NA	NA	NA	184	6001	6001	6001	6001	NA	NA	NA	NA	NA
96	96	96	96	96	NA	NA	NA	NA	NA	NA	NA	NA	NA	NA	NA	NA	NA	NA	NA	NA	NA	NA	NA	NA	2572	6001	6001	6001	6001
86	86	86	86	86	NA	NA	NA	NA	NA	NA	NA	NA	NA	NA	NA	NA	NA	NA	NA	NA	NA	NA	NA	NA	NA	NA	NA	NA	NA
167	167	167	167	167	167	167	167	167	167	NA	NA	NA	NA	NA	NA	NA	NA	NA	NA	NA	NA	NA	NA	NA	NA	NA	NA	NA	NA
NA	NA	NA	NA	NA	NA	NA	NA	NA	NA	784	4623	6001	6001	6001	NA	NA	NA	NA	NA	NA	NA	NA	NA	NA	NA	NA	NA	NA	NA
NA	NA	NA	NA	NA	NA	NA	NA	NA	NA	NA	NA	NA	NA	NA	1037	3308	6001	6001	6001	NA	NA	NA	NA	NA	NA	NA	NA	NA	NA
NA	NA	NA	NA	NA	NA	NA	NA	NA	NA	NA	NA	NA	NA	NA	NA	NA	NA	NA	NA	1623	6001	6001	6001	6001	NA	NA	NA	NA	NA
NA	NA	NA	NA	NA	NA	NA	NA	NA	NA	NA	NA	NA	NA	NA	NA	NA	NA	NA	NA	NA	NA	NA	NA	NA	778	2330	4130	6001	6001
108	108	108	108	108	NA	NA	NA	NA	NA	302	6001	6001	6001	6001	NA	NA	NA	NA	NA	NA	NA	NA	NA	NA	NA	NA	NA	NA	NA
120	120	120	120	120	NA	NA	NA	NA	NA	NA	NA	NA	NA	NA	1980	6001	6001	6001	6001	NA	NA	NA	NA	NA	NA	NA	NA	NA	NA
103	103	103	103	103	NA	NA	NA	NA	NA	NA	NA	NA	NA	NA	NA	NA	NA	NA	NA	1025	1501	6001	6001	6001	NA	NA	NA	NA	NA
96	96	96	96	96	NA	NA	NA	NA	NA	NA	NA	NA	NA	NA	NA	NA	NA	NA	NA	NA	NA	NA	NA	NA	4732	6001	6001	6001	6001
90	90	90	90	90	NA	NA	NA	NA	NA	NA	NA	NA	NA	NA	NA	NA	NA	NA	NA	NA	NA	NA	NA	NA	NA	NA	NA	NA	NA
6001	6001	6001	6001	6001	6001	6001	6001	6001	6001	NA	NA	NA	NA	NA	NA	NA	NA	NA	NA	NA	NA	NA	NA	NA	NA	NA	NA	NA	NA
NA	NA	NA	NA	NA	NA	NA	NA	NA	NA	418	2817	6001	6001	6001	NA	NA	NA	NA	NA	NA	NA	NA	NA	NA	NA	NA	NA	NA	NA
NA	NA	NA	NA	NA	NA	NA	NA	NA	NA	NA	NA	NA	NA	NA	317	6001	6001	6001	6001	NA	NA	NA	NA	NA	NA	NA	NA	NA	NA
NA	NA	NA	NA	NA	NA	NA	NA	NA	NA	NA	NA	NA	NA	NA	NA	NA	NA	NA	NA	540	6001	6001	6001	6001	NA	NA	NA	NA	NA
NA	NA	NA	NA	NA	NA	NA	NA	NA	NA	NA	NA	NA	NA	NA	NA	NA	NA	NA	NA	NA	NA	NA	NA	NA	6001	6001	6001	6001	6001
109	109	109	109	109	NA	NA	NA	NA	NA	1381	6001	6001	6001	6001	NA	NA	NA	NA	NA	NA	NA	NA	NA	NA	NA	NA	NA	NA	NA
192	192	192	192	192	NA	NA	NA	NA	NA	NA	NA	NA	NA	NA	1144	6001	6001	6001	6001	NA	NA	NA	NA	NA	NA	NA	NA	NA	NA
102	102	102	102	102	NA	NA	NA	NA	NA	NA	NA	NA	NA	NA	NA	NA	NA	NA	NA	663	6001	6001	6001	6001	NA	NA	NA	NA	NA
97	97	97	97	97	NA	NA	NA	NA	NA	NA	NA	NA	NA	NA	NA	NA	NA	NA	NA	NA	NA	NA	NA	NA	3534	6001	6001	6001	6001
75	75	75	75	75	NA	NA	NA	NA	NA	NA	NA	NA	NA	NA	NA	NA	NA	NA	NA	NA	NA	NA	NA	NA	NA	NA	NA	NA	NA
239	239	239	239	239	239	239	239	239	239	NA	NA	NA	NA	NA	NA	NA	NA	NA	NA	NA	NA	NA	NA	NA	NA	NA	NA	NA	NA
NA	NA	NA	NA	NA	NA	NA	NA	NA	NA	1380	5697	6001	6001	6001	NA	NA	NA	NA	NA	NA	NA	NA	NA	NA	NA	NA	NA	NA	NA
NA	NA	NA	NA	NA	NA	NA	NA	NA	NA	NA	NA	NA	NA	NA	553	6001	6001	6001	6001	NA	NA	NA	NA	NA	NA	NA	NA	NA	NA
NA	NA	NA	NA	NA	NA	NA	NA	NA	NA	NA	NA	NA	NA	NA	NA	NA	NA	NA	NA	1261	3293	6001	6001	6001	NA	NA	NA	NA	NA
NA	NA	NA	NA	NA	NA	NA	NA	NA	NA	NA	NA	NA	NA	NA	NA	NA	NA	NA	NA	NA	NA	NA	NA	NA	3174	6001	6001	6001	6001
112	112	112	112	112	NA	NA	NA	NA	NA	1383	4138	6001	6001	6001	NA	NA	NA	NA	NA	NA	NA	NA	NA	NA	NA	NA	NA	NA	NA
119	119	119	119	119	NA	NA	NA	NA	NA	NA	NA	NA	NA	NA	1035	6001	6001	6001	6001	NA	NA	NA	NA	NA	NA	NA	NA	NA	NA
107	107	107	107	107	NA	NA	NA	NA	NA	NA	NA	NA	NA	NA	NA	NA	NA	NA	NA	663	4262	6001	6001	6001	NA	NA	NA	NA	NA
95	95	95	95	95	NA	NA	NA	NA	NA	NA	NA	NA	NA	NA	NA	NA	NA	NA	NA	NA	NA	NA	NA	NA	536	6001	6001	6001	6001
81	81	81	81	81	NA	NA	NA	NA	NA	NA	NA	NA	NA	NA	NA	NA	NA	NA	NA	NA	NA	NA	NA	NA	NA	NA	NA	NA	NA
2370	2370	2370	2370	2370	2370	2370	2370	2370	2370	NA	NA	NA	NA	NA	NA	NA	NA	NA	NA	NA	NA	NA	NA	NA	NA	NA	NA	NA	NA
NA	NA	NA	NA	NA	NA	NA	NA	NA	NA	544	6001	6001	6001	6001	NA	NA	NA	NA	NA	NA	NA	NA	NA	NA	NA	NA	NA	NA	NA
NA	NA	NA	NA	NA	NA	NA	NA	NA	NA	NA	NA	NA	NA	NA	553	2102	6001	6001	6001	NA	NA	NA	NA	NA	NA	NA	NA	NA	NA
NA	NA	NA	NA	NA	NA	NA	NA	NA	NA	NA	NA	NA	NA	NA	NA	NA	NA	NA	NA	2817	5335	6001	6001	6001	NA	NA	NA	NA	NA
NA	NA	NA	NA	NA	NA	NA	NA	NA	NA	NA	NA	NA	NA	NA	NA	NA	NA	NA	NA	NA	NA	NA	NA	NA	3655	6001	6001	6001	6001
111	111	111	111	111	NA	NA	NA	NA	NA	2221	3294	4733	5693	6001	NA	NA	NA	NA	NA	NA	NA	NA	NA	NA	NA	NA	NA	NA	NA
191	191	191	191	191	NA	NA	NA	NA	NA	NA	NA	NA	NA	NA	1157	2587	4016	6001	6001	NA	NA	NA	NA	NA	NA	NA	NA	NA	NA
102	102	102	102	102	NA	NA	NA	NA	NA	NA	NA	NA	NA	NA	NA	NA	NA	NA	NA	301	6001	6001	6001	6001	NA	NA	NA	NA	NA
97	97	97	97	97	NA	NA	NA	NA	NA	NA	NA	NA	NA	NA	NA	NA	NA	NA	NA	NA	NA	NA	NA	NA	4250	6001	6001	6001	6001
89	89	89	89	89	NA	NA	NA	NA	NA	NA	NA	NA	NA	NA	NA	NA	NA	NA	NA	NA	NA	NA	NA	NA	NA	NA	NA	NA	NA
408	408	408	408	408	408	408	408	408	408	NA	NA	NA	NA	NA	NA	NA	NA	NA	NA	NA	NA	NA	NA	NA	NA	NA	NA	NA	NA
NA	NA	NA	NA	NA	NA	NA	NA	NA	NA	1026	4148	6001	6001	6001	NA	NA	NA	NA	NA	NA	NA	NA	NA	NA	NA	NA	NA	NA	NA
NA	NA	NA	NA	NA	NA	NA	NA	NA	NA	NA	NA	NA	NA	NA	435	3071	6001	6001	6001	NA	NA	NA	NA	NA	NA	NA	NA	NA	NA
NA	NA	NA	NA	NA	NA	NA	NA	NA	NA	NA	NA	NA	NA	NA	NA	NA	NA	NA	NA	1996	4858	6001	6001	6001	NA	NA	NA	NA	NA
NA	NA	NA	NA	NA	NA	NA	NA	NA	NA	NA	NA	NA	NA	NA	NA	NA	NA	NA	NA	NA	NA	NA	NA	NA	900	4011	6001	6001	6001
207	207	207	207	207	NA	NA	NA	NA	NA	424	6001	6001	6001	6001	NA	NA	NA	NA	NA	NA	NA	NA	NA	NA	NA	NA	NA	NA	NA
230	230	230	230	230	NA	NA	NA	NA	NA	NA	NA	NA	NA	NA	1042	3190	6001	6001	6001	NA	NA	NA	NA	NA	NA	NA	NA	NA	NA
110	110	110	110	110	NA	NA	NA	NA	NA	NA	NA	NA	NA	NA	NA	NA	NA	NA	NA	310	6001	6001	6001	6001	NA	NA	NA	NA	NA
101	101	101	101	101	NA	NA	NA	NA	NA	NA	NA	NA	NA	NA	NA	NA	NA	NA	NA	NA	NA	NA	NA	NA	417	6001	6001	6001	6001
88	88	88	88	88	NA	NA	NA	NA	NA	NA	NA	NA	NA	NA	NA	NA	NA	NA	NA	NA	NA	NA	NA	NA	NA	NA	NA	NA	NA
6001	6001	6001	6001	6001	6001	6001	6001	6001	6001	NA	NA	NA	NA	NA	NA	NA	NA	NA	NA	NA	NA	NA	NA	NA	NA	NA	NA	NA	NA
NA	NA	NA	NA	NA	NA	NA	NA	NA	NA	786	2104	6001	6001	6001	NA	NA	NA	NA	NA	NA	NA	NA	NA	NA	NA	NA	NA	NA	NA
NA	NA	NA	NA	NA	NA	NA	NA	NA	NA	NA	NA	NA	NA	NA	327	3912	6001	6001	6001	NA	NA	NA	NA	NA	NA	NA	NA	NA	NA
NA	NA	NA	NA	NA	NA	NA	NA	NA	NA	NA	NA	NA	NA	NA	NA	NA	NA	NA	NA	186	3172	4252	6001	6001	NA	NA	NA	NA	NA
NA	NA	NA	NA	NA	NA	NA	NA	NA	NA	NA	NA	NA	NA	NA	NA	NA	NA	NA	NA	NA	NA	NA	NA	NA	1616	6001	6001	6001	6001
106	106	106	106	106	NA	NA	NA	NA	NA	317	1857	3418	6001	6001	NA	NA	NA	NA	NA	NA	NA	NA	NA	NA	NA	NA	NA	NA	NA
352	352	352	352	352	NA	NA	NA	NA	NA	NA	NA	NA	NA	NA	1392	3430	6001	6001	6001	NA	NA	NA	NA	NA	NA	NA	NA	NA	NA
112	112	112	112	112	NA	NA	NA	NA	NA	NA	NA	NA	NA	NA	NA	NA	NA	NA	NA	1026	6001	6001	6001	6001	NA	NA	NA	NA	NA
102	102	102	102	102	NA	NA	NA	NA	NA	NA	NA	NA	NA	NA	NA	NA	NA	NA	NA	NA	NA	NA	NA	NA	299	6001	6001	6001	6001
83	83	83	83	83	NA	NA	NA	NA	NA	NA	NA	NA	NA	NA	NA	NA	NA	NA	NA	NA	NA	NA	NA	NA	NA	NA	NA	NA	NA
1247	1247	1247	1247	1247	1247	1247	1247	1247	1247	NA	NA	NA	NA	NA	NA	NA	NA	NA	NA	NA	NA	NA	NA	NA	NA	NA	NA	NA	NA
NA	NA	NA	NA	NA	NA	NA	NA	NA	NA	544	1503	4011	6001	6001	NA	NA	NA	NA	NA	NA	NA	NA	NA	NA	NA	NA	NA	NA	NA
NA	NA	NA	NA	NA	NA	NA	NA	NA	NA	NA	NA	NA	NA	NA	678	2827	6001	6001	6001	NA	NA	NA	NA	NA	NA	NA	NA	NA	NA
NA	NA	NA	NA	NA	NA	NA	NA	NA	NA	NA	NA	NA	NA	NA	NA	NA	NA	NA	NA	433	4500	6001	6001	6001	NA	NA	NA	NA	NA
NA	NA	NA	NA	NA	NA	NA	NA	NA	NA	NA	NA	NA	NA	NA	NA	NA	NA	NA	NA	NA	NA	NA	NA	NA	204	6001	6001	6001	6001
202	202	202	202	202	NA	NA	NA	NA	NA	1140	2822	6001	6001	6001	NA	NA	NA	NA	NA	NA	NA	NA	NA	NA	NA	NA	NA	NA	NA
216	216	216	216	216	NA	NA	NA	NA	NA	NA	NA	NA	NA	NA	1758	4160	6001	6001	6001	NA	NA	NA	NA	NA	NA	NA	NA	NA	NA
110	110	110	110	110	NA	NA	NA	NA	NA	NA	NA	NA	NA	NA	NA	NA	NA	NA	NA	912	6001	6001	6001	6001	NA	NA	NA	NA	NA
100	100	100	100	100	NA	NA	NA	NA	NA	NA	NA	NA	NA	NA	NA	NA	NA	NA	NA	NA	NA	NA	NA	NA	2215	6001	6001	6001	6001
86	86	86	86	86	NA	NA	NA	NA	NA	NA	NA	NA	NA	NA	NA	NA	NA	NA	NA	NA	NA	NA	NA	NA	NA	NA	NA	NA	NA
1839	1839	1839	1839	1839	1839	1839	1839	1839	1839	NA	NA	NA	NA	NA	NA	NA	NA	NA	NA	NA	NA	NA	NA	NA	NA	NA	NA	NA	NA
NA	NA	NA	NA	NA	NA	NA	NA	NA	NA	1029	2575	4855	6001	6001	NA	NA	NA	NA	NA	NA	NA	NA	NA	NA	NA	NA	NA	NA	NA
NA	NA	NA	NA	NA	NA	NA	NA	NA	NA	NA	NA	NA	NA	NA	902	1872	4019	6001	6001	NA	NA	NA	NA	NA	NA	NA	NA	NA	NA
NA	NA	NA	NA	NA	NA	NA	NA	NA	NA	NA	NA	NA	NA	NA	NA	NA	NA	NA	NA	4023	6001	6001	6001	6001	NA	NA	NA	NA	NA
NA	NA	NA	NA	NA	NA	NA	NA	NA	NA	NA	NA	NA	NA	NA	NA	NA	NA	NA	NA	NA	NA	NA	NA	NA	784	6001	6001	6001	6001
188	188	188	188	188	NA	NA	NA	NA	NA	679	2698	4881	6001	6001	NA	NA	NA	NA	NA	NA	NA	NA	NA	NA	NA	NA	NA	NA	NA
219	219	219	219	219	NA	NA	NA	NA	NA	NA	NA	NA	NA	NA	1879	2710	5942	6001	6001	NA	NA	NA	NA	NA	NA	NA	NA	NA	NA
108	108	108	108	108	NA	NA	NA	NA	NA	NA	NA	NA	NA	NA	NA	NA	NA	NA	NA	204	1501	4378	6001	6001	NA	NA	NA	NA	NA
107	107	107	107	107	NA	NA	NA	NA	NA	NA	NA	NA	NA	NA	NA	NA	NA	NA	NA	NA	NA	NA	NA	NA	660	1858	5329	6001	6001
82	82	82	82	82	NA	NA	NA	NA	NA	NA	NA	NA	NA	NA	NA	NA	NA	NA	NA	NA	NA	NA	NA	NA	NA	NA	NA	NA	NA
6001	6001	6001	6001	6001	6001	6001	6001	6001	6001	NA	NA	NA	NA	NA	NA	NA	NA	NA	NA	NA	NA	NA	NA	NA	NA	NA	NA	NA	NA
NA	NA	NA	NA	NA	NA	NA	NA	NA	NA	549	3539	5455	6001	6001	NA	NA	NA	NA	NA	NA	NA	NA	NA	NA	NA	NA	NA	NA	NA
NA	NA	NA	NA	NA	NA	NA	NA	NA	NA	NA	NA	NA	NA	NA	790	4510	6001	6001	6001	NA	NA	NA	NA	NA	NA	NA	NA	NA	NA
NA	NA	NA	NA	NA	NA	NA	NA	NA	NA	NA	NA	NA	NA	NA	NA	NA	NA	NA	NA	3080	6001	6001	6001	6001	NA	NA	NA	NA	NA
NA	NA	NA	NA	NA	NA	NA	NA	NA	NA	NA	NA	NA	NA	NA	NA	NA	NA	NA	NA	NA	NA	NA	NA	NA	1136	6001	6001	6001	6001
197	197	197	197	197	NA	NA	NA	NA	NA	786	2221	6001	6001	6001	NA	NA	NA	NA	NA	NA	NA	NA	NA	NA	NA	NA	NA	NA	NA
235	235	235	235	235	NA	NA	NA	NA	NA	NA	NA	NA	NA	NA	1157	4977	6001	6001	6001	NA	NA	NA	NA	NA	NA	NA	NA	NA	NA
107	107	107	107	107	NA	NA	NA	NA	NA	NA	NA	NA	NA	NA	NA	NA	NA	NA	NA	552	1974	5336	6001	6001	NA	NA	NA	NA	NA
100	100	100	100	100	NA	NA	NA	NA	NA	NA	NA	NA	NA	NA	NA	NA	NA	NA	NA	NA	NA	NA	NA	NA	1379	4855	6001	6001	6001
92	92	92	92	92	NA	NA	NA	NA	NA	NA	NA	NA	NA	NA	NA	NA	NA	NA	NA	NA	NA	NA	NA	NA	NA	NA	NA	NA	NA
2450	2450	2450	2450	2450	2450	2450	2450	2450	2450	NA	NA	NA	NA	NA	NA	NA	NA	NA	NA	NA	NA	NA	NA	NA	NA	NA	NA	NA	NA
NA	NA	NA	NA	NA	NA	NA	NA	NA	NA	424	4858	6001	6001	6001	NA	NA	NA	NA	NA	NA	NA	NA	NA	NA	NA	NA	NA	NA	NA
NA	NA	NA	NA	NA	NA	NA	NA	NA	NA	NA	NA	NA	NA	NA	1383	1982	3777	6001	6001	NA	NA	NA	NA	NA	NA	NA	NA	NA	NA
NA	NA	NA	NA	NA	NA	NA	NA	NA	NA	NA	NA	NA	NA	NA	NA	NA	NA	NA	NA	4381	6001	6001	6001	6001	NA	NA	NA	NA	NA
NA	NA	NA	NA	NA	NA	NA	NA	NA	NA	NA	NA	NA	NA	NA	NA	NA	NA	NA	NA	NA	NA	NA	NA	NA	3050	6001	6001	6001	6001
106	106	106	106	106	NA	NA	NA	NA	NA	541	3058	6001	6001	6001	NA	NA	NA	NA	NA	NA	NA	NA	NA	NA	NA	NA	NA	NA	NA
198	198	198	198	198	NA	NA	NA	NA	NA	NA	NA	NA	NA	NA	794	3302	6001	6001	6001	NA	NA	NA	NA	NA	NA	NA	NA	NA	NA
103	103	103	103	103	NA	NA	NA	NA	NA	NA	NA	NA	NA	NA	NA	NA	NA	NA	NA	3304	6001	6001	6001	6001	NA	NA	NA	NA	NA
97	97	97	97	97	NA	NA	NA	NA	NA	NA	NA	NA	NA	NA	NA	NA	NA	NA	NA	NA	NA	NA	NA	NA	6001	6001	6001	6001	6001
87	87	87	87	87	NA	NA	NA	NA	NA	NA	NA	NA	NA	NA	NA	NA	NA	NA	NA	NA	NA	NA	NA	NA	NA	NA	NA	NA	NA
955	955	955	955	955	955	955	955	955	955	NA	NA	NA	NA	NA	NA	NA	NA	NA	NA	NA	NA	NA	NA	NA	NA	NA	NA	NA	NA
NA	NA	NA	NA	NA	NA	NA	NA	NA	NA	180	6001	6001	6001	6001	NA	NA	NA	NA	NA	NA	NA	NA	NA	NA	NA	NA	NA	NA	NA
NA	NA	NA	NA	NA	NA	NA	NA	NA	NA	NA	NA	NA	NA	NA	2834	6001	6001	6001	6001	NA	NA	NA	NA	NA	NA	NA	NA	NA	NA
NA	NA	NA	NA	NA	NA	NA	NA	NA	NA	NA	NA	NA	NA	NA	NA	NA	NA	NA	NA	1613	6001	6001	6001	6001	NA	NA	NA	NA	NA
NA	NA	NA	NA	NA	NA	NA	NA	NA	NA	NA	NA	NA	NA	NA	NA	NA	NA	NA	NA	NA	NA	NA	NA	NA	297	6001	6001	6001	6001
103	103	103	103	103	NA	NA	NA	NA	NA	426	2816	3408	6001	6001	NA	NA	NA	NA	NA	NA	NA	NA	NA	NA	NA	NA	NA	NA	NA
193	193	193	193	193	NA	NA	NA	NA	NA	NA	NA	NA	NA	NA	550	4625	6001	6001	6001	NA	NA	NA	NA	NA	NA	NA	NA	NA	NA
101	101	101	101	101	NA	NA	NA	NA	NA	NA	NA	NA	NA	NA	NA	NA	NA	NA	NA	2227	6001	6001	6001	6001	NA	NA	NA	NA	NA
93	93	93	93	93	NA	NA	NA	NA	NA	NA	NA	NA	NA	NA	NA	NA	NA	NA	NA	NA	NA	NA	NA	NA	2940	5931	6001	6001	6001
87	87	87	87	87	NA	NA	NA	NA	NA	NA	NA	NA	NA	NA	NA	NA	NA	NA	NA	NA	NA	NA	NA	NA	NA	NA	NA	NA	NA
1359	1359	1359	1359	1359	1359	1359	1359	1359	1359	NA	NA	NA	NA	NA	NA	NA	NA	NA	NA	NA	NA	NA	NA	NA	NA	NA	NA	NA	NA
NA	NA	NA	NA	NA	NA	NA	NA	NA	NA	1621	5575	6001	6001	6001	NA	NA	NA	NA	NA	NA	NA	NA	NA	NA	NA	NA	NA	NA	NA
NA	NA	NA	NA	NA	NA	NA	NA	NA	NA	NA	NA	NA	NA	NA	3066	6001	6001	6001	6001	NA	NA	NA	NA	NA	NA	NA	NA	NA	NA
NA	NA	NA	NA	NA	NA	NA	NA	NA	NA	NA	NA	NA	NA	NA	NA	NA	NA	NA	NA	1143	6001	6001	6001	6001	NA	NA	NA	NA	NA
NA	NA	NA	NA	NA	NA	NA	NA	NA	NA	NA	NA	NA	NA	NA	NA	NA	NA	NA	NA	NA	NA	NA	NA	NA	6001	6001	6001	6001	6001
112	112	112	112	112	NA	NA	NA	NA	NA	3066	6001	6001	6001	6001	NA	NA	NA	NA	NA	NA	NA	NA	NA	NA	NA	NA	NA	NA	NA
184	184	184	184	184	NA	NA	NA	NA	NA	NA	NA	NA	NA	NA	326	6001	6001	6001	6001	NA	NA	NA	NA	NA	NA	NA	NA	NA	NA
98	98	98	98	98	NA	NA	NA	NA	NA	NA	NA	NA	NA	NA	NA	NA	NA	NA	NA	1745	4134	6001	6001	6001	NA	NA	NA	NA	NA
98	98	98	98	98	NA	NA	NA	NA	NA	NA	NA	NA	NA	NA	NA	NA	NA	NA	NA	NA	NA	NA	NA	NA	6001	6001	6001	6001	6001
87	87	87	87	87	NA	NA	NA	NA	NA	NA	NA	NA	NA	NA	NA	NA	NA	NA	NA	NA	NA	NA	NA	NA	NA	NA	NA	NA	NA
227	227	227	227	227	227	227	227	227	227	NA	NA	NA	NA	NA	NA	NA	NA	NA	NA	NA	NA	NA	NA	NA	NA	NA	NA	NA	NA
NA	NA	NA	NA	NA	NA	NA	NA	NA	NA	665	3295	5338	6001	6001	NA	NA	NA	NA	NA	NA	NA	NA	NA	NA	NA	NA	NA	NA	NA
NA	NA	NA	NA	NA	NA	NA	NA	NA	NA	NA	NA	NA	NA	NA	320	6001	6001	6001	6001	NA	NA	NA	NA	NA	NA	NA	NA	NA	NA
NA	NA	NA	NA	NA	NA	NA	NA	NA	NA	NA	NA	NA	NA	NA	NA	NA	NA	NA	NA	179	6001	6001	6001	6001	NA	NA	NA	NA	NA
NA	NA	NA	NA	NA	NA	NA	NA	NA	NA	NA	NA	NA	NA	NA	NA	NA	NA	NA	NA	NA	NA	NA	NA	NA	173	6001	6001	6001	6001
103	103	103	103	103	NA	NA	NA	NA	NA	186	6001	6001	6001	6001	NA	NA	NA	NA	NA	NA	NA	NA	NA	NA	NA	NA	NA	NA	NA
207	207	207	207	207	NA	NA	NA	NA	NA	NA	NA	NA	NA	NA	1863	6001	6001	6001	6001	NA	NA	NA	NA	NA	NA	NA	NA	NA	NA
105	105	105	105	105	NA	NA	NA	NA	NA	NA	NA	NA	NA	NA	NA	NA	NA	NA	NA	1022	6001	6001	6001	6001	NA	NA	NA	NA	NA
93	93	93	93	93	NA	NA	NA	NA	NA	NA	NA	NA	NA	NA	NA	NA	NA	NA	NA	NA	NA	NA	NA	NA	533	6001	6001	6001	6001
88	88	88	88	88	NA	NA	NA	NA	NA	NA	NA	NA	NA	NA	NA	NA	NA	NA	NA	NA	NA	NA	NA	NA	NA	NA	NA	NA	NA
1725	1725	1725	1725	1725	1725	1725	1725	1725	1725	NA	NA	NA	NA	NA	NA	NA	NA	NA	NA	NA	NA	NA	NA	NA	NA	NA	NA	NA	NA
NA	NA	NA	NA	NA	NA	NA	NA	NA	NA	1622	6001	6001	6001	6001	NA	NA	NA	NA	NA	NA	NA	NA	NA	NA	NA	NA	NA	NA	NA
NA	NA	NA	NA	NA	NA	NA	NA	NA	NA	NA	NA	NA	NA	NA	196	6001	6001	6001	6001	NA	NA	NA	NA	NA	NA	NA	NA	NA	NA
NA	NA	NA	NA	NA	NA	NA	NA	NA	NA	NA	NA	NA	NA	NA	NA	NA	NA	NA	NA	6001	6001	6001	6001	6001	NA	NA	NA	NA	NA
NA	NA	NA	NA	NA	NA	NA	NA	NA	NA	NA	NA	NA	NA	NA	NA	NA	NA	NA	NA	NA	NA	NA	NA	NA	6001	6001	6001	6001	6001
110	110	110	110	110	NA	NA	NA	NA	NA	3785	6001	6001	6001	6001	NA	NA	NA	NA	NA	NA	NA	NA	NA	NA	NA	NA	NA	NA	NA
190	190	190	190	190	NA	NA	NA	NA	NA	NA	NA	NA	NA	NA	2235	6001	6001	6001	6001	NA	NA	NA	NA	NA	NA	NA	NA	NA	NA
103	103	103	103	103	NA	NA	NA	NA	NA	NA	NA	NA	NA	NA	NA	NA	NA	NA	NA	1023	5459	6001	6001	6001	NA	NA	NA	NA	NA
96	96	96	96	96	NA	NA	NA	NA	NA	NA	NA	NA	NA	NA	NA	NA	NA	NA	NA	NA	NA	NA	NA	NA	1258	4017	6001	6001	6001
90	90	90	90	90	NA	NA	NA	NA	NA	NA	NA	NA	NA	NA	NA	NA	NA	NA	NA	NA	NA	NA	NA	NA	NA	NA	NA	NA	NA
1671	1671	1671	1671	1671	1671	1671	1671	1671	1671	NA	NA	NA	NA	NA	NA	NA	NA	NA	NA	NA	NA	NA	NA	NA	NA	NA	NA	NA	NA
NA	NA	NA	NA	NA	NA	NA	NA	NA	NA	420	5580	6001	6001	6001	NA	NA	NA	NA	NA	NA	NA	NA	NA	NA	NA	NA	NA	NA	NA
NA	NA	NA	NA	NA	NA	NA	NA	NA	NA	NA	NA	NA	NA	NA	429	2108	5099	6001	6001	NA	NA	NA	NA	NA	NA	NA	NA	NA	NA
NA	NA	NA	NA	NA	NA	NA	NA	NA	NA	NA	NA	NA	NA	NA	NA	NA	NA	NA	NA	546	6001	6001	6001	6001	NA	NA	NA	NA	NA
NA	NA	NA	NA	NA	NA	NA	NA	NA	NA	NA	NA	NA	NA	NA	NA	NA	NA	NA	NA	NA	NA	NA	NA	NA	4135	6001	6001	6001	6001
120	120	120	120	120	NA	NA	NA	NA	NA	428	2099	3654	6001	6001	NA	NA	NA	NA	NA	NA	NA	NA	NA	NA	NA	NA	NA	NA	NA
231	231	231	231	231	NA	NA	NA	NA	NA	NA	NA	NA	NA	NA	1037	5232	6001	6001	6001	NA	NA	NA	NA	NA	NA	NA	NA	NA	NA
113	113	113	113	113	NA	NA	NA	NA	NA	NA	NA	NA	NA	NA	NA	NA	NA	NA	NA	1270	1738	4507	6001	6001	NA	NA	NA	NA	NA
103	103	103	103	103	NA	NA	NA	NA	NA	NA	NA	NA	NA	NA	NA	NA	NA	NA	NA	NA	NA	NA	NA	NA	898	3293	6001	6001	6001
86	86	86	86	86	NA	NA	NA	NA	NA	NA	NA	NA	NA	NA	NA	NA	NA	NA	NA	NA	NA	NA	NA	NA	NA	NA	NA	NA	NA
830	830	830	830	830	830	830	830	830	830	NA	NA	NA	NA	NA	NA	NA	NA	NA	NA	NA	NA	NA	NA	NA	NA	NA	NA	NA	NA
NA	NA	NA	NA	NA	NA	NA	NA	NA	NA	1028	3300	6001	6001	6001	NA	NA	NA	NA	NA	NA	NA	NA	NA	NA	NA	NA	NA	NA	NA
NA	NA	NA	NA	NA	NA	NA	NA	NA	NA	NA	NA	NA	NA	NA	450	2588	6001	6001	6001	NA	NA	NA	NA	NA	NA	NA	NA	NA	NA
NA	NA	NA	NA	NA	NA	NA	NA	NA	NA	NA	NA	NA	NA	NA	NA	NA	NA	NA	NA	1988	6001	6001	6001	6001	NA	NA	NA	NA	NA
NA	NA	NA	NA	NA	NA	NA	NA	NA	NA	NA	NA	NA	NA	NA	NA	NA	NA	NA	NA	NA	NA	NA	NA	NA	1854	6001	6001	6001	6001
197	197	197	197	197	NA	NA	NA	NA	NA	304	2577	6001	6001	6001	NA	NA	NA	NA	NA	NA	NA	NA	NA	NA	NA	NA	NA	NA	NA
203	203	203	203	203	NA	NA	NA	NA	NA	NA	NA	NA	NA	NA	806	5589	6001	6001	6001	NA	NA	NA	NA	NA	NA	NA	NA	NA	NA
110	110	110	110	110	NA	NA	NA	NA	NA	NA	NA	NA	NA	NA	NA	NA	NA	NA	NA	1508	4147	6001	6001	6001	NA	NA	NA	NA	NA
100	100	100	100	100	NA	NA	NA	NA	NA	NA	NA	NA	NA	NA	NA	NA	NA	NA	NA	NA	NA	NA	NA	NA	180	6001	6001	6001	6001
89	89	89	89	89	NA	NA	NA	NA	NA	NA	NA	NA	NA	NA	NA	NA	NA	NA	NA	NA	NA	NA	NA	NA	NA	NA	NA	NA	NA
1319	1319	1319	1319	1319	1319	1319	1319	1319	1319	NA	NA	NA	NA	NA	NA	NA	NA	NA	NA	NA	NA	NA	NA	NA	NA	NA	NA	NA	NA
NA	NA	NA	NA	NA	NA	NA	NA	NA	NA	1268	3301	6001	6001	6001	NA	NA	NA	NA	NA	NA	NA	NA	NA	NA	NA	NA	NA	NA	NA
NA	NA	NA	NA	NA	NA	NA	NA	NA	NA	NA	NA	NA	NA	NA	445	4987	6001	6001	6001	NA	NA	NA	NA	NA	NA	NA	NA	NA	NA
NA	NA	NA	NA	NA	NA	NA	NA	NA	NA	NA	NA	NA	NA	NA	NA	NA	NA	NA	NA	1153	6001	6001	6001	6001	NA	NA	NA	NA	NA
NA	NA	NA	NA	NA	NA	NA	NA	NA	NA	NA	NA	NA	NA	NA	NA	NA	NA	NA	NA	NA	NA	NA	NA	NA	2098	6001	6001	6001	6001
118	118	118	118	118	NA	NA	NA	NA	NA	905	6001	6001	6001	6001	NA	NA	NA	NA	NA	NA	NA	NA	NA	NA	NA	NA	NA	NA	NA
340	340	340	340	340	NA	NA	NA	NA	NA	NA	NA	NA	NA	NA	673	2591	6001	6001	6001	NA	NA	NA	NA	NA	NA	NA	NA	NA	NA
109	109	109	109	109	NA	NA	NA	NA	NA	NA	NA	NA	NA	NA	NA	NA	NA	NA	NA	1036	2580	3419	6001	6001	NA	NA	NA	NA	NA
101	101	101	101	101	NA	NA	NA	NA	NA	NA	NA	NA	NA	NA	NA	NA	NA	NA	NA	NA	NA	NA	NA	NA	4021	4858	6001	6001	6001
84	84	84	84	84	NA	NA	NA	NA	NA	NA	NA	NA	NA	NA	NA	NA	NA	NA	NA	NA	NA	NA	NA	NA	NA	NA	NA	NA	NA
1257	1257	1257	1257	1257	1257	1257	1257	1257	1257	NA	NA	NA	NA	NA	NA	NA	NA	NA	NA	NA	NA	NA	NA	NA	NA	NA	NA	NA	NA
NA	NA	NA	NA	NA	NA	NA	NA	NA	NA	192	4500	6001	6001	6001	NA	NA	NA	NA	NA	NA	NA	NA	NA	NA	NA	NA	NA	NA	NA
NA	NA	NA	NA	NA	NA	NA	NA	NA	NA	NA	NA	NA	NA	NA	312	5823	6001	6001	6001	NA	NA	NA	NA	NA	NA	NA	NA	NA	NA
NA	NA	NA	NA	NA	NA	NA	NA	NA	NA	NA	NA	NA	NA	NA	NA	NA	NA	NA	NA	429	6001	6001	6001	6001	NA	NA	NA	NA	NA
NA	NA	NA	NA	NA	NA	NA	NA	NA	NA	NA	NA	NA	NA	NA	NA	NA	NA	NA	NA	NA	NA	NA	NA	NA	2578	6001	6001	6001	6001
195	195	195	195	195	NA	NA	NA	NA	NA	306	1142	5577	6001	6001	NA	NA	NA	NA	NA	NA	NA	NA	NA	NA	NA	NA	NA	NA	NA
223	223	223	223	223	NA	NA	NA	NA	NA	NA	NA	NA	NA	NA	670	3067	5218	6001	6001	NA	NA	NA	NA	NA	NA	NA	NA	NA	NA
105	105	105	105	105	NA	NA	NA	NA	NA	NA	NA	NA	NA	NA	NA	NA	NA	NA	NA	307	3777	6001	6001	6001	NA	NA	NA	NA	NA
102	102	102	102	102	NA	NA	NA	NA	NA	NA	NA	NA	NA	NA	NA	NA	NA	NA	NA	NA	NA	NA	NA	NA	1976	6001	6001	6001	6001
89	89	89	89	89	NA	NA	NA	NA	NA	NA	NA	NA	NA	NA	NA	NA	NA	NA	NA	NA	NA	NA	NA	NA	NA	NA	NA	NA	NA
5509	5509	5509	5509	5509	5509	5509	5509	5509	5509	NA	NA	NA	NA	NA	NA	NA	NA	NA	NA	NA	NA	NA	NA	NA	NA	NA	NA	NA	NA
NA	NA	NA	NA	NA	NA	NA	NA	NA	NA	189	5700	6001	6001	6001	NA	NA	NA	NA	NA	NA	NA	NA	NA	NA	NA	NA	NA	NA	NA
NA	NA	NA	NA	NA	NA	NA	NA	NA	NA	NA	NA	NA	NA	NA	803	6001	6001	6001	6001	NA	NA	NA	NA	NA	NA	NA	NA	NA	NA
NA	NA	NA	NA	NA	NA	NA	NA	NA	NA	NA	NA	NA	NA	NA	NA	NA	NA	NA	NA	1025	4025	6001	6001	6001	NA	NA	NA	NA	NA
NA	NA	NA	NA	NA	NA	NA	NA	NA	NA	NA	NA	NA	NA	NA	NA	NA	NA	NA	NA	NA	NA	NA	NA	NA	1857	3432	6001	6001	6001
198	198	198	198	198	NA	NA	NA	NA	NA	1270	2460	4500	6001	6001	NA	NA	NA	NA	NA	NA	NA	NA	NA	NA	NA	NA	NA	NA	NA
213	213	213	213	213	NA	NA	NA	NA	NA	NA	NA	NA	NA	NA	565	1391	4269	6001	6001	NA	NA	NA	NA	NA	NA	NA	NA	NA	NA
101	101	101	101	101	NA	NA	NA	NA	NA	NA	NA	NA	NA	NA	NA	NA	NA	NA	NA	430	1020	6001	6001	6001	NA	NA	NA	NA	NA
[truncated: 501 more rows]
