# Supplementary material for: Assessing the durability and efficiency of landscape-based strategies to deploy plant resistance to pathogens
Source: PLoS Comput Biol. 2018 Apr 12;14(4):e1006067. doi: 10.1371/journal.pcbi.1006067 (PMC5918245; doi:10.1371/journal.pcbi.1006067)
Supplement: S1 File — - simul.txt contains the simulation plan and the epidemiological outputs (AUDPC and GLA); - dur1mut.txt, dur1inf.txt and durEsta.txt contain the evolutionary outputs computed for every of the 5 levels of resistance erosion and from the three measures of durability, respectively (number of time steps from the beginning of the simulation to: (d1) the first appearance of mutants; (d2) the first infection of a resistant host by a mutant; and (d3) the broader establishment of these mutants in the resistant host population). (ZIP) [file pcbi.1006067.s010.zip › rawData/simul.txt]

idScenario	scenario	idLanscape	QRefficiency	stochasticReplicate	audpc_S	audpc_R	audpcTOT	glaTOT
1	MG1	1	0.5	1	0.33558235094254	0.36898708975314	0.36206781240316	0.536610817437398
2	MG2	1	0.5	1	0.283136471754679	0.100453523854383	0.139240366716848	1.1073421503016
3	QReff	1	0.5	1	0.371422264396267	0.316762071144306	0.327892442500146	0.657484588005264
4	QRlat	1	0.5	1	0.369611099555576	0.245952057575415	0.271294280159545	0.659700032341354
5	QRrepro	1	0.5	1	0.360424787382141	0.332862992744864	0.338530505151847	0.631103541961118
6	QRspoDur	1	0.5	1	0.356725119524253	0.34304870107084	0.345852432101406	0.608922535636891
7	MG_QReff	1	0.5	1	0.305496739350393	0.316472108252144	0.314162446314045	0.697361394642282
8	MG_QRlat	1	0.5	1	0.30146407109903	0.223332031478724	0.239357637471733	0.748895663438805
9	MG_QRrepro	1	0.5	1	0.295611396889448	0.315576112601459	0.311421170415793	0.703403111235524
10	MG_QRspoDur	1	0.5	1	0.300142428187141	0.332825904489105	0.326181649419534	0.662548626576321
1	MG1	2	0.5	1	0.334121457442063	0.369444451463429	0.361905038791909	0.535688558444153
2	MG2	2	0.5	1	0.274743898057116	0.325075711167308	0.314569961498716	0.660318612208376
3	QReff	2	0.5	1	0.369115983097919	0.316638646458809	0.327391045675498	0.658611511781282
4	QRlat	2	0.5	1	0.371193454329123	0.249781466173786	0.274705259617102	0.651993729629634
5	QRrepro	2	0.5	1	0.358357496162141	0.337747935148048	0.342141884519982	0.622327720165964
6	QRspoDur	2	0.5	1	0.353862774092699	0.342298276164764	0.344709458745776	0.610623487952549
7	MG_QReff	2	0.5	1	0.303294608389611	0.312543937598178	0.310661599183066	0.706391744158906
8	MG_QRlat	2	0.5	1	0.299404181971399	0.233071422779856	0.247148341088132	0.737914078443777
9	MG_QRrepro	2	0.5	1	0.289891968719236	0.327621354563323	0.319783765789962	0.683274731776567
10	MG_QRspoDur	2	0.5	1	0.299024830910433	0.33489255717969	0.327557968384056	0.659461232750236
1	MG1	3	0.5	1	0.334751397532883	0.369169662744991	0.361971104201108	0.535013509549855
2	MG2	3	0.5	1	0.290318104526406	0.122461070434109	0.156889359276054	1.0618685462055
3	QReff	3	0.5	1	0.368625594440915	0.31430876482725	0.3256906059517	0.662537847199033
4	QRlat	3	0.5	1	0.366755228677769	0.262551823709427	0.284047592995965	0.645700232953912
5	QRrepro	3	0.5	1	0.357223866345803	0.332752831227349	0.337812025613541	0.632193932499253
6	QRspoDur	3	0.5	1	0.357452141740655	0.352142796716049	0.353284705357822	0.588196112092504
7	MG_QReff	3	0.5	1	0.309577947874659	0.301166819911949	0.302912373356834	0.72506850436476
8	MG_QRlat	3	0.5	1	0.293324854878689	0.250639573170468	0.259632814978942	0.723912595059205
9	MG_QRrepro	3	0.5	1	0.289785737172942	0.325435838509883	0.318124824237651	0.686912557455441
10	MG_QRspoDur	3	0.5	1	0.299886480094199	0.332764171652248	0.326037015816268	0.664756206294203
1	MG1	4	0.5	1	0.335259563109041	0.368951892549869	0.361940558890449	0.536544264022875
2	MG2	4	0.5	1	0.282232357714483	0.264908154600692	0.268470345767403	0.775227257540814
3	QReff	4	0.5	1	0.368447614268059	0.323972770196838	0.332967712900861	0.644571099964242
4	QRlat	4	0.5	1	0.371537882194466	0.248501487014416	0.274494635663845	0.652822658743835
5	QRrepro	4	0.5	1	0.35770026796589	0.332380150225992	0.33772192984353	0.631113267651329
6	QRspoDur	4	0.5	1	0.355072303049321	0.343416052548533	0.345839791344821	0.608268992245167
7	MG_QReff	4	0.5	1	0.301532700012572	0.309092085292218	0.307536230867765	0.714256436458356
8	MG_QRlat	4	0.5	1	0.297599909188152	0.23072921350232	0.24469852195811	0.739563223594903
9	MG_QRrepro	4	0.5	1	0.291333530944084	0.325239152800807	0.318333222376234	0.68558531462669
10	MG_QRspoDur	4	0.5	1	0.29785013966486	0.331621462298751	0.324562920695841	0.66661365978316
1	MG1	5	0.5	1	0.332958386201472	0.368522892930106	0.361224053493796	0.539317157730198
2	MG2	5	0.5	1	0.288692253319713	0.23318821196327	0.244647274621854	0.838923035714059
3	QReff	5	0.5	1	0.364521725079778	0.324515911968161	0.332906346686655	0.644120431369341
4	QRlat	5	0.5	1	0.372248677528776	0.245745067455145	0.272182891189561	0.65805213231184
5	QRrepro	5	0.5	1	0.356805464050667	0.33688353151506	0.340901062434348	0.624506237201399
6	QRspoDur	5	0.5	1	0.354205596212156	0.343393091632886	0.345599193424316	0.608673691296191
7	MG_QReff	5	0.5	1	0.301889561668694	0.311543340049613	0.309555694576263	0.708880337158308
8	MG_QRlat	5	0.5	1	0.287859306635698	0.252580189952424	0.259901979775164	0.724912720637525
9	MG_QRrepro	5	0.5	1	0.290939714153982	0.315801131451487	0.310653304656328	0.705768835981593
10	MG_QRspoDur	5	0.5	1	0.29738730262488	0.329800899741624	0.323168015946079	0.67081366123563
1	MG1	1	0.8	1	0.336616378646917	0.370259966815679	0.36332872536138	0.533218987516246
2	MG2	1	0.8	1	0.286246352950821	0.175720970796812	0.198080937020828	0.956078023572424
3	QReff	1	0.8	1	0.361021357010765	0.294667262628418	0.30855519540952	0.704379592303266
4	QRlat	1	0.8	1	0.375786369660547	0.183808811585753	0.223337313489057	0.656983867160848
5	QRrepro	1	0.8	1	0.347104814194261	0.31184424670565	0.319183932842206	0.678792861536043
6	QRspoDur	1	0.8	1	0.342512823295645	0.3161049148157	0.321595109325319	0.669932398983179
7	MG_QReff	1	0.8	1	0.283376222135473	0.291777521015619	0.29004230661358	0.751914013947947
8	MG_QRlat	1	0.8	1	0.293400721294937	0.0931689089165586	0.134221841054531	0.94064481791712
9	MG_QRrepro	1	0.8	1	0.296060345818021	0.273759679958959	0.278313210858541	0.77409829300046
10	MG_QRspoDur	1	0.8	1	0.275328196092832	0.287907619059945	0.285291262458144	0.76210838793239
1	MG1	2	0.8	1	0.334406102714911	0.370832997202427	0.3633141335457	0.532586928156408
2	MG2	2	0.8	1	0.270662208134613	0.350590333567206	0.334300647638067	0.607535263864604
3	QReff	2	0.8	1	0.367168316010041	0.2516958822399	0.275582833905813	0.781835506763856
4	QRlat	2	0.8	1	0.379022060169062	0.15660916044504	0.202592622872712	0.666698977361924
5	QRrepro	2	0.8	1	0.34569430805666	0.28742570593018	0.299664002247669	0.721577479140324
6	QRspoDur	2	0.8	1	0.338288761132926	0.292355311813666	0.301878650518819	0.713044916776374
7	MG_QReff	2	0.8	1	0.286370331617442	0.2428946278684	0.251890362070733	0.846963559848873
8	MG_QRlat	2	0.8	1	0.275527565936046	0.161129703987797	0.185402306081184	0.879836643044403
9	MG_QRrepro	2	0.8	1	0.27880693674483	0.264896578080717	0.267810086125492	0.803861530497196
10	MG_QRspoDur	2	0.8	1	0.278532955617647	0.295741743972923	0.292204184032828	0.746300178436361
1	MG1	3	0.8	1	0.335547278787715	0.368842280109959	0.36192685629937	0.535146928700406
2	MG2	3	0.8	1	0.28528541873812	0.0682941355579724	0.11229771396963	1.17503922458907
3	QReff	3	0.8	1	0.364950288007483	0.260534478210828	0.282163460390578	0.767518535629186
4	QRlat	3	0.8	1	0.383629443726333	0.111061102979976	0.167918749657538	0.68277974093681
5	QRrepro	3	0.8	1	0.34409675305691	0.293695914843168	0.304104595895042	0.713105168015267
6	QRspoDur	3	0.8	1	0.340799845326963	0.301134724625537	0.309437467501284	0.696564809843513
7	MG_QReff	3	0.8	1	0.28889612334664	0.247940692566277	0.256343572978486	0.833906296464192
8	MG_QRlat	3	0.8	1	0.267408147421072	0.162159357035553	0.184248989094349	0.869264265590473
9	MG_QRrepro	3	0.8	1	0.276874819169899	0.269720833501752	0.271188805149376	0.795933915057384
10	MG_QRspoDur	3	0.8	1	0.285026908953507	0.305872568557585	0.301638223552832	0.723355457418535
1	MG1	4	0.8	1	0.334088880949072	0.368869879093957	0.361581162909563	0.534858873339774
2	MG2	4	0.8	1	0.27453710838793	1.32159838215297e-08	0.0572874090317412	1.31886510591986
3	QReff	4	0.8	1	0.355484126531308	0.301188482775262	0.312488997622401	0.694704011186471
4	QRlat	4	0.8	1	0.379986238920218	0.14065889156642	0.190631680701719	0.684572319949755
5	QRrepro	4	0.8	1	0.345222756469416	0.289988424511564	0.301210120808239	0.718429506942739
6	QRspoDur	4	0.8	1	0.338796881538286	0.293672657317767	0.303009398457942	0.712576433799473
7	MG_QReff	4	0.8	1	0.286293367223534	0.260416967111864	0.265810655106462	0.812722483775941
8	MG_QRlat	4	0.8	1	0.278647755669603	0.155466797732443	0.181226513417538	0.856531937736771
9	MG_QRrepro	4	0.8	1	0.279753688357871	0.275550611701853	0.27641678050915	0.782537890712088
10	MG_QRspoDur	4	0.8	1	0.295946963528951	0.291327461905161	0.292284199129951	0.744076213471094
1	MG1	5	0.8	1	0.333672310920625	0.369431206154237	0.361940245438465	0.535454924611881
2	MG2	5	0.8	1	0.273787811706368	0.336813323024695	0.323610463873423	0.636216424328005
3	QReff	5	0.8	1	0.362382116336132	0.27766668812367	0.295092428400412	0.736150244703961
4	QRlat	5	0.8	1	0.382881430833543	0.130922175165365	0.183330038507146	0.679654685430549
5	QRrepro	5	0.8	1	0.349249354754091	0.287933255654195	0.300469216556606	0.720684180833649
6	QRspoDur	5	0.8	1	0.337449140626552	0.293570061272169	0.302588466904057	0.713689976420156
7	MG_QReff	5	0.8	1	0.285441721322383	0.252094566965266	0.259080624565165	0.828348978623896
8	MG_QRlat	5	0.8	1	0.279123629817783	0.163689627346676	0.187800752066121	0.885952544491713
9	MG_QRrepro	5	0.8	1	0.275060406367286	0.256477096842526	0.260295195099315	0.820806618051079
10	MG_QRspoDur	5	0.8	1	0.273118786023502	0.278714560720017	0.277541126008975	0.782421393177049
1	MG1	1	0.9	1	0.337234609955523	0.370051402239853	0.363142442364724	0.532684752364118
2	MG2	1	0.9	1	0.276467144433817	0.273728376836119	0.274294285534755	0.762666286831346
3	QReff	1	0.9	1	0.350071730211959	0.317400241987964	0.324248384426374	0.660654549799258
4	QRlat	1	0.9	1	0.383355072608472	0.0914538310352775	0.153581055692137	0.692686866114161
5	QRrepro	1	0.9	1	0.347142307352848	0.308292598853285	0.316436175732042	0.683857773134654
6	QRspoDur	1	0.9	1	0.330761702927911	0.276768161815377	0.287804367220867	0.746384270720917
7	MG_QReff	1	0.9	1	0.278931584632864	0.273388349442711	0.274515391456357	0.788361002506572
8	MG_QRlat	1	0.9	1	0.290797790740331	1.57468114281539e-09	0.059950129611321	1.31434002498786
9	MG_QRrepro	1	0.9	1	0.27164601415931	0.255722488147849	0.259042523934582	0.828211632525789
10	MG_QRspoDur	1	0.9	1	0.285108777690987	0.253118399083097	0.259691863319152	0.822811774897949
1	MG1	2	0.9	1	0.335183083439681	0.36914240628305	0.362187119122063	0.535427294567797
2	MG2	2	0.9	1	0.284447502859822	1.71362431176002e-07	0.0577303722640757	1.31680999076787
3	QReff	2	0.9	1	0.350042573711065	0.311447230083519	0.31934769901257	0.677158455271685
4	QRlat	2	0.9	1	0.382000230248696	0.125665811167726	0.179405471979788	0.674973253912444
5	QRrepro	2	0.9	1	0.345666060645814	0.293517353484033	0.30425043378163	0.714710558404232
6	QRspoDur	2	0.9	1	0.342457612928148	0.32292268419975	0.326945122451982	0.653525872380626
7	MG_QReff	2	0.9	1	0.276901311082275	0.200651924605181	0.216282033142612	0.932665749574618
8	MG_QRlat	2	0.9	1	0.283312426993238	0.0785346769910312	0.12094444209722	0.989544325689175
9	MG_QRrepro	2	0.9	1	0.293251030445057	0.16119889403627	0.189162443975472	0.995783452643891
10	MG_QRspoDur	2	0.9	1	0.280379649665152	0.170283326392859	0.192835972418976	0.98638843052328
1	MG1	3	0.9	1	0.336065795360692	0.370126658653932	0.363144753818124	0.531740308337412
2	MG2	3	0.9	1	0.271288061568835	0.327004515193581	0.315475490754312	0.65500900700687
3	QReff	3	0.9	1	0.356329101377078	0.293153277967083	0.306393644241797	0.711366031442235
4	QRlat	3	0.9	1	0.381625816412353	0.0935464963163825	0.153389952154306	0.704388899083259
5	QRrepro	3	0.9	1	0.341539448906129	0.268547522980018	0.283611579074567	0.758437876409265
6	QRspoDur	3	0.9	1	0.343637806068904	0.320904927074923	0.325525211545052	0.656143567844956
7	MG_QReff	3	0.9	1	0.277728576765776	3.43555841383559e-05	0.0578270576825517	1.31631803461668
8	MG_QRlat	3	0.9	1	0.276473976634577	5.36698348116909e-08	0.0566726674729494	1.31587027698533
9	MG_QRrepro	3	0.9	1	0.290827009774574	0.194822580512082	0.214707729730687	0.928868422778852
10	MG_QRspoDur	3	0.9	1	0.290211582057946	0.0724145312757094	0.116693626574413	1.17126672942994
1	MG1	4	0.9	1	0.336522063220503	0.368772181992264	0.362080316481479	0.534572222159918
2	MG2	4	0.9	1	0.282546399873908	5.00535266284762e-08	0.057811957216976	1.31626767575479
3	QReff	4	0.9	1	0.35218111581167	0.294711882821143	0.306864773504395	0.706910375991417
4	QRlat	4	0.9	1	0.374730304185102	0.158372973039576	0.202798319577028	0.674045638892991
5	QRrepro	4	0.9	1	0.345643821805803	0.28302606139826	0.296003009549852	0.729993114103801
6	QRspoDur	4	0.9	1	0.335933367389757	0.306860183172675	0.312928336088928	0.689054310280793
7	MG_QReff	4	0.9	1	0.285674693478164	1.75496399867977e-05	0.0596080377147471	1.31301787608396
8	MG_QRlat	4	0.9	1	0.279673696210148	5.07335157322767e-08	0.0579088063270296	1.31485875385868
9	MG_QRrepro	4	0.9	1	0.275484725654746	0.209907766195436	0.22327088213227	0.91134979986866
10	MG_QRspoDur	4	0.9	1	0.298675799667388	0.0519273417045761	0.104319938440685	1.20377851844781
1	MG1	5	0.9	1	0.337464579308946	0.368818749305401	0.362376299295297	0.533603318476902
2	MG2	5	0.9	1	0.285116703128985	0.19521376707015	0.214016130492752	0.915021088420732
3	QReff	5	0.9	1	0.354348838629476	0.290474254023338	0.303920626371177	0.715804802622871
4	QRlat	5	0.9	1	0.379330278776278	0.138536072791354	0.187977944378994	0.676992953891016
5	QRrepro	5	0.9	1	0.346175006257842	0.301826080966662	0.311143371027065	0.697173116219116
6	QRspoDur	5	0.9	1	0.340921181866906	0.310034962498014	0.316333761084014	0.68202245759654
7	MG_QReff	5	0.9	1	0.278292715369521	3.47516358001861e-05	0.0577384704627425	1.3165535580924
8	MG_QRlat	5	0.9	1	0.282281043778664	0.02451941139789	0.0767725129162787	1.21898335341971
9	MG_QRrepro	5	0.9	1	0.277497964720364	0.244960567348392	0.251791892689043	0.843239770234794
10	MG_QRspoDur	5	0.9	1	0.280333447296811	0.22356229333243	0.235103961292168	0.88577450207378
1	MG1	1	0.5	2	0.335334435582763	0.370096108220951	0.363000656025667	0.533901156462165
2	MG2	1	0.5	2	0.282262894497111	1.6031291398839e-09	0.0584985581310869	1.31583939647469
3	QReff	1	0.5	2	0.369539209485879	0.313038681741471	0.324719994315611	0.666170582635255
4	QRlat	1	0.5	2	0.371639338357756	0.249050596798837	0.274798197354471	0.652725887445674
5	QRrepro	1	0.5	2	0.361617146782712	0.33604651192858	0.341261687134342	0.624034900583129
6	QRspoDur	1	0.5	2	0.357310275978883	0.344415848573165	0.347088013735204	0.604912940719076
7	MG_QReff	1	0.5	2	0.30005901008385	0.320202137771896	0.31600750723122	0.692327896951761
8	MG_QRlat	1	0.5	2	0.289555598576479	0.246497828604098	0.255443333428754	0.729252173906942
9	MG_QRrepro	1	0.5	2	0.297097751157809	0.319612604814165	0.314972100658438	0.694778096155048
10	MG_QRspoDur	1	0.5	2	0.29729795125816	0.330671723788696	0.32392466384414	0.669223147015853
1	MG1	2	0.5	2	0.337585844408385	0.370518511039279	0.363689159186348	0.531540233912214
2	MG2	2	0.5	2	0.29141216546763	0.128858869167524	0.162460473319581	1.04760760447722
3	QReff	2	0.5	2	0.368979890447342	0.317234141206166	0.327914078633152	0.657780571641966
4	QRlat	2	0.5	2	0.371003213445866	0.24786173073995	0.272975380624291	0.655905702364508
5	QRrepro	2	0.5	2	0.358429536217825	0.331471975564573	0.337161714058166	0.633736349904995
6	QRspoDur	2	0.5	2	0.355822826047662	0.347488265092559	0.349198162194225	0.600278499674914
7	MG_QReff	2	0.5	2	0.302584657199422	0.308086792804797	0.306952433020879	0.716338204042457
8	MG_QRlat	2	0.5	2	0.298555417304938	0.224588427128829	0.240100335587794	0.746425545785614
9	MG_QRrepro	2	0.5	2	0.293002265932863	0.326370837411502	0.319470994953787	0.683497266876645
10	MG_QRspoDur	2	0.5	2	0.304374291112034	0.330050643422463	0.32480563085076	0.666290016330996
1	MG1	3	0.5	2	0.332631578333635	0.369960938800852	0.362291002134462	0.534118183710192
2	MG2	3	0.5	2	0.276453611295139	0.205199360137851	0.219827240835826	0.899734684916757
3	QReff	3	0.5	2	0.370496650354785	0.319435942360039	0.32990714460275	0.652134811162333
4	QRlat	3	0.5	2	0.372215647017238	0.249170446528795	0.274945202690526	0.651027883127916
5	QRrepro	3	0.5	2	0.358899251526704	0.335336239393029	0.340349730145287	0.624746027277112
6	QRspoDur	3	0.5	2	0.355634213958499	0.344294642656932	0.346699845014537	0.605091149725814
7	MG_QReff	3	0.5	2	0.302292802489292	0.316158310215884	0.313274943940431	0.699126867239524
8	MG_QRlat	3	0.5	2	0.291427168506584	0.244905050489701	0.254306145166314	0.729543659555205
9	MG_QRrepro	3	0.5	2	0.294679641933455	0.321918600354705	0.316366298755887	0.690701371079662
10	MG_QRspoDur	3	0.5	2	0.299717590912346	0.338552991118215	0.330554098010232	0.651944016708542
1	MG1	4	0.5	2	0.33276431837696	0.368542572083363	0.361175853460297	0.538557297952408
2	MG2	4	0.5	2	0.277033079319897	0.333465604841429	0.321907675006282	0.639102497129458
3	QReff	4	0.5	2	0.368252687822882	0.312012591200079	0.323486680544012	0.667953256351007
4	QRlat	4	0.5	2	0.370069633863554	0.246307022926396	0.271567356021498	0.659691287016143
5	QRrepro	4	0.5	2	0.358771030481352	0.335713058974386	0.340483599328291	0.624710907532475
6	QRspoDur	4	0.5	2	0.353667635210144	0.34005774819787	0.342827407649257	0.614929382370903
7	MG_QReff	4	0.5	2	0.308710946455678	0.316792714610148	0.31511832422531	0.694353121666526
8	MG_QRlat	4	0.5	2	0.296263784088237	0.239372764325319	0.251249357934226	0.733301613593318
9	MG_QRrepro	4	0.5	2	0.289829462448232	0.316384895100997	0.310908435789485	0.705409301277353
10	MG_QRspoDur	4	0.5	2	0.2976678581777	0.33293199653441	0.325650191662451	0.665428424994644
1	MG1	5	0.5	2	0.335539125089916	0.369275274484838	0.362425293520725	0.534418626396171
2	MG2	5	0.5	2	0.275071910072675	0.286774558447482	0.284399715551006	0.737969757951248
3	QReff	5	0.5	2	0.371414830651329	0.312505973580632	0.324789458073016	0.664446592982224
4	QRlat	5	0.5	2	0.371196828584606	0.260412748133659	0.283314583372921	0.645226648508743
5	QRrepro	5	0.5	2	0.362845928319437	0.331875110932474	0.338205305512746	0.630774518521114
6	QRspoDur	5	0.5	2	0.353824967054635	0.345273302562601	0.34704153532033	0.604358633470167
7	MG_QReff	5	0.5	2	0.305679295738588	0.300494921269762	0.301541238103406	0.729202084034892
8	MG_QRlat	5	0.5	2	0.288625756275406	0.247857003708237	0.256236204300892	0.729171144835839
9	MG_QRrepro	5	0.5	2	0.29877002150365	0.328799519824889	0.322721304221618	0.674158168972268
10	MG_QRspoDur	5	0.5	2	0.299804223480023	0.331070967794969	0.324688668365668	0.666868909501887
1	MG1	1	0.8	2	0.33611664619734	0.368623968022231	0.361960307717873	0.537044690922112
2	MG2	1	0.8	2	0.270581972070915	0.354202529406361	0.337029341252143	0.602770239470424
3	QReff	1	0.8	2	0.361136409187355	0.281773167095773	0.298058318135864	0.73082283301861
4	QRlat	1	0.8	2	0.379172120449948	0.146680703237715	0.194587346917448	0.683613289960431
5	QRrepro	1	0.8	2	0.343441666291552	0.294079372761461	0.304497519652956	0.713281989804598
6	QRspoDur	1	0.8	2	0.338466057858735	0.303957863698146	0.311120569821461	0.693214526725463
7	MG_QReff	1	0.8	2	0.282369896591981	0.292894288551608	0.290677660950985	0.751318342148545
8	MG_QRlat	1	0.8	2	0.286616573520026	0.116912302340196	0.152364911673003	0.92157485327737
9	MG_QRrepro	1	0.8	2	0.279625726688224	0.271096482091987	0.272882615240655	0.792119786925475
10	MG_QRspoDur	1	0.8	2	0.284214806093024	0.304125166274642	0.299970465656969	0.726275313415558
1	MG1	2	0.8	2	0.335772594585677	0.369806512876587	0.362680438032883	0.534328135016455
2	MG2	2	0.8	2	0.274793036512349	0.312549504589381	0.304684546953145	0.68374457201532
3	QReff	2	0.8	2	0.357629957076736	0.295222681942085	0.3082638090225	0.704406920009914
4	QRlat	2	0.8	2	0.38260531902537	0.0999552210226141	0.158053964172219	0.697745422407826
5	QRrepro	2	0.8	2	0.344114360602613	0.276700024563985	0.290506290422171	0.741159356288844
6	QRspoDur	2	0.8	2	0.34272133159119	0.317560214506624	0.322911211943144	0.666186805871579
7	MG_QReff	2	0.8	2	0.288019627144757	0.243742635417761	0.253042145661877	0.841830872395613
8	MG_QRlat	2	0.8	2	0.275788614087881	0.16281027392662	0.186176630029551	0.866860379297584
9	MG_QRrepro	2	0.8	2	0.276316203731692	0.289428586243551	0.286663172517776	0.760177785131727
10	MG_QRspoDur	2	0.8	2	0.282482999087132	0.303776896981655	0.299233107912303	0.727663423228059
1	MG1	3	0.8	2	0.334616701536936	0.368954011006213	0.361703745527162	0.537745655912131
2	MG2	3	0.8	2	0.281494593322211	0.227165812646842	0.238307284962618	0.855768629285875
3	QReff	3	0.8	2	0.362210636141328	0.282617713507736	0.299079571649265	0.729148883829447
4	QRlat	3	0.8	2	0.378850135519666	0.141682465811622	0.190387181166735	0.674826607901892
5	QRrepro	3	0.8	2	0.347608096143938	0.28203590371994	0.295596284015705	0.730180342952543
6	QRspoDur	3	0.8	2	0.327985253230054	0.279022465115747	0.289090804605604	0.740827582654651
7	MG_QReff	3	0.8	2	0.28831100742022	0.256915335769402	0.263340870139516	0.817248716852918
8	MG_QRlat	3	0.8	2	0.291531423474134	0.105516236407678	0.143917911373483	0.884565882422894
9	MG_QRrepro	3	0.8	2	0.282410195593665	0.267760005420791	0.270813349959009	0.795579447686288
10	MG_QRspoDur	3	0.8	2	0.281044093551061	0.268012707697514	0.270672135534673	0.796605741510791
1	MG1	4	0.8	2	0.33398298541152	0.36913352458828	0.361954581359449	0.535477350187831
2	MG2	4	0.8	2	0.272507299508438	0.363700209414407	0.344501773459437	0.583076910463057
3	QReff	4	0.8	2	0.359260270287068	0.278349085725873	0.294839248975855	0.736956352689756
4	QRlat	4	0.8	2	0.377295390954242	0.153099771240135	0.199586103729596	0.680208747487045
5	QRrepro	4	0.8	2	0.348906709365917	0.301951029795066	0.311804088242018	0.694011826425453
6	QRspoDur	4	0.8	2	0.336080370521399	0.304606290244648	0.311137950840297	0.691529236487298
7	MG_QReff	4	0.8	2	0.284750499001996	0.285849466312149	0.285625175211592	0.760604969050721
8	MG_QRlat	4	0.8	2	0.276289032180084	0.156822219151137	0.181902295128633	0.876582247320731
9	MG_QRrepro	4	0.8	2	0.283015499684599	0.255132143857966	0.26084348734537	0.819552450729742
10	MG_QRspoDur	4	0.8	2	0.286352940682692	0.303532388128613	0.299950921191835	0.726415410441414
1	MG1	5	0.8	2	0.333257197050164	0.369797314203167	0.362357256430887	0.536582932365276
2	MG2	5	0.8	2	0.276692021853213	0.333768396218735	0.321683674767135	0.639178408190487
3	QReff	5	0.8	2	0.361961623777875	0.275454313857397	0.293592010171507	0.741031501836242
4	QRlat	5	0.8	2	0.381500368044858	0.161314326546697	0.206113382412359	0.672173874017452
5	QRrepro	5	0.8	2	0.347344796250143	0.29550192719228	0.306304238057068	0.706796463697548
6	QRspoDur	5	0.8	2	0.336825079125491	0.310576135416678	0.315985039352229	0.678533412666908
7	MG_QReff	5	0.8	2	0.287398939827332	0.237295799517596	0.24776932589243	0.855413968590185
8	MG_QRlat	5	0.8	2	0.270642150384404	0.175727819760864	0.196027603107708	0.874517613739821
9	MG_QRrepro	5	0.8	2	0.28798121762077	0.279984691519192	0.281633086675581	0.769990620568869
10	MG_QRspoDur	5	0.8	2	0.281566485392223	0.275941863545942	0.277090279646018	0.779806116294447
1	MG1	1	0.9	2	0.334589344010482	0.370368117853953	0.363040382996651	0.531310834419934
2	MG2	1	0.9	2	0.271027594838084	0.33954758578359	0.325585962904965	0.628866385981475
3	QReff	1	0.9	2	0.358189073671184	0.288246526709383	0.30297915424691	0.720442956221365
4	QRlat	1	0.9	2	0.377941461142064	0.146782034692388	0.193890094720789	0.673634314898978
5	QRrepro	1	0.9	2	0.346107771341229	0.318089510198531	0.323914286292285	0.668014657000908
6	QRspoDur	1	0.9	2	0.335980603224725	0.309732188451553	0.315173002122875	0.6853874873291
7	MG_QReff	1	0.9	2	0.287731064307015	1.52836021752954e-05	0.059280363781733	1.3154318789051
8	MG_QRlat	1	0.9	2	0.290551518476115	1.09093055903967e-07	0.0600530065322139	1.31365485928069
9	MG_QRrepro	1	0.9	2	0.28861525197055	0.034400098219616	0.0867468259487319	1.24450830126532
10	MG_QRspoDur	1	0.9	2	0.290144931907313	0.0131162292565074	0.0695497726348543	1.28811578810094
1	MG1	2	0.9	2	0.336520026995207	0.369763862846451	0.362775254449181	0.534025739755285
2	MG2	2	0.9	2	0.277568794405085	0.33771568390394	0.325204142553625	0.633082883257876
3	QReff	2	0.9	2	0.363316765452282	0.25512452366424	0.277277702472156	0.779251959009284
4	QRlat	2	0.9	2	0.378440700327531	0.133321288174546	0.183276055283215	0.681948981277939
5	QRrepro	2	0.9	2	0.342279549325396	0.281463794665011	0.294008970737016	0.736283758615544
6	QRspoDur	2	0.9	2	0.334198737812438	0.294366398572053	0.302594806103789	0.713816717529276
7	MG_QReff	2	0.9	2	0.283966539921512	0.209048555642801	0.22459673866798	0.91143067583796
8	MG_QRlat	2	0.9	2	0.289203674396461	0.000336172177197104	0.0595438071424979	1.29077589174987
9	MG_QRrepro	2	0.9	2	0.294514535090508	0.00011674678936563	0.0599538488137844	1.31468414962686
10	MG_QRspoDur	2	0.9	2	0.293414094866712	0.129044124785451	0.163313197815715	1.05916474286527
1	MG1	3	0.9	2	0.336593505082525	0.369896090799622	0.362956848830317	0.533535662716451
2	MG2	3	0.9	2	0.273622557682598	0.362364588658088	0.344173552508904	0.580609565294299
3	QReff	3	0.9	2	0.356916660222509	0.287556654123387	0.302244587582204	0.716896657562752
4	QRlat	3	0.9	2	0.383297126674848	0.097473167303666	0.157505854654512	0.687395178633466
5	QRrepro	3	0.9	2	0.344679023926538	0.297119719877025	0.30683237233596	0.705668968144847
6	QRspoDur	3	0.9	2	0.334208266049101	0.288345238021518	0.298101480101796	0.722643709206791
7	MG_QReff	3	0.9	2	0.278205944845213	1.71551294587793e-05	0.0582499983020144	1.31660176306875
8	MG_QRlat	3	0.9	2	0.287057246578857	8.64619930811518e-08	0.0590719963206839	1.3140807785531
9	MG_QRrepro	3	0.9	2	0.283226058794101	0.251669212057505	0.258247926092831	0.829500278138931
10	MG_QRspoDur	3	0.9	2	0.288516158039433	0.246813433601902	0.255761549312941	0.831546575493203
1	MG1	4	0.9	2	0.335882301530274	0.36981705875755	0.362922000013583	0.530813482050485
2	MG2	4	0.9	2	0.271930165951806	0.258306628881686	0.261065584124543	0.795009076063566
3	QReff	4	0.9	2	0.355520997335162	0.285291362030245	0.299632269591001	0.725616476052149
4	QRlat	4	0.9	2	0.370415796757636	0.194877352721811	0.230782859269857	0.654096104215704
5	QRrepro	4	0.9	2	0.340589924648992	0.287411837664555	0.298504742968068	0.72430036408669
6	QRspoDur	4	0.9	2	0.340489426208581	0.313550515192456	0.319256941433193	0.673050537006372
7	MG_QReff	4	0.9	2	0.287752497419281	0.162150020434105	0.18776716134033	1.00110715491567
8	MG_QRlat	4	0.9	2	0.289878670710693	3.03640484644736e-08	0.0589686976815716	1.31548298726572
9	MG_QRrepro	4	0.9	2	0.291215806716797	0.000487999653122257	0.0605935970628993	1.31021967013274
10	MG_QRspoDur	4	0.9	2	0.278444344626137	0.270146201799249	0.271909283405055	0.792367250728908
1	MG1	5	0.9	2	0.331999067326575	0.370541091369569	0.36264393529126	0.535266972831113
2	MG2	5	0.9	2	0.277704996148783	0.227372231276691	0.237785148229675	0.853132540138766
3	QReff	5	0.9	2	0.358544736024364	0.272560138625	0.290847713027756	0.749462196410633
4	QRlat	5	0.9	2	0.38183932265219	0.116868901427314	0.170685416043688	0.686744505279914
5	QRrepro	5	0.9	2	0.342699489812383	0.290712172628986	0.301654175242516	0.71833390576475
6	QRspoDur	5	0.9	2	0.338546835958923	0.303996097529325	0.311231099232991	0.693346426095075
7	MG_QReff	5	0.9	2	0.286328056870552	5.05810963434783e-05	0.0594256125523093	1.31353023554774
8	MG_QRlat	5	0.9	2	0.286975916382281	7.39362800006493e-06	0.0600957985048853	1.30637160670933
9	MG_QRrepro	5	0.9	2	0.280387021101624	0.135169187796798	0.165088620877634	1.05061063040348
10	MG_QRspoDur	5	0.9	2	0.285683606658571	0.206519648233601	0.222819141824207	0.914671058470873
1	MG1	1	0.5	3	0.334625542192159	0.369030961104159	0.361970198313176	0.535965009139022
2	MG2	1	0.5	3	0.301427517690865	0.310644382114295	0.308735129574445	0.673108960735467
3	QReff	1	0.5	3	0.370799630716875	0.316484198404718	0.327787390160807	0.657695451701789
4	QRlat	1	0.5	3	0.366120644762622	0.262665253652575	0.284116921699561	0.647177853016375
5	QRrepro	1	0.5	3	0.36129103480901	0.335999857317706	0.341168090347368	0.623873048475077
6	QRspoDur	1	0.5	3	0.357384115384585	0.348808367032237	0.350627101431177	0.594937223510441
7	MG_QReff	1	0.5	3	0.301794332737812	0.312335494685159	0.31016338351738	0.707718748187026
8	MG_QRlat	1	0.5	3	0.287171348537659	0.248850944445312	0.25681391982378	0.728281023674107
9	MG_QRrepro	1	0.5	3	0.290070451099708	0.326181640103504	0.318591330927489	0.68568814669291
10	MG_QRspoDur	1	0.5	3	0.299939165778318	0.336920039774278	0.329214075167358	0.655901874138148
1	MG1	2	0.5	3	0.335190684731297	0.370582846796045	0.363408915628635	0.530220698287665
2	MG2	2	0.5	3	0.276787912679522	0.283151738488852	0.281848017742016	0.741758499308217
3	QReff	2	0.5	3	0.371160594537128	0.313331167662875	0.325411456360024	0.663335757158391
4	QRlat	2	0.5	3	0.369542121805985	0.256069108299345	0.279150234464788	0.650550604518649
5	QRrepro	2	0.5	3	0.359831520853341	0.345592650093731	0.348537512782824	0.603986656556436
6	QRspoDur	2	0.5	3	0.358385264803113	0.344762961953569	0.347545094976958	0.605439686432882
7	MG_QReff	2	0.5	3	0.302520403294031	0.312315121215412	0.310266791691776	0.707493016029108
8	MG_QRlat	2	0.5	3	0.293710158376715	0.246018261796058	0.255763572855626	0.726917401756838
9	MG_QRrepro	2	0.5	3	0.293771467778632	0.326986492042702	0.320224787384189	0.682335074048905
10	MG_QRspoDur	2	0.5	3	0.297035506470557	0.331600991393727	0.324425613872412	0.667996563970212
1	MG1	3	0.5	3	0.335654335704538	0.368474263106587	0.361599603879741	0.537198556567157
2	MG2	3	0.5	3	0.290674500328827	0.160119303775564	0.186853916357019	0.985830710305597
3	QReff	3	0.5	3	0.367190502014946	0.321663236252869	0.331018797909498	0.649458326004025
4	QRlat	3	0.5	3	0.370522088610786	0.248672290626089	0.273747454115323	0.655518156201435
5	QRrepro	3	0.5	3	0.357927728766891	0.331089406001353	0.336608213354501	0.634614031457729
6	QRspoDur	3	0.5	3	0.356076623814894	0.342868448879442	0.345644167148457	0.609315987253708
7	MG_QReff	3	0.5	3	0.30194558563687	0.308368551222872	0.307056832017134	0.715034679694665
8	MG_QRlat	3	0.5	3	0.292680136158374	0.257539363958571	0.26474330846774	0.71657673476928
9	MG_QRrepro	3	0.5	3	0.296476359685587	0.319884902860859	0.315087662519623	0.694695669068031
10	MG_QRspoDur	3	0.5	3	0.301026559325176	0.333101211089696	0.326482810926694	0.662379515752909
1	MG1	4	0.5	3	0.334723946009669	0.368763016174759	0.361674450163409	0.534925342679799
2	MG2	4	0.5	3	0.280530488212299	0.218896789575293	0.231503129006856	0.87061031881732
3	QReff	4	0.5	3	0.364488013197145	0.319784899967412	0.32893680505721	0.654262965802891
4	QRlat	4	0.5	3	0.361549228338597	0.266023779755972	0.285832588070791	0.647277495966105
5	QRrepro	4	0.5	3	0.360136582967264	0.331316739190223	0.337345095369147	0.632311011539196
6	QRspoDur	4	0.5	3	0.354733835965995	0.341310360928293	0.344027366216384	0.612368560521075
7	MG_QReff	4	0.5	3	0.301347594419737	0.31124671428208	0.309226471168008	0.709970474377277
8	MG_QRlat	4	0.5	3	0.291690918263506	0.255052469665559	0.262634061925228	0.720507083206675
9	MG_QRrepro	4	0.5	3	0.297710559104774	0.313835228590055	0.31040581156868	0.705235417279853
10	MG_QRspoDur	4	0.5	3	0.30514700892741	0.328061836170762	0.323402407085721	0.669895737100238
1	MG1	5	0.5	3	0.335696231595539	0.369572311826989	0.362735268354067	0.535928221354891
2	MG2	5	0.5	3	0.277079758227687	0.153013961024952	0.178110831201456	1.00646132564865
3	QReff	5	0.5	3	0.36850983645543	0.317612086124954	0.328100338704365	0.656064646524106
4	QRlat	5	0.5	3	0.368681086628828	0.252382991251294	0.276379641063632	0.65476129214051
5	QRrepro	5	0.5	3	0.359121879363969	0.331403497366274	0.33707174349844	0.633718652545974
6	QRspoDur	5	0.5	3	0.356564390102853	0.343505552965815	0.346166650790095	0.60823278588478
7	MG_QReff	5	0.5	3	0.30250054077379	0.312820554817567	0.310724708516977	0.706614852870566
8	MG_QRlat	5	0.5	3	0.297843001989322	0.235192900085049	0.248351797098746	0.735429595133203
9	MG_QRrepro	5	0.5	3	0.297382336555248	0.332328902008711	0.325132879613415	0.66627513684547
10	MG_QRspoDur	5	0.5	3	0.299968121926563	0.338742471562909	0.330821231572759	0.650206527267959
1	MG1	1	0.8	3	0.334894113358577	0.369291779753929	0.362054954254252	0.535077887349791
2	MG2	1	0.8	3	0.272435244276642	0.326910575557525	0.315623485393866	0.655888705180869
3	QReff	1	0.8	3	0.363328862002663	0.284823497420485	0.301354891260121	0.719980026527971
4	QRlat	1	0.8	3	0.381966615850218	0.114583487561741	0.170864423549738	0.684084064234734
5	QRrepro	1	0.8	3	0.348334108816702	0.306600357311746	0.315175445030954	0.685984632258327
6	QRspoDur	1	0.8	3	0.333549431121602	0.299542488457585	0.306673895824507	0.704527490554269
7	MG_QReff	1	0.8	3	0.284689280283038	0.25861607270308	0.264025523248597	0.817939933809311
8	MG_QRlat	1	0.8	3	0.298580776955158	0.0980989305489519	0.138820642211793	0.914415434617783
9	MG_QRrepro	1	0.8	3	0.273756744112723	0.28294649464257	0.281071296331136	0.774273526697503
10	MG_QRspoDur	1	0.8	3	0.280478720634474	0.293697422467096	0.290928181148421	0.747656649918871
1	MG1	2	0.8	3	0.335897734196183	0.370040552989686	0.363129016133722	0.533402681108128
2	MG2	2	0.8	3	0.276331932813411	0.327852197430442	0.317333540521015	0.652045181193729
3	QReff	2	0.8	3	0.35878924793083	0.283738242897267	0.299138347350221	0.729266251536345
4	QRlat	2	0.8	3	0.366532058239529	0.198983520278995	0.234392274926574	0.651112271336494
5	QRrepro	2	0.8	3	0.348768023647704	0.300517175684147	0.310547805958497	0.698554824361399
6	QRspoDur	2	0.8	3	0.341329724588618	0.299940363441428	0.30840988617115	0.700932322319595
7	MG_QReff	2	0.8	3	0.282473421145303	0.312117636779982	0.305888299610595	0.710294879287673
8	MG_QRlat	2	0.8	3	0.28326579567618	0.125287708126756	0.157700653633905	0.927960827190098
9	MG_QRrepro	2	0.8	3	0.276524431442003	0.296882794324775	0.292695757421288	0.746719226398168
10	MG_QRspoDur	2	0.8	3	0.284446513937381	0.306051840617502	0.301596386251005	0.722735016833297
1	MG1	3	0.8	3	0.336085085738279	0.369381980866416	0.362330460862473	0.533802346220684
2	MG2	3	0.8	3	0.288415950205099	1.26890584770882e-07	0.0585072929837775	1.31661454112319
3	QReff	3	0.8	3	0.357787669755663	0.289563906319318	0.30386521148255	0.718072088107701
4	QRlat	3	0.8	3	0.379388968159704	0.159094809654969	0.204004617187573	0.675603400257941
5	QRrepro	3	0.8	3	0.346682970710682	0.309615268319521	0.317185903468995	0.682978655121819
6	QRspoDur	3	0.8	3	0.34206883108119	0.304830602108289	0.31253327030994	0.689886881581706
7	MG_QReff	3	0.8	3	0.280544927355913	0.298799860359602	0.295040001479227	0.737896929996075
8	MG_QRlat	3	0.8	3	0.290824640161743	0.119653682747752	0.155432369731687	0.91522715287154
9	MG_QRrepro	3	0.8	3	0.277510650989325	0.310964669057326	0.303944534892563	0.717496591308359
10	MG_QRspoDur	3	0.8	3	0.282346502940418	0.296001539372344	0.293157706177647	0.743238505513074
1	MG1	4	0.8	3	0.332303283371828	0.369567885048237	0.361746942669429	0.536951119745972
2	MG2	4	0.8	3	0.281375518550397	0.234049300041111	0.243856999549213	0.839002461917283
3	QReff	4	0.8	3	0.355626283220618	0.287630908950269	0.302042121718896	0.7218169669553
4	QRlat	4	0.8	3	0.382383185337557	0.101404941055055	0.159883765626441	0.703245705455746
5	QRrepro	4	0.8	3	0.343460837883799	0.290332644922274	0.301436247313415	0.716527167026007
6	QRspoDur	4	0.8	3	0.33630798918013	0.295336874522133	0.303777234832429	0.709234879261583
7	MG_QReff	4	0.8	3	0.286312985745374	0.252552835484058	0.259515058957469	0.827550423669325
8	MG_QRlat	4	0.8	3	0.28204414598911	0.151095723809251	0.178454767919874	0.882585515779594
9	MG_QRrepro	4	0.8	3	0.283315248126563	0.273037903703295	0.275256951662246	0.784953247366175
10	MG_QRspoDur	4	0.8	3	0.283059675364063	0.273816380914164	0.275705957333725	0.784179424632196
1	MG1	5	0.8	3	0.337216587014834	0.368813244403654	0.362187128775749	0.533826598649025
2	MG2	5	0.8	3	0.28104530181745	6.44182490909723e-08	0.0581558379904611	1.31880447800907
3	QReff	5	0.8	3	0.361204724785011	0.281566096752054	0.297882083180402	0.730605001423017
4	QRlat	5	0.8	3	0.378152581811056	0.1704566710631	0.21294699733607	0.676209079840952
5	QRrepro	5	0.8	3	0.344495576241503	0.281007219163071	0.294190540467673	0.732952686838873
6	QRspoDur	5	0.8	3	0.333915360574069	0.290625340142028	0.299712024969639	0.719178884934003
7	MG_QReff	5	0.8	3	0.28362343529616	0.262841075313002	0.267070904352864	0.810412047052292
8	MG_QRlat	5	0.8	3	0.278310368922612	0.159761974542506	0.18442821731018	0.843185793807961
9	MG_QRrepro	5	0.8	3	0.273803110448351	0.278237005242371	0.277334875506842	0.782464035944374
10	MG_QRspoDur	5	0.8	3	0.274967089677047	0.26248874836413	0.265102609762533	0.808528271647649
1	MG1	1	0.9	3	0.335719425004717	0.369790652566034	0.362612986566433	0.533381288263458
2	MG2	1	0.9	3	0.278524998363907	0.286924022813853	0.285228803431101	0.733525681028827
3	QReff	1	0.9	3	0.359878155144502	0.273681530005192	0.291678882727953	0.747294032724673
4	QRlat	1	0.9	3	0.379635155230282	0.132331732758105	0.182551099645107	0.680536820742063
5	QRrepro	1	0.9	3	0.34435349885853	0.287463135379065	0.299209122494418	0.723699538665774
6	QRspoDur	1	0.9	3	0.336323214160443	0.299008269227687	0.306832171287868	0.703259150858801
7	MG_QReff	1	0.9	3	0.283119228081934	0.209946650437567	0.224958134737022	0.912352796145913
8	MG_QRlat	1	0.9	3	0.29162425793589	9.03987695067406e-07	0.0599505126471407	1.31292669275809
9	MG_QRrepro	1	0.9	3	0.275017074787836	0.246607904282593	0.252633725106995	0.844010530639014
10	MG_QRspoDur	1	0.9	3	0.288919012632856	0.0130367208376331	0.0705606017252092	1.28543435322485
1	MG1	2	0.9	3	0.336967529477901	0.369460712432496	0.362688400144017	0.534971267734388
2	MG2	2	0.9	3	0.28298976623837	0.31052935085524	0.304676419779367	0.683976681966453
3	QReff	2	0.9	3	0.353502031924317	0.298204376527987	0.309542596974772	0.704282509904101
4	QRlat	2	0.9	3	0.379812409561793	0.117077701117635	0.172010420550785	0.68591779983161
5	QRrepro	2	0.9	3	0.340102849137766	0.280643364753527	0.293105124800318	0.737272855171093
6	QRspoDur	2	0.9	3	0.333553665689209	0.293505001281101	0.301777991284909	0.714444727017508
7	MG_QReff	2	0.9	3	0.282539055453234	1.27890583537196e-05	0.0585340597173023	1.31490635018757
8	MG_QRlat	2	0.9	3	0.288743807583561	4.55023371726323e-08	0.0587123150399423	1.31656736409714
9	MG_QRrepro	2	0.9	3	0.299342904966348	0.118350853765595	0.155401520122163	1.07843433252874
10	MG_QRspoDur	2	0.9	3	0.28871954641544	0.289889945176194	0.289647907671086	0.749741663561917
1	MG1	3	0.9	3	0.335633324309773	0.37029757523789	0.36307841270635	0.532740291611017
2	MG2	3	0.9	3	0.286599041492049	0.210721340840433	0.22642184319988	0.881979921640217
3	QReff	3	0.9	3	0.353389201876201	0.295560273539416	0.307311256644801	0.709393277059559
4	QRlat	3	0.9	3	0.375158883757623	0.181273879215093	0.221663511455153	0.655401387568799
5	QRrepro	3	0.9	3	0.342972390967776	0.295086627313559	0.305123603813072	0.711118516623881
6	QRspoDur	3	0.9	3	0.336396658909035	0.298219684840973	0.306009874484484	0.70491645822987
7	MG_QReff	3	0.9	3	0.282772784229392	0.0169306655039049	0.0715101700798262	1.28189658617285
8	MG_QRlat	3	0.9	3	0.306970619384322	0.0244862601094415	0.0833914089634891	1.1258518545662
9	MG_QRrepro	3	0.9	3	0.276391885042851	0.190236542335089	0.207831115034882	0.949656105609236
10	MG_QRspoDur	3	0.9	3	0.287058948816626	0.181082733730348	0.202831499758844	0.958595846384907
1	MG1	4	0.9	3	0.335269586718918	0.370038774629145	0.362893338353277	0.53041098924578
2	MG2	4	0.9	3	0.29029510624174	4.95824137631966e-09	0.0597649326567909	1.31425733823316
3	QReff	4	0.9	3	0.351764714336396	0.299896334191485	0.310873649009821	0.699018757520807
4	QRlat	4	0.9	3	0.381834220940112	0.104461883349958	0.161563128464362	0.695327258736959
5	QRrepro	4	0.9	3	0.340189031719427	0.304761023702461	0.312003087819815	0.695205051231183
6	QRspoDur	4	0.9	3	0.339071084537811	0.296969928589689	0.30548874485438	0.70662937803915
7	MG_QReff	4	0.9	3	0.280802921719463	0.226298511894216	0.237733144156271	0.880516926430891
8	MG_QRlat	4	0.9	3	0.281318790379624	4.72251304811887e-08	0.0591758766267059	1.31252413715268
9	MG_QRrepro	4	0.9	3	0.278339115335573	0.200760208529568	0.216578759540467	0.928417053625679
10	MG_QRspoDur	4	0.9	3	0.269784292146745	0.132911143581773	0.161353101655077	1.06083557340393
1	MG1	5	0.9	3	0.334381128992655	0.367890806254019	0.36098111788067	0.539231653342238
2	MG2	5	0.9	3	0.288341025166002	0.225863876306793	0.238596019505931	0.850727747593648
3	QReff	5	0.9	3	0.3563087273765	0.286681961174926	0.300844629409978	0.723908662072902
4	QRlat	5	0.9	3	0.381554352222374	0.104493614002623	0.161212904306693	0.69036475539396
5	QRrepro	5	0.9	3	0.339074608862202	0.288577291337626	0.298977082022787	0.72405846691338
6	QRspoDur	5	0.9	3	0.334020669499792	0.291441869687456	0.30037243293336	0.718446802528018
7	MG_QReff	5	0.9	3	0.304269257527589	0.12828675477308	0.164894519536601	1.05814449728435
8	MG_QRlat	5	0.9	3	0.285064392418393	0.0399305362157962	0.090605211353424	1.1665577807695
9	MG_QRrepro	5	0.9	3	0.272334280720663	0.122493518115703	0.153881915830501	1.07876231043512
10	MG_QRspoDur	5	0.9	3	0.287000281476723	0.000269684721171513	0.0591883329991336	1.31358235413833
1	MG1	1	0.5	4	0.33466347910715	0.369858892104763	0.362298854776026	0.534471516004378
2	MG2	1	0.5	4	0.269897731300628	0.364452439495908	0.345344962934175	0.579062474628366
3	QReff	1	0.5	4	0.37179059121506	0.314190362384842	0.326145390417567	0.661476511532037
4	QRlat	1	0.5	4	0.370547402621228	0.252751689237327	0.277366567237777	0.649644134435549
5	QRrepro	1	0.5	4	0.359056762446501	0.332842021870988	0.338373673078293	0.630164578160753
6	QRspoDur	1	0.5	4	0.357813775350647	0.347092260288469	0.349292192182019	0.598223646813293
7	MG_QReff	1	0.5	4	0.307268811233326	0.311881462336783	0.310941224262899	0.705942696634839
8	MG_QRlat	1	0.5	4	0.292728029181249	0.240369405729309	0.251132370949847	0.735172247119453
9	MG_QRrepro	1	0.5	4	0.29400093635604	0.320406715265175	0.315031945354029	0.695356652164276
10	MG_QRspoDur	1	0.5	4	0.297968738972042	0.330124897903154	0.323571513756309	0.670691151262734
1	MG1	2	0.5	4	0.336148236311699	0.370524437109177	0.363239718459754	0.532632441052864
2	MG2	2	0.5	4	0.274741516479552	0.365000485380478	0.346485376112204	0.576224518213156
3	QReff	2	0.5	4	0.372476093198263	0.312295520716112	0.324933579879382	0.664505308560706
4	QRlat	2	0.5	4	0.372466333760193	0.250611170682449	0.276113102453131	0.649881410645967
5	QRrepro	2	0.5	4	0.358052451416752	0.335158820996973	0.339817029256567	0.626642303225284
6	QRspoDur	2	0.5	4	0.356919307231224	0.3509670594245	0.35219675025549	0.592426418731299
7	MG_QReff	2	0.5	4	0.309605542146936	0.297457178177394	0.299976395729346	0.733329275694471
8	MG_QRlat	2	0.5	4	0.283290066561629	0.265729578340874	0.269360225627697	0.710789000651706
9	MG_QRrepro	2	0.5	4	0.294483448823184	0.322089310892429	0.316342559049739	0.691142005491074
10	MG_QRspoDur	2	0.5	4	0.299885120612206	0.331551023477429	0.32476548162813	0.66743859312704
1	MG1	3	0.5	4	0.335208544549203	0.369221843946782	0.362245862258988	0.535593466832437
2	MG2	3	0.5	4	0.293887636016774	0.0995041737324612	0.140381469163851	1.10671082420069
3	QReff	3	0.5	4	0.36676006844725	0.320691213570897	0.330103727901446	0.652163339787775
4	QRlat	3	0.5	4	0.369135845181781	0.252640662881382	0.276409718248971	0.654145253811617
5	QRrepro	3	0.5	4	0.35645416620889	0.340963616152753	0.344171370795272	0.616819689892728
6	QRspoDur	3	0.5	4	0.358536318447945	0.34484556507241	0.347656418312827	0.603905441293785
7	MG_QReff	3	0.5	4	0.302297813705827	0.313824758319357	0.311471166078622	0.704568969051627
8	MG_QRlat	3	0.5	4	0.282081174032879	0.268241223741796	0.271245379656049	0.709914584662737
9	MG_QRrepro	3	0.5	4	0.294907616137527	0.326235962730545	0.319667512221851	0.682799454265993
10	MG_QRspoDur	3	0.5	4	0.299269324920474	0.32918338023313	0.32293507488325	0.672587682948888
1	MG1	4	0.5	4	0.333495813148936	0.368094188687983	0.360976227306138	0.539377970560061
2	MG2	4	0.5	4	0.2782865770821	0.0388982985849301	0.0882734070625131	1.23554632356435
3	QReff	4	0.5	4	0.372117334743302	0.313161700095194	0.325454712232993	0.663373241978509
4	QRlat	4	0.5	4	0.369701050404501	0.253692697520282	0.277349945231859	0.653282849260971
5	QRrepro	4	0.5	4	0.356842247030817	0.340618725351739	0.343999233654359	0.614942462251244
6	QRspoDur	4	0.5	4	0.353751008242441	0.341856072430971	0.344318690767065	0.610174733931602
7	MG_QReff	4	0.5	4	0.303690245884991	0.316988559066802	0.314249622410451	0.696198079573255
8	MG_QRlat	4	0.5	4	0.299729380472692	0.227847793074076	0.242473206235581	0.743386824366117
9	MG_QRrepro	4	0.5	4	0.290811620656313	0.316300629676361	0.310972399598721	0.704760233334836
10	MG_QRspoDur	4	0.5	4	0.29956708698786	0.331519290325414	0.324943759792339	0.666065868904589
1	MG1	5	0.5	4	0.335197192788596	0.36872706785987	0.361838368790177	0.534250005588218
2	MG2	5	0.5	4	0.289676651756333	0.310479314376509	0.306193349141565	0.678910810739861
3	QReff	5	0.5	4	0.371477843336599	0.310949636127379	0.323267475667591	0.668234135532973
4	QRlat	5	0.5	4	0.369795150942552	0.24655700998703	0.272142040228649	0.658328159881947
5	QRrepro	5	0.5	4	0.360413359642043	0.334797887650239	0.340066666537487	0.626521166994154
6	QRspoDur	5	0.5	4	0.352474606256716	0.340376169589909	0.342832885434825	0.615359528687713
7	MG_QReff	5	0.5	4	0.30460744550452	0.308972517531519	0.308074427451651	0.711431007227096
8	MG_QRlat	5	0.5	4	0.297597822509346	0.229552226667534	0.243715142111569	0.74144263686362
9	MG_QRrepro	5	0.5	4	0.293079682908543	0.330228145999834	0.322570119108458	0.674003154156237
10	MG_QRspoDur	5	0.5	4	0.302473191717545	0.33325474377056	0.326712477597782	0.661655973719808
1	MG1	1	0.8	4	0.332924789086613	0.370651926765936	0.362903540038504	0.533275484924304
2	MG2	1	0.8	4	0.279527988005083	0.263640096468613	0.266905686414148	0.779493249306948
3	QReff	1	0.8	4	0.366019019214505	0.266586802414605	0.28717640323511	0.755368364300577
4	QRlat	1	0.8	4	0.382324520319053	0.121423039270699	0.174539832329273	0.68587316169865
5	QRrepro	1	0.8	4	0.352862614077311	0.323509784984575	0.329563826372207	0.652584916704971
6	QRspoDur	1	0.8	4	0.33689202229414	0.295544701634583	0.303991623005583	0.711668247208215
7	MG_QReff	1	0.8	4	0.286978344441657	0.273274638517154	0.276067664126526	0.786533095359489
8	MG_QRlat	1	0.8	4	0.273153848519572	0.171399256854901	0.19242357017635	0.844267824342536
9	MG_QRrepro	1	0.8	4	0.276950965228167	0.261346279852946	0.26462780439618	0.811909737496315
10	MG_QRspoDur	1	0.8	4	0.280930608372364	0.266147517763502	0.269176902212966	0.799474281908337
1	MG1	2	0.8	4	0.335234892646165	0.370580223749309	0.363299591678809	0.530082356360653
2	MG2	2	0.8	4	0.27469535496723	0.334707608499521	0.322310858938668	0.640325010797863
3	QReff	2	0.8	4	0.367444410175998	0.254509997861206	0.277899483307881	0.776869739541776
4	QRlat	2	0.8	4	0.369923431706639	0.190950787242927	0.227983861610879	0.649611389496287
5	QRrepro	2	0.8	4	0.346479348620881	0.304897895509351	0.313449217184732	0.691881981962052
6	QRspoDur	2	0.8	4	0.341186903715514	0.296099257045411	0.305544163538643	0.706399233607585
7	MG_QReff	2	0.8	4	0.284503499491919	0.255609337616078	0.261536774240511	0.823268359053569
8	MG_QRlat	2	0.8	4	0.292575489199133	0.127022507074937	0.160458423671954	0.876366896737507
9	MG_QRrepro	2	0.8	4	0.283029271987333	0.303098708038061	0.298998187519247	0.729031397104018
10	MG_QRspoDur	2	0.8	4	0.284378643196718	0.300858627511618	0.297401354497019	0.733114362167167
1	MG1	3	0.8	4	0.334986629619017	0.369403087381668	0.362316244326592	0.535816379990657
2	MG2	3	0.8	4	0.268953791098837	0.332796620079281	0.319503205005203	0.646293061002381
3	QReff	3	0.8	4	0.356666179646125	0.303404992679557	0.314182072709204	0.690220646673717
4	QRlat	3	0.8	4	0.380265918270625	0.155350004540418	0.201721256009359	0.662738372146509
5	QRrepro	3	0.8	4	0.347032107369867	0.291436251008389	0.303047125060289	0.714355963551378
6	QRspoDur	3	0.8	4	0.34573241082561	0.321150520803997	0.326310441486685	0.656897723106896
7	MG_QReff	3	0.8	4	0.288204558349762	0.243041807037079	0.252434686013286	0.843919132720586
8	MG_QRlat	3	0.8	4	0.277003784393785	0.154600488517641	0.179629873359439	0.870559137524548
9	MG_QRrepro	3	0.8	4	0.274958160335249	0.263196471092396	0.265630660391412	0.809062084804015
10	MG_QRspoDur	3	0.8	4	0.278344498955782	0.278487280209502	0.278458077526066	0.778722489249391
1	MG1	4	0.8	4	0.335046578072357	0.369160170893022	0.362070443091321	0.536206710295151
2	MG2	4	0.8	4	0.2807182206166	0.144719460926724	0.172482448861923	1.02062676075977
3	QReff	4	0.8	4	0.354901663920763	0.303387655478218	0.314041831597124	0.691313132071198
4	QRlat	4	0.8	4	0.381585437257875	0.158020535983575	0.204644197999964	0.679095803138002
5	QRrepro	4	0.8	4	0.351049040596789	0.316317920329567	0.323445769624146	0.668707290621796
6	QRspoDur	4	0.8	4	0.336918334956707	0.291466496770761	0.300974176953948	0.716381289254651
7	MG_QReff	4	0.8	4	0.286350438607978	0.280719154876503	0.281874838413256	0.771130936620831
8	MG_QRlat	4	0.8	4	0.259366460934984	0.217783397085117	0.226445104902375	0.804884449011381
9	MG_QRrepro	4	0.8	4	0.27433567204352	0.249512294281701	0.254588888511115	0.833983969663181
10	MG_QRspoDur	4	0.8	4	0.276629982951815	0.280892459865032	0.280004984215384	0.773745876458381
1	MG1	5	0.8	4	0.333580809351351	0.369916253356424	0.362170096068677	0.536014201994656
2	MG2	5	0.8	4	0.285724502789635	0.0852892622556556	0.126093623852095	1.1409930490347
3	QReff	5	0.8	4	0.362778615281209	0.266146040195317	0.285988049233541	0.758585900032824
4	QRlat	5	0.8	4	0.382529418131564	0.101941504172168	0.16113952470878	0.68624469999227
5	QRrepro	5	0.8	4	0.346314220261566	0.300060623882464	0.309912100402106	0.698630862820248
6	QRspoDur	5	0.8	4	0.341995721802805	0.306097433733419	0.313441146611014	0.686621583726609
7	MG_QReff	5	0.8	4	0.280875351908308	0.300604490791069	0.296595860427682	0.72713311976834
8	MG_QRlat	5	0.8	4	0.288460897205969	0.115115080118077	0.15027694979303	0.920790533791281
9	MG_QRrepro	5	0.8	4	0.284247068374202	0.275056004294843	0.276970982043889	0.781766640537865
10	MG_QRspoDur	5	0.8	4	0.276345713252091	0.264511637467036	0.266921642992656	0.804685806083665
1	MG1	1	0.9	4	0.337019189789674	0.369371822507966	0.362605922665058	0.534571115397735
2	MG2	1	0.9	4	0.295250749431813	0.289026991291288	0.290299726497633	0.720610574011382
3	QReff	1	0.9	4	0.354165017799028	0.290704657479712	0.303710645324832	0.715761111629016
4	QRlat	1	0.9	4	0.377627835008456	0.152306896693841	0.199028570596991	0.663573561548269
5	QRrepro	1	0.9	4	0.344172651064744	0.296553971017064	0.306725248792026	0.707982228752473
6	QRspoDur	1	0.9	4	0.329897821217289	0.274110844541289	0.285527872861359	0.75194201574835
7	MG_QReff	1	0.9	4	0.298880512631271	1.21847465521487e-05	0.0630849851375435	1.30450142681503
8	MG_QRlat	1	0.9	4	0.283613760504995	9.1999923869404e-09	0.0594625967657651	1.31236719885046
9	MG_QRrepro	1	0.9	4	0.283895290325557	0.281253121868201	0.281813965533902	0.767773017958113
10	MG_QRspoDur	1	0.9	4	0.292192792874145	0.0911591416682074	0.132624683315735	1.1334261902639
1	MG1	2	0.9	4	0.334299134875686	0.370362494495222	0.362923491433055	0.534042237642233
2	MG2	2	0.9	4	0.277061939367674	0.245126066865098	0.251776622325378	0.818573830097829
3	QReff	2	0.9	4	0.363575660341352	0.261185747754035	0.282110578159256	0.768903398631127
4	QRlat	2	0.9	4	0.378496553739656	0.139547928813905	0.189541849265785	0.673042539017668
5	QRrepro	2	0.9	4	0.344494779998313	0.303603193203845	0.31198339454797	0.697782271946982
6	QRspoDur	2	0.9	4	0.340916047909066	0.323797506291905	0.327407921148598	0.656720809028989
7	MG_QReff	2	0.9	4	0.285993277217267	0.162041794673903	0.187482146005211	1.00330467360472
8	MG_QRlat	2	0.9	4	0.286370149579237	8.56826489276336e-08	0.0608398885474025	1.30957968973018
9	MG_QRrepro	2	0.9	4	0.277048317335355	0.2417174176618	0.24903478903044	0.850975879229454
10	MG_QRspoDur	2	0.9	4	0.283693628003118	0.0333716194399159	0.0844867925092768	1.25323089615195
1	MG1	3	0.9	4	0.334233785851743	0.370383645792145	0.362816142405785	0.534234789587358
2	MG2	3	0.9	4	0.288253059926688	0.114842957019675	0.150748652351502	1.07816020414406
3	QReff	3	0.9	4	0.352086886969907	0.304909929081605	0.314815098405039	0.688378313007488
4	QRlat	3	0.9	4	0.377586309308581	0.148319301790204	0.195479692966693	0.676539923565481
5	QRrepro	3	0.9	4	0.33935210408964	0.267417976865935	0.282458071650827	0.759446939404683
6	QRspoDur	3	0.9	4	0.33832445005933	0.309142213022309	0.31518720516771	0.68215830167679
7	MG_QReff	3	0.9	4	0.27813446488907	0.160015287614198	0.183915119739239	1.01023261726768
8	MG_QRlat	3	0.9	4	0.300401059517784	0.0379847167598695	0.0924238865745588	1.09794033173803
9	MG_QRrepro	3	0.9	4	0.278368146303403	0.246175246131499	0.252842497601465	0.841721700078702
10	MG_QRspoDur	3	0.9	4	0.290997265995578	0.00011004191929531	0.0602617094444462	1.31368985749855
1	MG1	4	0.9	4	0.335104099611477	0.368490226714712	0.361478349990856	0.538553325485047
2	MG2	4	0.9	4	0.274979843052793	0.332598301872353	0.320653573666493	0.643228776114076
3	QReff	4	0.9	4	0.361150410920382	0.253566312034188	0.275500502369411	0.784173952276223
4	QRlat	4	0.9	4	0.383153767728178	0.0769737274296709	0.14137155269981	0.702854673769994
5	QRrepro	4	0.9	4	0.337818159134822	0.288113378721982	0.298214570050408	0.726189180714708
6	QRspoDur	4	0.9	4	0.343618183302209	0.3205930652546	0.325282864103137	0.662378672665261
7	MG_QReff	4	0.9	4	0.279562770252579	0.179175851055962	0.199927817448864	0.973135618956581
8	MG_QRlat	4	0.9	4	0.276369651572689	1.92196688419551e-08	0.0570843953736015	1.31805003470743
9	MG_QRrepro	4	0.9	4	0.273151456445561	0.202598287806451	0.217304314864497	0.928133629135467
10	MG_QRspoDur	4	0.9	4	0.269564747037506	0.10529647111527	0.138781139434824	1.11657930717573
1	MG1	5	0.9	4	0.333862520329607	0.368668557271446	0.36151899838084	0.53677956093804
2	MG2	5	0.9	4	0.281553111097485	0.039347507281519	0.0907012692381546	1.2290939237873
3	QReff	5	0.9	4	0.360253029468592	0.271884300385168	0.290037862998437	0.747284804705428
4	QRlat	5	0.9	4	0.382796156964885	0.102714311722239	0.160950283057189	0.708248858185153
5	QRrepro	5	0.9	4	0.342821900030784	0.279929788678425	0.292955326931533	0.737151547475375
6	QRspoDur	5	0.9	4	0.336004895575392	0.301582142702425	0.308754149139932	0.699345187313668
7	MG_QReff	5	0.9	4	0.29101255705113	0.0334742505981115	0.0875720185881736	1.2417968290684
8	MG_QRlat	5	0.9	4	0.286866061194052	0.0622282395713613	0.107788429783715	1.04582403603678
9	MG_QRrepro	5	0.9	4	0.286221991690114	0.0961712152935524	0.136026908309756	1.12346185170584
10	MG_QRspoDur	5	0.9	4	0.281861378760214	9.33779639165697e-05	0.0587206271962591	1.31559421115061
1	MG1	1	0.5	5	0.335064887503904	0.368917827482247	0.361921475552731	0.535063450310825
2	MG2	1	0.5	5	0.274742596265413	0.252344107636203	0.257007059047019	0.805444937217219
3	QReff	1	0.5	5	0.368044734686072	0.327592216394823	0.335965709637556	0.635910487168308
4	QRlat	1	0.5	5	0.368798449397242	0.25770908959604	0.280473550923513	0.650954780799549
5	QRrepro	1	0.5	5	0.358213241711164	0.329580221521258	0.335432757077454	0.63841300073097
6	QRspoDur	1	0.5	5	0.352518421860062	0.345428268874262	0.346924585445239	0.606929734035739
7	MG_QReff	1	0.5	5	0.302130082679579	0.312426883946714	0.310320697672296	0.706607429405472
8	MG_QRlat	1	0.5	5	0.292894644871399	0.243855703625212	0.253949514108073	0.730869335777904
9	MG_QRrepro	1	0.5	5	0.296651691554549	0.329973328673907	0.323077321004351	0.673657845224929
10	MG_QRspoDur	1	0.5	5	0.297626802031988	0.333474498892643	0.326147915370522	0.664660648773409
1	MG1	2	0.5	5	0.334597785351579	0.370095219351151	0.362683446264682	0.534678048910336
2	MG2	2	0.5	5	0.272994885901191	0.364886869885764	0.346022692582356	0.577330885340108
3	QReff	2	0.5	5	0.367670073911231	0.320831678662603	0.330467270054695	0.651625712859803
4	QRlat	2	0.5	5	0.373496877387418	0.249622025210886	0.275268044109539	0.650702865225283
5	QRrepro	2	0.5	5	0.356597195224485	0.333224055951823	0.337991666326041	0.632219334383678
6	QRspoDur	2	0.5	5	0.35429979794231	0.344295672228464	0.3463375998579	0.606980334500591
7	MG_QReff	2	0.5	5	0.303652210752889	0.308927744893868	0.307827268828027	0.7139290039265
8	MG_QRlat	2	0.5	5	0.289542171180044	0.253945331912178	0.261363354838769	0.721603759001908
9	MG_QRrepro	2	0.5	5	0.292808489677497	0.326427538862481	0.319456677545426	0.683387509378759
10	MG_QRspoDur	2	0.5	5	0.296208490481132	0.333608623112145	0.325851520265914	0.663359672702843
1	MG1	3	0.5	5	0.332862432241956	0.370062304334748	0.362364408074911	0.532789010581673
2	MG2	3	0.5	5	0.287623676391108	0.235001305522746	0.246182513831291	0.832340963482264
3	QReff	3	0.5	5	0.371171346656876	0.31225085687857	0.324548254168659	0.665882836615765
4	QRlat	3	0.5	5	0.36863520050207	0.257246715234824	0.280106468616954	0.650277927340443
5	QRrepro	3	0.5	5	0.359742638088113	0.333006441464407	0.338568414591843	0.629542658396559
6	QRspoDur	3	0.5	5	0.355017215876998	0.349508147787007	0.350641224570582	0.594125575033596
7	MG_QReff	3	0.5	5	0.305193925583139	0.297795337674676	0.299326638457187	0.734840728159772
8	MG_QRlat	3	0.5	5	0.289132417631367	0.247077501729904	0.255830668120892	0.727444247332542
9	MG_QRrepro	3	0.5	5	0.29289857177665	0.325656281071457	0.318861028333443	0.684628516361197
10	MG_QRspoDur	3	0.5	5	0.294520116059496	0.332001608712842	0.324190729290044	0.669027869354119
1	MG1	4	0.5	5	0.334610031998649	0.369484548176094	0.362271928933124	0.533997253373042
2	MG2	4	0.5	5	0.269269342410841	0.364136625133165	0.344675696107881	0.581880308803824
3	QReff	4	0.5	5	0.368244636462703	0.315723018388194	0.326464797474961	0.660600288138277
4	QRlat	4	0.5	5	0.371470225047583	0.248899149122828	0.274019719738951	0.652400762802065
5	QRrepro	4	0.5	5	0.357807578568818	0.335393769481933	0.339940396496422	0.627181312531882
6	QRspoDur	4	0.5	5	0.351879757674287	0.343205772042246	0.345025138720332	0.609528026944923
7	MG_QReff	4	0.5	5	0.300931900408129	0.318471746750535	0.314878613267094	0.694090842822452
8	MG_QRlat	4	0.5	5	0.297408357528766	0.239338092752218	0.251203211155943	0.732188768284089
9	MG_QRrepro	4	0.5	5	0.294084222702385	0.315202085784718	0.310777198291169	0.70475828691291
10	MG_QRspoDur	4	0.5	5	0.296441718511681	0.330424165771582	0.323393046273194	0.670612420069683
1	MG1	5	0.5	5	0.335733679057527	0.369334408992012	0.362507392023477	0.532478622525801
2	MG2	5	0.5	5	0.277262586900686	0.0254479580664242	0.077153390164793	1.26358367171693
3	QReff	5	0.5	5	0.371620490653231	0.322848910614625	0.332791518193635	0.645052270550292
4	QRlat	5	0.5	5	0.371311790735018	0.250661707250992	0.275671507000026	0.65073107443898
5	QRrepro	5	0.5	5	0.359344990305623	0.331842281361493	0.337616097868689	0.631743389123867
6	QRspoDur	5	0.5	5	0.357942398270783	0.342035236181168	0.345277303557219	0.609790532488663
7	MG_QReff	5	0.5	5	0.303319278997848	0.316763767942994	0.313995090388949	0.696571758953728
8	MG_QRlat	5	0.5	5	0.292847416929687	0.238902852609876	0.249923590914667	0.737035168685943
9	MG_QRrepro	5	0.5	5	0.293179745080936	0.324617691264614	0.318115959334141	0.686842521434917
10	MG_QRspoDur	5	0.5	5	0.299885949682521	0.3326741027256	0.325865353940873	0.664698880260376
1	MG1	1	0.8	5	0.334309035581368	0.369896880272401	0.362489825810268	0.535309328987423
2	MG2	1	0.8	5	0.272654431081613	0.354728929419634	0.338155972706599	0.598220043949587
3	QReff	1	0.8	5	0.356443148978697	0.298501577205742	0.310319759114742	0.700331106908067
4	QRlat	1	0.8	5	0.379566750745163	0.153131251651387	0.199556138133904	0.673229470830433
5	QRrepro	1	0.8	5	0.344385261239818	0.287938672645697	0.299678364270169	0.723082187223829
6	QRspoDur	1	0.8	5	0.340065072675022	0.302766790815581	0.310664167110538	0.695513161187034
7	MG_QReff	1	0.8	5	0.284644812148279	0.259404754157725	0.264523767554906	0.813863965671757
8	MG_QRlat	1	0.8	5	0.28279866326156	0.121887389878658	0.155141065915037	0.9127287621364
9	MG_QRrepro	1	0.8	5	0.284226541190767	0.278196977174864	0.279464799893629	0.774459747074618
10	MG_QRspoDur	1	0.8	5	0.274373549112347	0.277810284221551	0.277088625384135	0.783394154919529
1	MG1	2	0.8	5	0.335268996122962	0.369175531470725	0.361966703304199	0.53742657807604
2	MG2	2	0.8	5	0.277213603298609	0.366872298118835	0.348320508217945	0.572798948686871
3	QReff	2	0.8	5	0.362411780937473	0.279765853483519	0.297050096960501	0.731333873242967
4	QRlat	2	0.8	5	0.381885226849289	0.0969041035459957	0.155984375611329	0.684254282230864
5	QRrepro	2	0.8	5	0.349289826574319	0.288615027767617	0.301395297950052	0.718206031993166
6	QRspoDur	2	0.8	5	0.332399200120368	0.292750722686078	0.300743991588493	0.717166337367673
7	MG_QReff	2	0.8	5	0.287060993515258	0.264768955452968	0.269330099913837	0.803695690966944
8	MG_QRlat	2	0.8	5	0.270730659431187	0.141619782749538	0.168406827105974	0.90710036967805
9	MG_QRrepro	2	0.8	5	0.277147636644555	0.274396358669113	0.274967222179653	0.788934926490083
10	MG_QRspoDur	2	0.8	5	0.277780165913668	0.266323276081243	0.268673680568637	0.801033156795293
1	MG1	3	0.8	5	0.336091989665488	0.369516570470623	0.362600885806819	0.533748602497825
2	MG2	3	0.8	5	0.283430308920683	0.0236106295535758	0.0789999398933915	1.25836382171214
3	QReff	3	0.8	5	0.363602760083265	0.273444285284612	0.292170194893334	0.743463908088291
4	QRlat	3	0.8	5	0.382665728673561	0.101181466638907	0.158557643925118	0.70283196063345
5	QRrepro	3	0.8	5	0.339698686452893	0.273838418516796	0.287308666581247	0.74779749977114
6	QRspoDur	3	0.8	5	0.340305858344548	0.316763550575618	0.321550593659534	0.667963102486633
7	MG_QReff	3	0.8	5	0.2925312536127	0.23611444934095	0.2477254358875	0.855331728227723
8	MG_QRlat	3	0.8	5	0.266324386500571	0.204243301040244	0.216956875331394	0.813973840000828
9	MG_QRrepro	3	0.8	5	0.275489538745681	0.297665910449088	0.29307998589526	0.744709344360957
10	MG_QRspoDur	3	0.8	5	0.279005169516467	0.295061348330906	0.291660535584258	0.747239787694498
1	MG1	4	0.8	5	0.332126028102833	0.368032435010895	0.36058205067052	0.54005167050017
2	MG2	4	0.8	5	0.284217307407168	0.213709290367185	0.228450554779245	0.878184145315562
3	QReff	4	0.8	5	0.361810094270493	0.275072611985775	0.292748907064242	0.743187506261029
4	QRlat	4	0.8	5	0.379892590350999	0.1475855955181	0.19542018070049	0.666613422787594
5	QRrepro	4	0.8	5	0.348634713861338	0.300362673623398	0.310268824800991	0.69808082956475
6	QRspoDur	4	0.8	5	0.338506397964595	0.298673517980536	0.306811284828623	0.703428826738796
7	MG_QReff	4	0.8	5	0.29086012961147	0.264636632134948	0.2701286531729	0.802545448220724
8	MG_QRlat	4	0.8	5	0.277980317962457	0.131264826518754	0.161931874341231	0.929178408634533
9	MG_QRrepro	4	0.8	5	0.275202536540995	0.280068531962171	0.279081107785176	0.778930592644931
10	MG_QRspoDur	4	0.8	5	0.284006072015405	0.302132481198676	0.298427282725646	0.730262070656302
1	MG1	5	0.8	5	0.333337716828631	0.368516309826454	0.361330836961193	0.539508639666524
2	MG2	5	0.8	5	0.281215613982235	0.168429091539846	0.191502803590055	0.972927746245691
3	QReff	5	0.8	5	0.361833657194341	0.271723132056787	0.290227808698895	0.74861561151148
4	QRlat	5	0.8	5	0.382411197300171	0.143818291375713	0.194001644100266	0.694547564815347
5	QRrepro	5	0.8	5	0.346738625586743	0.29804750169499	0.307876205973558	0.704155999515912
6	QRspoDur	5	0.8	5	0.335139049522741	0.297315706582588	0.305055686700483	0.708962645837905
7	MG_QReff	5	0.8	5	0.286477583793511	0.254120919371298	0.260799158825057	0.823823806869198
8	MG_QRlat	5	0.8	5	0.297094691854647	0.0732977421651925	0.120452511340289	1.07179981212402
9	MG_QRrepro	5	0.8	5	0.291389860413024	0.270008135012146	0.274490199071375	0.786613676838221
10	MG_QRspoDur	5	0.8	5	0.279720829124702	0.286842875720268	0.285376115943812	0.761520062480836
1	MG1	1	0.9	5	0.333903722644959	0.369979600055654	0.362372288794966	0.536013036529766
2	MG2	1	0.9	5	0.283149316318391	0.234838946829105	0.244786791366546	0.8347456316138
3	QReff	1	0.9	5	0.354840809511649	0.294865961096119	0.307167036389465	0.709053193885466
4	QRlat	1	0.9	5	0.370495790421975	0.203612926841571	0.238015840119745	0.644775467530422
5	QRrepro	1	0.9	5	0.345213324238235	0.289787105555017	0.301285045506572	0.719027276959194
6	QRspoDur	1	0.9	5	0.343142757145862	0.316811409509026	0.322345293676282	0.667978307145374
7	MG_QReff	1	0.9	5	0.29315552096883	0.057587893224693	0.107120398377253	1.19765403308628
8	MG_QRlat	1	0.9	5	0.295075353440274	1.06350471363314e-06	0.0609754242259728	1.31135001878993
9	MG_QRrepro	1	0.9	5	0.264336041580696	0.256762610990715	0.2583432979732	0.827034597836908
10	MG_QRspoDur	1	0.9	5	0.290880031291261	0.15065917185319	0.180015592401719	1.01666280387809
1	MG1	2	0.9	5	0.333932175781666	0.36876868032172	0.361508759486831	0.537636538970617
2	MG2	2	0.9	5	0.292822564755162	0	0.0619843687154893	1.30841787085821
3	QReff	2	0.9	5	0.357469679711346	0.27621695831891	0.293390558695906	0.743255246926754
4	QRlat	2	0.9	5	0.378801276229112	0.147480610527776	0.194565712994999	0.665815763664146
5	QRrepro	2	0.9	5	0.342816558274638	0.279476638435216	0.292438475550333	0.738877544133295
6	QRspoDur	2	0.9	5	0.327063880139515	0.288865714586992	0.296680230511868	0.725897851368307
7	MG_QReff	2	0.9	5	0.286598890734084	0.141129088005942	0.170747765862628	1.0442862162787
8	MG_QRlat	2	0.9	5	0.273260787665541	0.136306042108696	0.164287068105351	0.885399236385066
9	MG_QRrepro	2	0.9	5	0.289244122259193	0.204476338580785	0.221943444429681	0.916622395970031
10	MG_QRspoDur	2	0.9	5	0.288292880540187	0.23920645812993	0.249266011316093	0.847784342724458
1	MG1	3	0.9	5	0.334303624052504	0.368849353963453	0.361588388611621	0.535961861838272
2	MG2	3	0.9	5	0.278961860475899	0.355987384620115	0.33992743032269	0.592575752906283
3	QReff	3	0.9	5	0.357165098934821	0.276429139287742	0.293509121745571	0.743073961608165
4	QRlat	3	0.9	5	0.382008784647074	0.0924600162650139	0.153452286582476	0.691730313993194
5	QRrepro	3	0.9	5	0.341660884686513	0.29980716452296	0.308497213095115	0.702172797105612
6	QRspoDur	3	0.9	5	0.349742061427558	0.32329843973005	0.328718210760646	0.649872282582737
7	MG_QReff	3	0.9	5	0.279838096870574	0.0633992874351293	0.108305698606506	1.19395203411799
8	MG_QRlat	3	0.9	5	0.291918429562235	2.26249107853427e-06	0.0608535284245922	1.30847467152086
9	MG_QRrepro	3	0.9	5	0.285416625402352	0.0188155925886075	0.0738693428170519	1.27581595056789
10	MG_QRspoDur	3	0.9	5	0.273903731950103	0.183404548510534	0.201936117779785	0.964981796917407
1	MG1	4	0.9	5	0.333441182579973	0.368415765444282	0.361287994150232	0.536836332768062
2	MG2	4	0.9	5	0.277703595528652	0.310608536892464	0.30373352896449	0.686519371655153
3	QReff	4	0.9	5	0.360559461461568	0.270543439475132	0.288800893548393	0.752291744674583
4	QRlat	4	0.9	5	0.378929757325352	0.118975114329852	0.173704673618839	0.678447363933724
5	QRrepro	4	0.9	5	0.341505709434125	0.303173541617598	0.311092275660933	0.694121365501525
6	QRspoDur	4	0.9	5	0.340067952244006	0.295506395725956	0.304822609598468	0.707194051268604
7	MG_QReff	4	0.9	5	0.303403207305437	2.08822066804738e-05	0.0619430287796382	1.31088963314275
8	MG_QRlat	4	0.9	5	0.276114137767356	0.144554980883634	0.171520114609558	0.915663102230006
9	MG_QRrepro	4	0.9	5	0.275411139671349	0.179360680393712	0.199394158052492	0.970332509972068
10	MG_QRspoDur	4	0.9	5	0.281157189803766	0.166348148168021	0.190220844168109	0.993302162116391
1	MG1	5	0.9	5	0.336312020879165	0.368545639416156	0.361803121217334	0.537050485584031
2	MG2	5	0.9	5	0.273285611453627	0.357256612032418	0.339773672364397	0.593307656347936
3	QReff	5	0.9	5	0.354139896160085	0.291096865367112	0.304294882922576	0.712477364694323
4	QRlat	5	0.9	5	0.37460729592251	0.125968420704293	0.17688814555141	0.715601479855744
5	QRrepro	5	0.9	5	0.340316567564431	0.275102052305706	0.288471446652385	0.74781705078752
6	QRspoDur	5	0.9	5	0.342970722599575	0.31772660261682	0.322939587706683	0.663396341451224
7	MG_QReff	5	0.9	5	0.279529545292479	0.152500253754627	0.179149524823791	1.02091059754207
8	MG_QRlat	5	0.9	5	0.273024360142208	0.00366559212373757	0.058338343120969	1.28974699846499
9	MG_QRrepro	5	0.9	5	0.27473932756509	0.297564503255908	0.292749626400514	0.744832994785348
10	MG_QRspoDur	5	0.9	5	0.283769886286639	0.277002036697804	0.278385962918662	0.775395411571346
1	MG1	1	0.5	6	0.33496224179883	0.370325037199635	0.362990846850216	0.534273019573164
2	MG2	1	0.5	6	0.280863430115621	0.0609675422922066	0.106832912150188	1.18846361374498
3	QReff	1	0.5	6	0.367242628483475	0.324398297470852	0.333248059955346	0.643742636434273
4	QRlat	1	0.5	6	0.37445251781567	0.249024990587767	0.274822804879741	0.651385205092073
5	QRrepro	1	0.5	6	0.358812007951739	0.333659542809801	0.338915305728003	0.628092862152396
6	QRspoDur	1	0.5	6	0.357170539795896	0.340371895110026	0.343842807287335	0.61210483036178
7	MG_QReff	1	0.5	6	0.298805959566115	0.313127101492816	0.310121828329033	0.707809104913684
8	MG_QRlat	1	0.5	6	0.292948621641026	0.246008401844145	0.255627867794494	0.72716400358762
9	MG_QRrepro	1	0.5	6	0.292215776898648	0.316692687953487	0.311673932388438	0.703607282804179
10	MG_QRspoDur	1	0.5	6	0.298685800914835	0.336001122028775	0.328151970925029	0.65802201617483
1	MG1	2	0.5	6	0.332564883237843	0.369231133073616	0.361805152246175	0.536104350928269
2	MG2	2	0.5	6	0.282951192926766	0.154806542808372	0.182267468796535	0.996384402567548
3	QReff	2	0.5	6	0.372011455516002	0.313081220368382	0.325312798044532	0.663633489534846
4	QRlat	2	0.5	6	0.372905091300153	0.248661467251895	0.274391024217146	0.652221484235613
5	QRrepro	2	0.5	6	0.358800678848478	0.340124529099778	0.343996548892814	0.61676903759017
6	QRspoDur	2	0.5	6	0.355987335246944	0.342945181495167	0.34562650229819	0.60888045193837
7	MG_QReff	2	0.5	6	0.306765140480077	0.299769221164415	0.301211266789025	0.730975365491308
8	MG_QRlat	2	0.5	6	0.303132974790928	0.235687427225436	0.249877232517578	0.732358022558317
9	MG_QRrepro	2	0.5	6	0.295435029506297	0.327378676934494	0.320634496596851	0.67938685345992
10	MG_QRspoDur	2	0.5	6	0.299767318319376	0.334344890223965	0.327131414594154	0.661648719760481
1	MG1	3	0.5	6	0.335518124136863	0.368650475502588	0.361803699275283	0.536483724501771
2	MG2	3	0.5	6	0.27526014909988	0.348840438758301	0.333739650652474	0.610461834679442
3	QReff	3	0.5	6	0.368157533077251	0.324666404732869	0.333540531979945	0.643700034815587
4	QRlat	3	0.5	6	0.369516033335083	0.248622149117394	0.273388176748847	0.654378923956354
5	QRrepro	3	0.5	6	0.361299781498479	0.33080753935106	0.337138207072996	0.632865942125483
6	QRspoDur	3	0.5	6	0.355404250163657	0.343148475307018	0.345719694258413	0.608438290464847
7	MG_QReff	3	0.5	6	0.305881098997129	0.309017466552377	0.308370214352458	0.712144193969332
8	MG_QRlat	3	0.5	6	0.290069929229588	0.251952240734548	0.259875972190537	0.722071440682609
9	MG_QRrepro	3	0.5	6	0.296349249336167	0.323275663820321	0.317798295576591	0.687266523101342
10	MG_QRspoDur	3	0.5	6	0.300760602632786	0.331888827570403	0.325438952978298	0.665191958522079
1	MG1	4	0.5	6	0.333679624335435	0.368862242514212	0.361704554807661	0.536211184003136
2	MG2	4	0.5	6	0.293085520341882	0.0931716650199825	0.134781671783068	1.1184360120294
3	QReff	4	0.5	6	0.365166027944954	0.329655578803318	0.337016191590702	0.632855126111533
4	QRlat	4	0.5	6	0.367475009561006	0.257506081213517	0.280185971889396	0.652283190292926
5	QRrepro	4	0.5	6	0.35885855776192	0.339569453836963	0.343520404273002	0.616267959707814
6	QRspoDur	4	0.5	6	0.356410271581523	0.342159288209526	0.345183509187627	0.608294433352624
7	MG_QReff	4	0.5	6	0.305363057442694	0.29744594813999	0.29909506069245	0.736075651496605
8	MG_QRlat	4	0.5	6	0.287015053764707	0.256432146265188	0.262926438526705	0.718789424085489
9	MG_QRrepro	4	0.5	6	0.294754145530996	0.314444396289559	0.31042540730901	0.705867816784154
10	MG_QRspoDur	4	0.5	6	0.297761723760667	0.330231379452857	0.323347397926865	0.670317817038566
1	MG1	5	0.5	6	0.335963228653922	0.369504973167845	0.362581938361898	0.532370096244793
2	MG2	5	0.5	6	0.275203837530253	0.259949938585963	0.263091103623425	0.789527655860608
3	QReff	5	0.5	6	0.370010564952402	0.311773100158451	0.323720068161748	0.668054325036987
4	QRlat	5	0.5	6	0.369651100829447	0.250034030102439	0.274810479154103	0.654330964861312
5	QRrepro	5	0.5	6	0.357129577973367	0.331707070835243	0.33696741935785	0.633061285501487
6	QRspoDur	5	0.5	6	0.355518210188366	0.343353192519429	0.3458368811429	0.607358500623874
7	MG_QReff	5	0.5	6	0.307555975472474	0.315615337886222	0.313947935533118	0.695315636047969
8	MG_QRlat	5	0.5	6	0.283508939482929	0.259566499965431	0.264489331422978	0.718124280130646
9	MG_QRrepro	5	0.5	6	0.292666003421305	0.321875407682465	0.315747719565904	0.693774582801148
10	MG_QRspoDur	5	0.5	6	0.301436727833912	0.337596771062978	0.329889163756379	0.652324691192
1	MG1	1	0.8	6	0.33495675068379	0.371178692981222	0.363687231325426	0.531871807165901
2	MG2	1	0.8	6	0.274592375033946	0.340942207512058	0.327402082127297	0.625749693576996
3	QReff	1	0.8	6	0.364945987330221	0.265311684267884	0.285593563264829	0.759120546761123
4	QRlat	1	0.8	6	0.381891524845023	0.148901661800235	0.197238901888703	0.675604410991878
5	QRrepro	1	0.8	6	0.349372837341592	0.298731223242578	0.309180212446645	0.699055067344592
6	QRspoDur	1	0.8	6	0.339848471240805	0.307593914841554	0.314220296160754	0.685935365786811
7	MG_QReff	1	0.8	6	0.285474654924133	0.280099706339263	0.281207845736131	0.774493074626435
8	MG_QRlat	1	0.8	6	0.279577486466469	0.156759030438764	0.182110810960479	0.843238196514149
9	MG_QRrepro	1	0.8	6	0.279325753986091	0.253096931164851	0.258487260230723	0.824440677347777
10	MG_QRspoDur	1	0.8	6	0.283641758658666	0.297127354530804	0.294366520840128	0.741544407349829
1	MG1	2	0.8	6	0.333082679926608	0.369394934489799	0.362090454829148	0.536297825560817
2	MG2	2	0.8	6	0.278696130267847	0.127820748908609	0.158610386409088	1.05804967771458
3	QReff	2	0.8	6	0.356141752646654	0.300024835674631	0.311584657115742	0.696609707690311
4	QRlat	2	0.8	6	0.381980432335645	0.132374867146034	0.183581306446143	0.691666573938135
5	QRrepro	2	0.8	6	0.349604778902554	0.294908044667643	0.3059407616565	0.708348913789068
6	QRspoDur	2	0.8	6	0.340904102772617	0.316380351122265	0.321439170217607	0.667449700009264
7	MG_QReff	2	0.8	6	0.293192116552765	0.224303935119189	0.238373135722327	0.878668334133574
8	MG_QRlat	2	0.8	6	0.279524933485413	0.146132318073765	0.17352781708684	0.877632823437744
9	MG_QRrepro	2	0.8	6	0.279508040330522	0.261631352343502	0.265353659684452	0.809901370942522
10	MG_QRspoDur	2	0.8	6	0.282233012240137	0.280576610875131	0.280915296800885	0.771826014062238
1	MG1	3	0.8	6	0.333057209654115	0.367901292232659	0.360773763184129	0.540261164202076
2	MG2	3	0.8	6	0.273642292894503	0.273191029236965	0.273284302737299	0.762031905445596
3	QReff	3	0.8	6	0.361205331220605	0.284257673875413	0.300204646438762	0.724655271018687
4	QRlat	3	0.8	6	0.383167950673947	0.130953662998123	0.183049978467875	0.690409062255893
5	QRrepro	3	0.8	6	0.349210302625466	0.297449085780869	0.308084888615267	0.702455371143886
6	QRspoDur	3	0.8	6	0.329234262842657	0.29061165447725	0.29860581636129	0.719668221416418
7	MG_QReff	3	0.8	6	0.286377636789964	0.257297953114524	0.263283078687572	0.817852931284055
8	MG_QRlat	3	0.8	6	0.269745109056455	0.188593150026195	0.205600420808762	0.820272215798493
9	MG_QRrepro	3	0.8	6	0.275917700974011	0.274057061952747	0.274446919343598	0.788620490813145
10	MG_QRspoDur	3	0.8	6	0.284773223555309	0.303269482907426	0.299427945093603	0.727958435488121
1	MG1	4	0.8	6	0.333631692176103	0.368029153151973	0.360931199952901	0.539583474882769
2	MG2	4	0.8	6	0.279726015304585	0.175161904521046	0.197035545146227	0.958844219735537
3	QReff	4	0.8	6	0.360612888248855	0.277627184067519	0.294871535658332	0.737802691192328
4	QRlat	4	0.8	6	0.376667864249706	0.155397853497916	0.200830000245414	0.678906488845793
5	QRrepro	4	0.8	6	0.344859168892789	0.307621205919621	0.315291479986452	0.686871648190821
6	QRspoDur	4	0.8	6	0.340032170667782	0.292125204143928	0.302029092780509	0.713766324125907
7	MG_QReff	4	0.8	6	0.292606927236159	0.26244087166126	0.268625896286904	0.804990507944216
8	MG_QRlat	4	0.8	6	0.285848537527709	0.0704892984679622	0.115798843862862	1.02965427652509
9	MG_QRrepro	4	0.8	6	0.276607322922818	0.288859847216015	0.286323183258753	0.760725862914401
10	MG_QRspoDur	4	0.8	6	0.294460227919419	0.268918330255802	0.274313475700083	0.786084660828086
1	MG1	5	0.8	6	0.335276692266249	0.368571953484451	0.361688296641367	0.536369595184058
2	MG2	5	0.8	6	0.272834870805468	0.351017165465668	0.335100225193127	0.605174248375789
3	QReff	5	0.8	6	0.360767426223277	0.292026441593045	0.305991068594958	0.708873950158652
4	QRlat	5	0.8	6	0.373909182154296	0.191288507425623	0.228530878411129	0.655712594097974
5	QRrepro	5	0.8	6	0.350513996759983	0.311443353553929	0.31951247952714	0.673712685309633
6	QRspoDur	5	0.8	6	0.329341152272342	0.292318491774258	0.299964988137992	0.71819265824703
7	MG_QReff	5	0.8	6	0.288941177242491	0.269575466586413	0.273665013878041	0.792298651706848
8	MG_QRlat	5	0.8	6	0.261560470350633	0.207304843340074	0.218503886197234	0.811974262814107
9	MG_QRrepro	5	0.8	6	0.278976492189837	0.269996998685295	0.271872256353379	0.79443104376293
10	MG_QRspoDur	5	0.8	6	0.283387312045644	0.275922968397069	0.277449548880339	0.779529148013475
1	MG1	1	0.9	6	0.33600442809916	0.368769447640576	0.362132440765078	0.536475264076001
2	MG2	1	0.9	6	0.275839548138806	0.303189945690081	0.2975052063912	0.700895715018766
3	QReff	1	0.9	6	0.35652514528946	0.296011689272827	0.308294661653637	0.704722596211803
4	QRlat	1	0.9	6	0.381634985976364	0.0951482373858745	0.155837063979295	0.687183986193271
5	QRrepro	1	0.9	6	0.344248543061856	0.290122412703617	0.301244035589559	0.719341761175983
6	QRspoDur	1	0.9	6	0.331121308013101	0.292831474457657	0.300853374429941	0.71756421461828
7	MG_QReff	1	0.9	6	0.291082556888836	0.222670869474662	0.236897345733652	0.881141183940765
8	MG_QRlat	1	0.9	6	0.29014097484349	3.28235287877315e-09	0.0599387273318735	1.31247152868478
9	MG_QRrepro	1	0.9	6	0.283841072197842	0.119306955627834	0.153411872760355	1.08107432141392
10	MG_QRspoDur	1	0.9	6	0.286497988228481	0.241121229284447	0.250609529139494	0.846681961366034
1	MG1	2	0.9	6	0.336812900343248	0.369163599226548	0.36261840414527	0.534199809520805
2	MG2	2	0.9	6	0.28651444013437	3.27483050897226e-07	0.058840385527004	1.3162372761924
3	QReff	2	0.9	6	0.355492875935419	0.296425252692094	0.308601182630201	0.705548911434418
4	QRlat	2	0.9	6	0.379301074023467	0.0887520008229896	0.147705984742737	0.699557176326116
5	QRrepro	2	0.9	6	0.344888186978922	0.27858831071315	0.292550156960554	0.738030294855738
6	QRspoDur	2	0.9	6	0.33260383453845	0.301916970053185	0.308299904824917	0.698934970964778
7	MG_QReff	2	0.9	6	0.277295763054978	0.19376177928048	0.211101350692849	0.945076320322848
8	MG_QRlat	2	0.9	6	0.269157195677219	0.126214388092904	0.155382000709251	0.940576729656293
9	MG_QRrepro	2	0.9	6	0.271678683547506	0.182683480440491	0.200917467698618	0.966999344428659
10	MG_QRspoDur	2	0.9	6	0.291746770439503	0.000242477684887433	0.0596495012558136	1.31583702714344
1	MG1	3	0.9	6	0.334655139257301	0.36981083281096	0.362585749837754	0.533866067987213
2	MG2	3	0.9	6	0.271161817918918	0.325336609337256	0.314064977723053	0.658114507958326
3	QReff	3	0.9	6	0.354864504756768	0.296226043901732	0.308225946866591	0.70640296502098
4	QRlat	3	0.9	6	0.382993823944604	0.0770432266551463	0.140250330878025	0.703307460155467
5	QRrepro	3	0.9	6	0.342534153578822	0.29718889983453	0.30681858806764	0.705308073641085
6	QRspoDur	3	0.9	6	0.339689576044156	0.300895555408956	0.308888791627993	0.698874628595747
7	MG_QReff	3	0.9	6	0.281919427464729	0.208852090557888	0.224129118516273	0.913982128487717
8	MG_QRlat	3	0.9	6	0.277448710092964	4.04637428332335e-08	0.0571675399729781	1.31783838554521
9	MG_QRrepro	3	0.9	6	0.28748200147833	0.0986550904231837	0.137773944503995	1.1186968901474
10	MG_QRspoDur	3	0.9	6	0.290872145197924	0.0625789401767713	0.108996915228848	1.1921692072433
1	MG1	4	0.9	6	0.335180621216538	0.368722436536654	0.361732257436969	0.537643161676328
2	MG2	4	0.9	6	0.291531238468951	1.45518265930796e-08	0.0603081163847052	1.31203344437276
3	QReff	4	0.9	6	0.357826598043301	0.281648642134757	0.297325681564293	0.730684430297731
4	QRlat	4	0.9	6	0.381484863823427	0.0843884622105274	0.146640755454929	0.729284793269608
5	QRrepro	4	0.9	6	0.339160079778564	0.294128695359671	0.303388941923021	0.713314425203677
6	QRspoDur	4	0.9	6	0.341708465319996	0.310977592149994	0.317431364805233	0.679071854710958
7	MG_QReff	4	0.9	6	0.274821226548934	0.276229159833427	0.275938883825751	0.788902163460033
8	MG_QRlat	4	0.9	6	0.286374418362552	0.0298788065112535	0.0824408735744482	1.1926402154981
9	MG_QRrepro	4	0.9	6	0.290894054935791	0.0447572519089182	0.0956575303724746	1.22232762769506
10	MG_QRspoDur	4	0.9	6	0.282763029404591	0.245124262667521	0.252833212668009	0.840548631954506
1	MG1	5	0.9	6	0.33488677040216	0.367183566065541	0.360580991184794	0.540798142369107
2	MG2	5	0.9	6	0.274868727494737	0.302808603135242	0.297036110866642	0.704255108020622
3	QReff	5	0.9	6	0.359422721752117	0.259675811680841	0.280120790395749	0.772957201350946
4	QRlat	5	0.9	6	0.37650122297199	0.169297317240422	0.21263597360722	0.665243795165513
5	QRrepro	5	0.9	6	0.34664470180906	0.311148490303966	0.318444513798533	0.679213932824753
6	QRspoDur	5	0.9	6	0.342308852402974	0.308866973019571	0.315902850278011	0.682206864720428
7	MG_QReff	5	0.9	6	0.281932410421681	0.126409879808176	0.159167820218368	1.06914953404659
8	MG_QRlat	5	0.9	6	0.266624103045569	0.18352010256244	0.200616443819605	0.864012197623369
9	MG_QRrepro	5	0.9	6	0.274480559993681	0.255291378544288	0.259219140403233	0.825870480392774
10	MG_QRspoDur	5	0.9	6	0.272363644431297	0.225239070522841	0.234997444705359	0.882766291991884
1	MG1	1	0.5	7	0.335412565060592	0.370327010546737	0.363206122814555	0.531275475429005
2	MG2	1	0.5	7	0.281902339795834	0	0.0587164937619851	1.31604755287744
3	QReff	1	0.5	7	0.371815900565407	0.312404467901025	0.324675354569081	0.665281323528571
4	QRlat	1	0.5	7	0.372719519949134	0.246115799080684	0.272300577822607	0.657466264926988
5	QRrepro	1	0.5	7	0.361302893754378	0.339039872725104	0.343769171468834	0.616415980713351
6	QRspoDur	1	0.5	7	0.357116401916105	0.350359075877856	0.35175366346625	0.592490551168462
7	MG_QReff	1	0.5	7	0.304831036100079	0.310060206161099	0.308947578261499	0.710197883220195
8	MG_QRlat	1	0.5	7	0.289810302666604	0.250059823658824	0.258282104620677	0.724339425443934
9	MG_QRrepro	1	0.5	7	0.294759421161719	0.323533431261285	0.317518543017162	0.688481787401877
10	MG_QRspoDur	1	0.5	7	0.305610966904735	0.335978709087122	0.329535131937037	0.653717991589815
1	MG1	2	0.5	7	0.33505505956297	0.369287670494078	0.362295717779586	0.533369880291229
2	MG2	2	0.5	7	0.275994315865329	0.319347557458695	0.31031345475344	0.670515345293596
3	QReff	2	0.5	7	0.366720368815079	0.324101320539294	0.332905688438311	0.644952441880059
4	QRlat	2	0.5	7	0.373543541235913	0.246856590466497	0.272904859729252	0.656324457494988
5	QRrepro	2	0.5	7	0.360714686380228	0.334133472597617	0.339689668832627	0.627118163756116
6	QRspoDur	2	0.5	7	0.353254419357851	0.343101591284518	0.345158538284554	0.609719627479586
7	MG_QReff	2	0.5	7	0.309925047943937	0.295231616410558	0.298305907413502	0.736838725062636
8	MG_QRlat	2	0.5	7	0.289070470284874	0.25061906481913	0.258657838033942	0.724489775392147
9	MG_QRrepro	2	0.5	7	0.294053908455734	0.317078038970572	0.312343079216861	0.701887781647309
10	MG_QRspoDur	2	0.5	7	0.300929765390973	0.329447821379731	0.323570701186864	0.66953076887374
1	MG1	3	0.5	7	0.33642912852542	0.368714965647493	0.362134190909839	0.53557554968862
2	MG2	3	0.5	7	0.278960952260446	0.31079759585215	0.304349836545443	0.686044739498583
3	QReff	3	0.5	7	0.364232710121043	0.326445776021551	0.334342219881849	0.641388686095268
4	QRlat	3	0.5	7	0.366959178887049	0.256499013238334	0.279342275050757	0.65003086603733
5	QRrepro	3	0.5	7	0.36011958332142	0.33722914438151	0.342132839000751	0.620143904194594
6	QRspoDur	3	0.5	7	0.355389293165297	0.343126176675797	0.345669238000294	0.608234072643263
7	MG_QReff	3	0.5	7	0.306027531895837	0.294571238048798	0.296976034734744	0.740092657955669
8	MG_QRlat	3	0.5	7	0.293369816536242	0.230263179298384	0.243451795354186	0.743811734986217
9	MG_QRrepro	3	0.5	7	0.29668303050121	0.31512255514624	0.311287835672491	0.703519948046654
10	MG_QRspoDur	3	0.5	7	0.299826992295471	0.335271425229349	0.327983222068397	0.658778386144612
1	MG1	4	0.5	7	0.333137643276773	0.36793658137509	0.360870774750131	0.54040431365398
2	MG2	4	0.5	7	0.286785541436164	0.243902710609768	0.252804438654787	0.816128767436405
3	QReff	4	0.5	7	0.364048017777251	0.325892929951759	0.333775440164895	0.641815769294369
4	QRlat	4	0.5	7	0.366568650815475	0.256425433494159	0.278955941698482	0.652660792896536
5	QRrepro	4	0.5	7	0.357614227392266	0.331951064030456	0.337229475322087	0.633044393154626
6	QRspoDur	4	0.5	7	0.356690264277772	0.3484963436527	0.350164507982349	0.596164393536686
7	MG_QReff	4	0.5	7	0.304226690049727	0.315748122418665	0.313381012865399	0.698903677173385
8	MG_QRlat	4	0.5	7	0.297911575006236	0.228388838818065	0.242951204605349	0.743036648166163
9	MG_QRrepro	4	0.5	7	0.294270306446502	0.325703326862608	0.31923469932647	0.683005101931235
10	MG_QRspoDur	4	0.5	7	0.298292800600071	0.332066838652023	0.325110291668839	0.667377321207207
1	MG1	5	0.5	7	0.332420293989043	0.368765972862535	0.361183754400019	0.53919630153208
2	MG2	5	0.5	7	0.280062215936372	0.143020323324242	0.17120780046808	1.02385490749965
3	QReff	5	0.5	7	0.36624669889189	0.322102648181878	0.331173162101381	0.649041629063964
4	QRlat	5	0.5	7	0.372298964720039	0.250504388566304	0.27518611269599	0.649759363535305
5	QRrepro	5	0.5	7	0.357613245579868	0.335758916923607	0.340353165296698	0.626422334056263
6	QRspoDur	5	0.5	7	0.35543351072804	0.341105500520335	0.344042757587168	0.611768196338208
7	MG_QReff	5	0.5	7	0.303421278090081	0.306918419279054	0.306176017238207	0.717783784926095
8	MG_QRlat	5	0.5	7	0.294615563987765	0.244759278805011	0.255240400487148	0.728544164773334
9	MG_QRrepro	5	0.5	7	0.29838553485369	0.329539875002095	0.323017138238352	0.672701243112718
10	MG_QRspoDur	5	0.5	7	0.303102861025822	0.330962665627587	0.325278573912151	0.664519543891001
1	MG1	1	0.8	7	0.333224110318684	0.369473958038065	0.361919330135458	0.538048255969625
2	MG2	1	0.8	7	0.304873948067914	0.0778931149624507	0.125992632607584	1.14399751910337
3	QReff	1	0.8	7	0.357176998550766	0.304086258672205	0.3150264119292	0.68773120425514
4	QRlat	1	0.8	7	0.382685409831551	0.129181741703591	0.181735393459769	0.687937063793733
5	QRrepro	1	0.8	7	0.34590571912762	0.293705013457057	0.304621227993045	0.711637746703953
6	QRspoDur	1	0.8	7	0.346071467869439	0.320698586678061	0.325896681666003	0.658381437393164
7	MG_QReff	1	0.8	7	0.283283012745238	0.270545452786241	0.273162394520352	0.794374736091671
8	MG_QRlat	1	0.8	7	0.288146065404946	0.101551885778684	0.141196233323462	0.889699912012556
9	MG_QRrepro	1	0.8	7	0.277732014174799	0.279182767478777	0.278887159668455	0.778458402313844
10	MG_QRspoDur	1	0.8	7	0.287923078484982	0.299038374557268	0.296768761827807	0.733896745072941
1	MG1	2	0.8	7	0.335833992600376	0.369575047808857	0.362506918985221	0.536041685399351
2	MG2	2	0.8	7	0.278798149830423	0.21219975722424	0.225927379561457	0.886377113225832
3	QReff	2	0.8	7	0.357315586126991	0.3063156681586	0.316850494556683	0.68368243602444
4	QRlat	2	0.8	7	0.382391143350247	0.119117946071758	0.172566170620399	0.687855417220753
5	QRrepro	2	0.8	7	0.34642811030701	0.305484953847995	0.31395572160709	0.690614349148506
6	QRspoDur	2	0.8	7	0.333758205927299	0.288944892048256	0.29810286486084	0.722157772747196
7	MG_QReff	2	0.8	7	0.285947880284259	0.25868838725343	0.264337029378234	0.816865903134732
8	MG_QRlat	2	0.8	7	0.287341494516321	0.143969829880052	0.173729584034219	0.868266365246399
9	MG_QRrepro	2	0.8	7	0.28308347451845	0.269216527545717	0.272057695862984	0.792995140125802
10	MG_QRspoDur	2	0.8	7	0.282135611491226	0.285041714293542	0.284433963025551	0.764598616296315
1	MG1	3	0.8	7	0.337048327488673	0.368794518779407	0.362310214831644	0.535238312563256
2	MG2	3	0.8	7	0.271892729405224	0.338676007048415	0.324962422140066	0.63261412332915
3	QReff	3	0.8	7	0.358821965229772	0.291250001166495	0.305116297724595	0.712776728477236
4	QRlat	3	0.8	7	0.38007400833871	0.136487564194467	0.186463210817939	0.683370638712074
5	QRrepro	3	0.8	7	0.348125463104165	0.306295949491449	0.314765128250002	0.687117019243558
6	QRspoDur	3	0.8	7	0.330812171403557	0.292832588420864	0.300525674980546	0.717412014632615
7	MG_QReff	3	0.8	7	0.28460478743032	0.278035490682719	0.279384855238911	0.777839621536747
8	MG_QRlat	3	0.8	7	0.280546513633308	0.132057502524564	0.162587767961407	0.898452507200969
9	MG_QRrepro	3	0.8	7	0.280454057068002	0.29645839121814	0.293141244175545	0.745766105542725
10	MG_QRspoDur	3	0.8	7	0.286759666586302	0.287037209217355	0.286979648006534	0.756044748398882
1	MG1	4	0.8	7	0.336205666930633	0.367382438802943	0.360837299101714	0.537880497153634
2	MG2	4	0.8	7	0.289257822259085	0.270673493877394	0.274521745112252	0.760984819820612
3	QReff	4	0.8	7	0.365114260196304	0.258832431857977	0.280400826874134	0.771064270951145
4	QRlat	4	0.8	7	0.380858600710363	0.132412516363426	0.185173896377903	0.681019128578867
5	QRrepro	4	0.8	7	0.348749678569046	0.313335035241965	0.320568833921723	0.674563360625673
6	QRspoDur	4	0.8	7	0.336439359188129	0.299817970923982	0.307472012269697	0.701053474378095
7	MG_QReff	4	0.8	7	0.287997625278577	0.242832834397328	0.252009788745267	0.845480946737225
8	MG_QRlat	4	0.8	7	0.276226523833181	0.165529125208625	0.188757857985497	0.847065778676277
9	MG_QRrepro	4	0.8	7	0.276872640752755	0.286398985969219	0.28445413992686	0.7649074668225
10	MG_QRspoDur	4	0.8	7	0.28270182354702	0.294301343364504	0.29192629125751	0.743510157850831
1	MG1	5	0.8	7	0.333325238745101	0.368561740205989	0.361179794799685	0.539072141240705
2	MG2	5	0.8	7	0.278551364725728	0.220148127663813	0.231978509518276	0.868704639271044
3	QReff	5	0.8	7	0.359892218104796	0.290431176324801	0.304790855148826	0.715372080333396
4	QRlat	5	0.8	7	0.379629351177187	0.151789777787478	0.198229219546902	0.67851351972613
5	QRrepro	5	0.8	7	0.346470725512451	0.29354478928595	0.304690665896757	0.71099043547114
6	QRspoDur	5	0.8	7	0.330292998671725	0.291981225044396	0.299899481777863	0.718057821814497
7	MG_QReff	5	0.8	7	0.287666016883825	0.253683627125164	0.260542980421728	0.82526722624591
8	MG_QRlat	5	0.8	7	0.282302701913763	0.137707864108307	0.167204407861378	0.890999519917013
9	MG_QRrepro	5	0.8	7	0.285520627071157	0.299402721921256	0.296522247389992	0.732247815750002
10	MG_QRspoDur	5	0.8	7	0.293017995125764	0.26437536737978	0.270215550797862	0.79510030576816
1	MG1	1	0.9	7	0.336658691615184	0.370415783497869	0.363364659621474	0.532605919792829
2	MG2	1	0.9	7	0.293871076775588	4.6526945490057e-08	0.0600329000163798	1.31272095739008
3	QReff	1	0.9	7	0.357318909700263	0.275125576922704	0.29206057295325	0.746625903096835
4	QRlat	1	0.9	7	0.382178836069346	0.0781876091053816	0.141720385372578	0.706733917480769
5	QRrepro	1	0.9	7	0.346646433294872	0.302272457832976	0.311521842729597	0.693541768844891
6	QRspoDur	1	0.9	7	0.330900459840909	0.292874062925598	0.300761721219009	0.716316375778153
7	MG_QReff	1	0.9	7	0.289651125957212	0.167909774442377	0.192584303027523	0.989015932092817
8	MG_QRlat	1	0.9	7	0.261970659779951	0.177839337080141	0.194981743744057	0.884144559393961
9	MG_QRrepro	1	0.9	7	0.277422858106424	0.164236041927109	0.187716278107714	1.00015799961147
10	MG_QRspoDur	1	0.9	7	0.279947406165651	0.032027205133747	0.0837910946182436	1.24966254818335
1	MG1	2	0.9	7	0.335821581608802	0.369022679273303	0.362041930724189	0.53809912880072
2	MG2	2	0.9	7	0.290760043319159	0.280987324573917	0.283014325033368	0.739309350882673
3	QReff	2	0.9	7	0.354075540898749	0.291808480146809	0.304533442300095	0.710543365751586
4	QRlat	2	0.9	7	0.380184420347017	0.0953912806529939	0.15383334039584	0.727633496974795
5	QRrepro	2	0.9	7	0.34527253662523	0.289106190016246	0.300663998601832	0.71987033196355
6	QRspoDur	2	0.9	7	0.341103924453476	0.316393676117621	0.321543494058891	0.665323051290458
7	MG_QReff	2	0.9	7	0.278324275911084	0.20446489808332	0.220191678376052	0.923844569646753
8	MG_QRlat	2	0.9	7	0.293042898881857	0.00389389186186575	0.0628358480647004	1.27307793581678
9	MG_QRrepro	2	0.9	7	0.275175352898395	0.269406933489581	0.270594987374781	0.798708473808516
10	MG_QRspoDur	2	0.9	7	0.273639676117131	0.058502480925678	0.101816197901673	1.20737234123103
1	MG1	3	0.9	7	0.33809575906533	0.369977602303471	0.363418503418368	0.52983714241843
2	MG2	3	0.9	7	0.278457058426167	0	0.0575747977053234	1.31779861083348
3	QReff	3	0.9	7	0.358609495185176	0.267835205010827	0.286831245831862	0.755925533600704
4	QRlat	3	0.9	7	0.379527944024441	0.129924797456153	0.181980743634377	0.676942426175921
5	QRrepro	3	0.9	7	0.34558221920832	0.293428357956802	0.304200804032664	0.713006564743125
6	QRspoDur	3	0.9	7	0.339996656585432	0.31810303208995	0.32262944369615	0.665193741248659
7	MG_QReff	3	0.9	7	0.27887920204523	0.184759722520609	0.204071624222234	0.962568003212501
8	MG_QRlat	3	0.9	7	0.276082365006915	0.13746790915275	0.165685708690249	0.944562353129283
9	MG_QRrepro	3	0.9	7	0.275947714268611	0.174726376386729	0.195934386167771	0.97860294964863
10	MG_QRspoDur	3	0.9	7	0.292264754446674	0.0497783057734359	0.0999010178955187	1.2121068155048
1	MG1	4	0.9	7	0.332830293561681	0.368888868240987	0.361462926287445	0.537594708582643
2	MG2	4	0.9	7	0.277188639476197	0.301503158510535	0.296520269357837	0.704309634346623
3	QReff	4	0.9	7	0.350656612804428	0.309937785542907	0.318241514146488	0.678465188558648
4	QRlat	4	0.9	7	0.378281111006552	0.140626491360099	0.189872496126814	0.67011474596201
5	QRrepro	4	0.9	7	0.339929747777019	0.279867314370331	0.292081677653836	0.740313612975536
6	QRspoDur	4	0.9	7	0.329926877367571	0.275022625660125	0.286282991810049	0.750296556411246
7	MG_QReff	4	0.9	7	0.289345153209684	0.204921892282377	0.222674186437176	0.915705176609672
8	MG_QRlat	4	0.9	7	0.275998581105997	0.131157130610263	0.161089786084463	0.977410880612811
9	MG_QRrepro	4	0.9	7	0.271931827197898	0.2332369577423	0.24145867958469	0.867865221831026
10	MG_QRspoDur	4	0.9	7	0.289735250101398	0.060250579053796	0.108508115493048	1.18974588188661
1	MG1	5	0.9	7	0.335087672807446	0.370007606972876	0.362816946127667	0.532329936037403
2	MG2	5	0.9	7	0.284506338888287	0.219312718267862	0.23271180646884	0.868501827675576
3	QReff	5	0.9	7	0.35770633270365	0.27405678444006	0.291422299099278	0.746964875711443
4	QRlat	5	0.9	7	0.379323609122421	0.13120356246107	0.18217621915403	0.684373562032808
5	QRrepro	5	0.9	7	0.341839347739088	0.2724194324638	0.286753469468477	0.75189678025836
6	QRspoDur	5	0.9	7	0.335127672986505	0.295329001753388	0.303630871289591	0.710334680823829
7	MG_QReff	5	0.9	7	0.282058749705014	0.156370912847138	0.182359933070874	1.01399467244038
8	MG_QRlat	5	0.9	7	0.279449118300838	2.22995447389779e-08	0.0567299975614253	1.31857659166651
9	MG_QRrepro	5	0.9	7	0.276737677863112	0.205806914376054	0.220348761548227	0.91515809292616
10	MG_QRspoDur	5	0.9	7	0.280105318626505	0.000112043875133485	0.0581783178618017	1.31653164188361
1	MG1	1	0.5	8	0.335669740551929	0.369660757279623	0.362529451881472	0.533718542740542
2	MG2	1	0.5	8	0.288555131342585	0.235087602407815	0.246424585674415	0.834258353985318
3	QReff	1	0.5	8	0.365917226756726	0.323315053037728	0.33241366237204	0.646289413727231
4	QRlat	1	0.5	8	0.363406298947635	0.271484363733438	0.290834515817098	0.640765000335077
5	QRrepro	1	0.5	8	0.35582452102747	0.331986609830855	0.336873116910699	0.635246004030554
6	QRspoDur	1	0.5	8	0.356629543649884	0.344926925360941	0.347385175528326	0.605065407322588
7	MG_QReff	1	0.5	8	0.303825879490543	0.296487679818213	0.297994514243703	0.738719889541381
8	MG_QRlat	1	0.5	8	0.287014963289746	0.259689700904769	0.265399240703626	0.717157619744479
9	MG_QRrepro	1	0.5	8	0.293700896600431	0.329979117921008	0.322457786056713	0.675716826498044
10	MG_QRspoDur	1	0.5	8	0.304694167796962	0.330730826200826	0.325353320073648	0.665104638869069
1	MG1	2	0.5	8	0.33470124280716	0.369712422657929	0.362390878321185	0.535298745115349
2	MG2	2	0.5	8	0.274813961137673	0.364693165407905	0.345958064817473	0.579843418872972
3	QReff	2	0.5	8	0.368217425648061	0.316587222874906	0.327116043809872	0.659036705242644
4	QRlat	2	0.5	8	0.369898291714483	0.245060627932942	0.270977979522399	0.660732356789858
5	QRrepro	2	0.5	8	0.357172842113919	0.330592623004278	0.335980022815853	0.637600334177043
6	QRspoDur	2	0.5	8	0.355512716720105	0.342449603067135	0.345214441250136	0.609361766348496
7	MG_QReff	2	0.5	8	0.305379656085458	0.297974031793889	0.299500656292241	0.734627104342767
8	MG_QRlat	2	0.5	8	0.294390965456029	0.236470625407256	0.248235784414645	0.736723875641309
9	MG_QRrepro	2	0.5	8	0.294199344197548	0.320107877992854	0.314613984787237	0.695355428035263
10	MG_QRspoDur	2	0.5	8	0.298900288133613	0.331900630096321	0.325180017949182	0.666502289001398
1	MG1	3	0.5	8	0.33250223905067	0.369590800568774	0.361606773921024	0.535737836017657
2	MG2	3	0.5	8	0.28045683913005	0.151667572301688	0.178068271211018	1.00758092452592
3	QReff	3	0.5	8	0.370869750627448	0.315428921603078	0.326987875403272	0.65902694508139
4	QRlat	3	0.5	8	0.371076590423193	0.247953093222035	0.273763843322802	0.655790980328705
5	QRrepro	3	0.5	8	0.357237247716669	0.33366087377292	0.338498426498577	0.629767636332505
6	QRspoDur	3	0.5	8	0.356574265019034	0.342065622292889	0.345015374582926	0.609934959389148
7	MG_QReff	3	0.5	8	0.304384680934237	0.313061973497985	0.311241709444446	0.705211005503868
8	MG_QRlat	3	0.5	8	0.297437062011086	0.227042184947475	0.241773210599181	0.745074252082927
9	MG_QRrepro	3	0.5	8	0.292907244308359	0.327155980904354	0.320118688446718	0.680402038694849
10	MG_QRspoDur	3	0.5	8	0.296369568670031	0.329383600182248	0.322549632620492	0.672387932027426
1	MG1	4	0.5	8	0.335371527200026	0.369244704426928	0.362145147531067	0.535607110135672
2	MG2	4	0.5	8	0.288249081858898	4.89655884054477e-06	0.0587279789220678	1.31578054982482
3	QReff	4	0.5	8	0.369832422396245	0.311353486239039	0.323529279320101	0.668154903370866
4	QRlat	4	0.5	8	0.366743817808927	0.256996614823219	0.279593929850864	0.652661328261522
5	QRrepro	4	0.5	8	0.358266251019702	0.333405792091262	0.338620796447806	0.629500192948891
6	QRspoDur	4	0.5	8	0.360012987964065	0.341641045011206	0.345539934409896	0.608217608497966
7	MG_QReff	4	0.5	8	0.306823168577744	0.296560687099354	0.298645117573067	0.736649547428549
8	MG_QRlat	4	0.5	8	0.295178113751642	0.225262845089811	0.239674292873492	0.747380913615011
9	MG_QRrepro	4	0.5	8	0.292567358456383	0.315838226157742	0.311053602820335	0.705046764600268
10	MG_QRspoDur	4	0.5	8	0.298108269375826	0.32801981058751	0.321775886951591	0.673697003622547
1	MG1	5	0.5	8	0.334338044693694	0.368946423925074	0.361873622551133	0.53623315527183
2	MG2	5	0.5	8	0.27184946634949	0.34161028551322	0.327169595852489	0.626629379204827
3	QReff	5	0.5	8	0.369531882543578	0.320802262249282	0.331010349670451	0.649411933156062
4	QRlat	5	0.5	8	0.37083854648783	0.247786883102864	0.27312983639547	0.655012883063434
5	QRrepro	5	0.5	8	0.358182334832985	0.333351533630282	0.338466992669774	0.629806583670441
6	QRspoDur	5	0.5	8	0.355760723693482	0.348442622828836	0.349961720064453	0.597785571747525
7	MG_QReff	5	0.5	8	0.30533479314923	0.312798984088008	0.311226548845002	0.704655832306067
8	MG_QRlat	5	0.5	8	0.279473351271219	0.275993517852025	0.276712658344843	0.69933558518721
9	MG_QRrepro	5	0.5	8	0.29734667956181	0.313666552887285	0.310337740290455	0.705982504901424
10	MG_QRspoDur	5	0.5	8	0.302184524944372	0.32863086037294	0.323203161446317	0.670683821634196
1	MG1	1	0.8	8	0.334051281878776	0.369104884144971	0.361614775532259	0.537530422835145
2	MG2	1	0.8	8	0.304118748722175	1.12863717140479e-08	0.0632824876981645	1.30502538785124
3	QReff	1	0.8	8	0.357712951842046	0.297419071261627	0.309612018570227	0.702091535133849
4	QRlat	1	0.8	8	0.383488763351406	0.113934728800762	0.169707438491031	0.686645260482754
5	QRrepro	1	0.8	8	0.352467352915772	0.32077547895012	0.327364845774591	0.655812366271613
6	QRspoDur	1	0.8	8	0.324162024681172	0.280748189292105	0.289719662073445	0.738173917768845
7	MG_QReff	1	0.8	8	0.289925684814732	0.278317517719059	0.280747458994333	0.774127866517134
8	MG_QRlat	1	0.8	8	0.293182308169823	0.11213841494531	0.150114423122638	0.934673263038182
9	MG_QRrepro	1	0.8	8	0.278927154974714	0.27276732335838	0.27405552852672	0.789720174360369
10	MG_QRspoDur	1	0.8	8	0.289225479236152	0.265505101119835	0.270335141570747	0.797813082022535
1	MG1	2	0.8	8	0.336503922407997	0.369930620072704	0.363156702220448	0.531625618618782
2	MG2	2	0.8	8	0.284641870786335	0.303339649280979	0.299516882785606	0.697968753002453
3	QReff	2	0.8	8	0.357410925836468	0.302285574652277	0.313654244259964	0.691108213722632
4	QRlat	2	0.8	8	0.381738077170721	0.13517373004684	0.186471641454353	0.684056344337234
5	QRrepro	2	0.8	8	0.349130114485789	0.309321564721744	0.317398726536386	0.682945427949788
6	QRspoDur	2	0.8	8	0.339011724393023	0.301458025528606	0.309254565160245	0.699254664149081
7	MG_QReff	2	0.8	8	0.28653158126956	0.248140822462178	0.255975461811862	0.837511528160586
8	MG_QRlat	2	0.8	8	0.28192491356496	0.125714383314511	0.157851623349337	0.896993624184524
9	MG_QRrepro	2	0.8	8	0.279779080153642	0.273737173030117	0.274986585384096	0.78668927937838
10	MG_QRspoDur	2	0.8	8	0.285402871572732	0.298956658270689	0.296146847399325	0.735217424005935
1	MG1	3	0.8	8	0.333801082206595	0.369090106182878	0.361921537874976	0.536851971377628
2	MG2	3	0.8	8	0.274498615449904	0.281009368051728	0.279675194721452	0.74742263492287
3	QReff	3	0.8	8	0.362345999929628	0.280988760563862	0.297656658030899	0.731726600668399
4	QRlat	3	0.8	8	0.383255454914133	0.109943401233915	0.16700562345762	0.69333552539867
5	QRrepro	3	0.8	8	0.348763165181471	0.306870797774334	0.315683964119376	0.685652659946769
6	QRspoDur	3	0.8	8	0.343400867979603	0.292514487758059	0.303041501019312	0.712157611586931
7	MG_QReff	3	0.8	8	0.285115849049496	0.268638944265928	0.272028706707877	0.799418860927702
8	MG_QRlat	3	0.8	8	0.292736009580495	0.117275660059485	0.153997384164565	0.889337681499464
9	MG_QRrepro	3	0.8	8	0.278359470238916	0.289090144814102	0.286832523050416	0.759548783744083
10	MG_QRspoDur	3	0.8	8	0.276481247460287	0.273609820159129	0.27419664278028	0.789456623913488
1	MG1	4	0.8	8	0.334505347506723	0.369325692350423	0.362090671012118	0.534992765293658
2	MG2	4	0.8	8	0.293595150826012	0.129464347000226	0.164106537460604	1.04296414648064
3	QReff	4	0.8	8	0.364162457222318	0.268463924065411	0.288000000041666	0.75307758547543
4	QRlat	4	0.8	8	0.383520885508033	0.105761439388339	0.162782007008505	0.709392585145028
5	QRrepro	4	0.8	8	0.345883914439374	0.292270697948809	0.303296106455816	0.715064513801603
6	QRspoDur	4	0.8	8	0.331853707040051	0.292641820735455	0.300749082124795	0.715780190873196
7	MG_QReff	4	0.8	8	0.282609751496814	0.26916332490333	0.271900319629777	0.79927928877257
8	MG_QRlat	4	0.8	8	0.276643850435046	0.156401912597331	0.181425213956995	0.867150735528825
9	MG_QRrepro	4	0.8	8	0.277177493894496	0.258497878286512	0.262363605079893	0.815643302142034
10	MG_QRspoDur	4	0.8	8	0.277849894378316	0.273798470895517	0.274651924143177	0.787233928664364
1	MG1	5	0.8	8	0.33526358443998	0.369116830862101	0.362030526355443	0.536621242820492
2	MG2	5	0.8	8	0.277101877678849	0.324111529422909	0.314325013822202	0.659151788727396
3	QReff	5	0.8	8	0.359695642426483	0.291451400044103	0.305480665940095	0.713234886047311
4	QRlat	5	0.8	8	0.382329263487109	0.144204027246851	0.194365162880292	0.666781595032041
5	QRrepro	5	0.8	8	0.344019875872375	0.300655904927174	0.309894212610382	0.69896230348999
6	QRspoDur	5	0.8	8	0.341776919214555	0.318728346462711	0.323556356641808	0.663398853180488
7	MG_QReff	5	0.8	8	0.281488781769296	0.281646161117656	0.281613735676499	0.772627426958297
8	MG_QRlat	5	0.8	8	0.282619880404565	0.147356448065634	0.175581670085338	0.856098877148592
9	MG_QRrepro	5	0.8	8	0.289879487083664	0.271417133598276	0.275184489014412	0.784506694059767
10	MG_QRspoDur	5	0.8	8	0.279592454652698	0.271566099626942	0.273209111681223	0.789328756247215
1	MG1	1	0.9	8	0.335401377721112	0.369252527056927	0.362216417321494	0.535525564436814
2	MG2	1	0.9	8	0.289913191195045	1.75533354166785e-08	0.0593665199859278	1.31420796452836
3	QReff	1	0.9	8	0.361090429516039	0.256634122519795	0.278047602320774	0.776504039759161
4	QRlat	1	0.9	8	0.381131986920926	0.0947668267671695	0.153367198929158	0.721744524007178
5	QRrepro	1	0.9	8	0.349148966732392	0.321490700563882	0.327105347746731	0.655140447899202
6	QRspoDur	1	0.9	8	0.34182184276835	0.296434279581212	0.305841866896376	0.706465514426635
7	MG_QReff	1	0.9	8	0.280049677000162	0.175052784364804	0.196754627462299	0.980934437040833
8	MG_QRlat	1	0.9	8	0.291508611024326	0.050243274712407	0.100536730374576	1.13123386653249
9	MG_QRrepro	1	0.9	8	0.270430482090406	0.241507119161111	0.247544800086137	0.855010095451946
10	MG_QRspoDur	1	0.9	8	0.297342422808037	0.000106189645142525	0.0610192249396758	1.31390974674161
1	MG1	2	0.9	8	0.335758485416212	0.370416853116722	0.363271504487566	0.532456291426596
2	MG2	2	0.9	8	0.278832748590987	0.23543492976799	0.244537342720175	0.838635276293436
3	QReff	2	0.9	8	0.353256094556378	0.306812561603539	0.316418520762039	0.678487442373134
4	QRlat	2	0.9	8	0.376517438672179	0.159618669016941	0.204741244044422	0.670508096843266
5	QRrepro	2	0.9	8	0.339014655410751	0.279301838573946	0.291675800549659	0.740145847692245
6	QRspoDur	2	0.9	8	0.334119547622959	0.298629687507992	0.305785492083139	0.705907741267203
7	MG_QReff	2	0.9	8	0.283990950541343	1.17362576779857e-05	0.0587180651491403	1.31457601145121
8	MG_QRlat	2	0.9	8	0.285251569740192	2.3702913140465e-08	0.0586025448188934	1.31572767514277
9	MG_QRrepro	2	0.9	8	0.286493285275664	0.262466410127409	0.2673785138312	0.805855469750393
10	MG_QRspoDur	2	0.9	8	0.28079694182739	0.288396819247476	0.286847624679172	0.759698699039665
1	MG1	3	0.9	8	0.335978011635969	0.369737518677622	0.362721391973216	0.534076018834803
2	MG2	3	0.9	8	0.279167831127077	0.326692874851552	0.316853157388686	0.651127809861203
3	QReff	3	0.9	8	0.355259582678302	0.278750128255803	0.294671235310601	0.737417837519974
4	QRlat	3	0.9	8	0.377267722652833	0.128288887715024	0.179887179083317	0.670885151147717
5	QRrepro	3	0.9	8	0.346075311217941	0.302164941715735	0.311277652175453	0.696662564545471
6	QRspoDur	3	0.9	8	0.335610402701344	0.292071988789037	0.301033042779863	0.715957960015475
7	MG_QReff	3	0.9	8	0.281464245847464	0.00286992508992415	0.0602539106692876	1.31218218424609
8	MG_QRlat	3	0.9	8	0.29005070173315	3.53359878932615e-08	0.0614042618606381	1.30869581066112
9	MG_QRrepro	3	0.9	8	0.280628416466169	0.23023331002597	0.240436950876129	0.870400139056007
10	MG_QRspoDur	3	0.9	8	0.288885036280576	0.000499714539777493	0.0605599478103798	1.31109164438744
1	MG1	4	0.9	8	0.334289829144595	0.368450469788655	0.361260247333915	0.539986067435609
2	MG2	4	0.9	8	0.306533667628882	1.71045954715702e-07	0.0643772366365758	1.30435518811954
3	QReff	4	0.9	8	0.354452079354558	0.289393692348509	0.302619411088218	0.720494103907786
4	QRlat	4	0.9	8	0.381434814152803	0.112173715820779	0.169002556888221	0.682426405630749
5	QRrepro	4	0.9	8	0.348118552652424	0.283921928791903	0.297513526912013	0.726673839940824
6	QRspoDur	4	0.9	8	0.334465382317802	0.31190069842696	0.316559351235551	0.677887433323893
7	MG_QReff	4	0.9	8	0.282428519562174	0.0869021626942113	0.126955926761148	1.14712392996356
8	MG_QRlat	4	0.9	8	0.29878080424828	0.0730262467569837	0.119606682292326	1.04853636900222
9	MG_QRrepro	4	0.9	8	0.285752990330023	0.0314766944518245	0.0848909045886864	1.24786056539312
10	MG_QRspoDur	4	0.9	8	0.291596420436264	0.190880052054033	0.211839864531507	0.940855942122936
1	MG1	5	0.9	8	0.33489016849044	0.369157830722562	0.361986603882118	0.536129202908318
2	MG2	5	0.9	8	0.271796406042834	0.350490388824156	0.334038058371946	0.608459988289914
3	QReff	5	0.9	8	0.355484293192666	0.277696749099813	0.293832679185239	0.739783789156481
4	QRlat	5	0.9	8	0.376918459371309	0.145485741288974	0.192505895104449	0.680738875809403
5	QRrepro	5	0.9	8	0.344561109390231	0.29771425166923	0.307318738075903	0.707475091932704
6	QRspoDur	5	0.9	8	0.33443392898216	0.294737608457229	0.302950607776837	0.712156528825893
7	MG_QReff	5	0.9	8	0.286168457512877	1.1682720833368e-05	0.0584867766908924	1.31576737666506
8	MG_QRlat	5	0.9	8	0.289447721374114	0.00284041590077387	0.0617787315527571	1.23292114041773
9	MG_QRrepro	5	0.9	8	0.279175260396904	0.185152481093753	0.20497745437215	0.956138994102034
10	MG_QRspoDur	5	0.9	8	0.279360872476219	0.270170177321478	0.272104742494507	0.79253456032333
1	MG1	1	0.5	9	0.333008561342124	0.369446499601131	0.361932502338321	0.537845765995708
2	MG2	1	0.5	9	0.308854995748519	6.82112849799275e-10	0.0635832618409529	1.30565513768448
3	QReff	1	0.5	9	0.371832834984797	0.318112982219852	0.329153495276336	0.653888082416214
4	QRlat	1	0.5	9	0.370777175424049	0.249111771124733	0.274129225368443	0.653721487575148
5	QRrepro	1	0.5	9	0.360717883198548	0.343800746911473	0.347366452024935	0.608346555583961
6	QRspoDur	1	0.5	9	0.359454611806052	0.34952922789573	0.351552143706789	0.593280428471989
7	MG_QReff	1	0.5	9	0.303435264704726	0.31059092228196	0.309082032917871	0.710528784580108
8	MG_QRlat	1	0.5	9	0.294144351226113	0.235600591124475	0.247656591480808	0.737285060508176
9	MG_QRrepro	1	0.5	9	0.295273509492684	0.31596283734752	0.311691526597645	0.703493434377789
10	MG_QRspoDur	1	0.5	9	0.303938756259064	0.340188414899984	0.332587316270416	0.646319036037111
1	MG1	2	0.5	9	0.336221200056815	0.370288067198806	0.363182687659852	0.531098744854184
2	MG2	2	0.5	9	0.28542378937599	0.153032742744992	0.180314093128998	1.0002877584448
3	QReff	2	0.5	9	0.37162234068979	0.314864465830023	0.326907865981883	0.65996258448139
4	QRlat	2	0.5	9	0.372406496189238	0.246842393479843	0.272498693603024	0.656633570626791
5	QRrepro	2	0.5	9	0.359851133884842	0.341163721739777	0.344985296195467	0.613549487610469
6	QRspoDur	2	0.5	9	0.355055064967754	0.346344787234015	0.348109663075122	0.601937156433969
7	MG_QReff	2	0.5	9	0.304745675564079	0.296209673856777	0.297950510769197	0.7389835485319
8	MG_QRlat	2	0.5	9	0.2922038894586	0.243931189608204	0.253869539510847	0.73065640371866
9	MG_QRrepro	2	0.5	9	0.292350590651884	0.316472055848069	0.311460204986013	0.704052531021698
10	MG_QRspoDur	2	0.5	9	0.300347466451764	0.333035617768596	0.326185740204189	0.664412553487977
1	MG1	3	0.5	9	0.336933264396945	0.369946179230304	0.363093789768543	0.53070764392381
2	MG2	3	0.5	9	0.29519226282064	0.225876666362486	0.240309790960258	0.850515067976814
3	QReff	3	0.5	9	0.369698541500381	0.317447645529043	0.328216809807898	0.656887187544489
4	QRlat	3	0.5	9	0.369277870647191	0.255041463453665	0.279148509491531	0.64858097697685
5	QRrepro	3	0.5	9	0.358430966647946	0.340557103476967	0.344284744067728	0.616336005928986
6	QRspoDur	3	0.5	9	0.356962776013677	0.34288766833421	0.345784471327481	0.607836225730956
7	MG_QReff	3	0.5	9	0.309363503885853	0.30102990669904	0.302814330478009	0.726239533428453
8	MG_QRlat	3	0.5	9	0.298560750621499	0.232841021011891	0.246412039301597	0.73747600018301
9	MG_QRrepro	3	0.5	9	0.29093821337723	0.328428830180497	0.32056256212492	0.681164140848864
10	MG_QRspoDur	3	0.5	9	0.295641080639553	0.331176253366533	0.323979688758189	0.668361488375387
1	MG1	4	0.5	9	0.333915812864206	0.367974611674339	0.360953506725571	0.540486437076195
2	MG2	4	0.5	9	0.287805862827819	0.324748028367451	0.317160505985204	0.649498478672623
3	QReff	4	0.5	9	0.36828982466707	0.324868331847668	0.33375366534464	0.643040575426037
4	QRlat	4	0.5	9	0.370345364136466	0.252994268682384	0.277690458631148	0.65047676466545
5	QRrepro	4	0.5	9	0.357398121650136	0.332426285242775	0.337680347993629	0.631782418718191
6	QRspoDur	4	0.5	9	0.355062427189368	0.344165845870038	0.34643171298886	0.606977856604192
7	MG_QReff	4	0.5	9	0.302398049249302	0.308790287978984	0.307452586277478	0.714197718890002
8	MG_QRlat	4	0.5	9	0.297198574374498	0.236551189300134	0.248776952064742	0.734850522329313
9	MG_QRrepro	4	0.5	9	0.294406583697298	0.324640617338998	0.318172590204934	0.685743757788011
10	MG_QRspoDur	4	0.5	9	0.301342647362437	0.331589926260084	0.32533294923344	0.663030663261444
1	MG1	5	0.5	9	0.336417131786021	0.369392324858861	0.362742194081381	0.533687895488547
2	MG2	5	0.5	9	0.280110895853498	0.25608826964414	0.26094720071037	0.795278115498187
3	QReff	5	0.5	9	0.367760164040211	0.323796849695611	0.332912990386048	0.645444070687829
4	QRlat	5	0.5	9	0.370229386948114	0.251036549221158	0.275065447833502	0.653616312087927
5	QRrepro	5	0.5	9	0.358959263393423	0.332908663587963	0.338262380204807	0.630769198493849
6	QRspoDur	5	0.5	9	0.353795302075751	0.343938856521857	0.346039607337793	0.60641501454649
7	MG_QReff	5	0.5	9	0.308812896023331	0.296407784506265	0.29906864662935	0.734880936803042
8	MG_QRlat	5	0.5	9	0.294158162908432	0.241908497125715	0.25289649444045	0.732185777920678
9	MG_QRrepro	5	0.5	9	0.292409558433865	0.315184048355582	0.310531505327361	0.705671409588755
10	MG_QRspoDur	5	0.5	9	0.299700208242403	0.330105164362649	0.323713052508865	0.668759353723576
1	MG1	1	0.8	9	0.334640264165179	0.370344043563893	0.362914171266951	0.533129931330633
2	MG2	1	0.8	9	0.270914120523766	0.338459560192858	0.324762286678633	0.634358319181887
3	QReff	1	0.8	9	0.353386632108938	0.315569180273497	0.3233027263025	0.661236673087736
4	QRlat	1	0.8	9	0.380213676925901	0.133900664951583	0.185235721430934	0.683511032816529
5	QRrepro	1	0.8	9	0.346759649318259	0.301597880367767	0.311023216762522	0.69682190124087
6	QRspoDur	1	0.8	9	0.348044234644035	0.322342434886477	0.327655998332601	0.652240126615063
7	MG_QReff	1	0.8	9	0.286066878541694	0.256340116365272	0.262591456849083	0.820248706340839
8	MG_QRlat	1	0.8	9	0.28326377837266	0.12095844100343	0.153972881772333	0.955410475546275
9	MG_QRrepro	1	0.8	9	0.279991866733383	0.27830365985907	0.278648655899495	0.779620847458946
10	MG_QRspoDur	1	0.8	9	0.287664300814527	0.290328994819769	0.289774310065715	0.750309445432764
1	MG1	2	0.8	9	0.335411132590781	0.369906718730982	0.362784706353285	0.532850309018257
2	MG2	2	0.8	9	0.279200004994999	0.0128754636045264	0.0668602277735326	1.29073456094975
3	QReff	2	0.8	9	0.363778388155423	0.27188522711282	0.29104708149953	0.746779143737584
4	QRlat	2	0.8	9	0.375194972577015	0.209989268755227	0.245061066115933	0.640573582719524
5	QRrepro	2	0.8	9	0.352476991067065	0.312661334792352	0.320866816195964	0.674171512239712
6	QRspoDur	2	0.8	9	0.339097083242128	0.304333491634198	0.311500086187575	0.689728516552007
7	MG_QReff	2	0.8	9	0.282988599755665	0.271316107631674	0.273746141694541	0.793579444788521
8	MG_QRlat	2	0.8	9	0.284041602586924	0.132101898011215	0.163630192988919	0.893304755754161
9	MG_QRrepro	2	0.8	9	0.283711521625022	0.257770343524659	0.263171680921054	0.814575029749609
10	MG_QRspoDur	2	0.8	9	0.293946714874384	0.28129836023285	0.283913555299361	0.762844094610842
1	MG1	3	0.8	9	0.333905054833642	0.369085358913334	0.361847346152604	0.536354042976833
2	MG2	3	0.8	9	0.276198231499932	0.358249916393642	0.341402964662106	0.588979484753034
3	QReff	3	0.8	9	0.364582899439032	0.277719462394276	0.296079751198226	0.735403229397365
4	QRlat	3	0.8	9	0.37732426087803	0.149809811693015	0.196166398864121	0.673620746917585
5	QRrepro	3	0.8	9	0.345844180618595	0.304177108700249	0.312942143774591	0.693283444273353
6	QRspoDur	3	0.8	9	0.336552622399282	0.295470169956538	0.304161192319271	0.709970306077061
7	MG_QReff	3	0.8	9	0.281407984586601	0.276832035133567	0.27776616050027	0.783120485513384
8	MG_QRlat	3	0.8	9	0.285082799036877	0.127695584163892	0.16026520106546	0.913940527881291
9	MG_QRrepro	3	0.8	9	0.284361865869769	0.271318536504389	0.274006212294041	0.789014217753656
10	MG_QRspoDur	3	0.8	9	0.271354845564754	0.273745763291074	0.273255622280488	0.791322698127577
1	MG1	4	0.8	9	0.335740056395947	0.369590428706769	0.362378280916625	0.533476404865514
2	MG2	4	0.8	9	0.277402089880566	0.309053596806065	0.302527318591914	0.688983219360549
3	QReff	4	0.8	9	0.36110021927761	0.28232428621351	0.298649116924408	0.729190934733566
4	QRlat	4	0.8	9	0.382797602234682	0.139618240471161	0.1892725123433	0.677492496752848
5	QRrepro	4	0.8	9	0.347214407591441	0.308303440510362	0.316219384996842	0.684990573334659
6	QRspoDur	4	0.8	9	0.341448196994297	0.302483597049569	0.310757063077673	0.694276230063117
7	MG_QReff	4	0.8	9	0.288907175447394	0.224983990743177	0.237986429130143	0.878781227480473
8	MG_QRlat	4	0.8	9	0.281598196247937	0.140435848907186	0.169893385706917	0.863897123137645
9	MG_QRrepro	4	0.8	9	0.275173108259387	0.279015783144703	0.278237877332781	0.780537602544144
10	MG_QRspoDur	4	0.8	9	0.278852932307217	0.275336351549954	0.276077334785484	0.784656226213622
1	MG1	5	0.8	9	0.334768901981136	0.367988725757253	0.360922871489277	0.539288833436494
2	MG2	5	0.8	9	0.277587117989489	0.235956449418968	0.244416519131227	0.837987258173625
3	QReff	5	0.8	9	0.359037667187468	0.290311074281833	0.304317059118019	0.716139586056066
4	QRlat	5	0.8	9	0.379051528551951	0.145597511308264	0.194217197752578	0.681595692059115
5	QRrepro	5	0.8	9	0.343963245963565	0.267783971144467	0.283290388352614	0.755353484694366
6	QRspoDur	5	0.8	9	0.330460678485106	0.2821927890199	0.292004830394876	0.73424674470724
7	MG_QReff	5	0.8	9	0.282889593175135	0.270105412600348	0.27273405242119	0.797290822338036
8	MG_QRlat	5	0.8	9	0.276516688654885	0.13579919543584	0.165653977660455	0.92587996004972
9	MG_QRrepro	5	0.8	9	0.277632510525677	0.27583287388119	0.276208488036149	0.784300367435122
10	MG_QRspoDur	5	0.8	9	0.288915752708601	0.268286241880766	0.272562105523447	0.791485553697628
1	MG1	1	0.9	9	0.332514759496793	0.369039768662025	0.361597036588223	0.540230408463358
2	MG2	1	0.9	9	0.295020430909621	3.22936905978972e-07	0.0607609482304328	1.31137079907075
3	QReff	1	0.9	9	0.359862066229269	0.277842491616994	0.295005687347517	0.74000798456866
4	QRlat	1	0.9	9	0.378854058811204	0.120290929719087	0.17438238414828	0.692565669455861
5	QRrepro	1	0.9	9	0.346727590650569	0.316062019984855	0.322393098088296	0.669746194106553
6	QRspoDur	1	0.9	9	0.329900312453685	0.283138519395161	0.292762028689372	0.735101210169193
7	MG_QReff	1	0.9	9	0.304314547224747	0.0475130383893396	0.100773058704255	1.21389443734178
8	MG_QRlat	1	0.9	9	0.292847384019646	8.76500553876761e-07	0.0596721146714865	1.31176554786236
9	MG_QRrepro	1	0.9	9	0.293816306129118	0.166249742996405	0.192859765950843	0.989517412711212
10	MG_QRspoDur	1	0.9	9	0.271671654633412	0.243138926697491	0.249135717122432	0.846129986987389
1	MG1	2	0.9	9	0.33423603825481	0.370309867033919	0.362869056156257	0.53358541364762
2	MG2	2	0.9	9	0.28925364331631	0.129143612115373	0.1619636955099	1.04983860881427
3	QReff	2	0.9	9	0.357811227045382	0.27614983327166	0.293261309395312	0.740813499492161
4	QRlat	2	0.9	9	0.38201530259235	0.0949162108472187	0.153319538237929	0.675502461161051
5	QRrepro	2	0.9	9	0.345671222407884	0.297771027979384	0.307883115147726	0.704601303969564
6	QRspoDur	2	0.9	9	0.322182832479706	0.272378587634208	0.282577902026498	0.758168455233994
7	MG_QReff	2	0.9	9	0.289108161845413	0.169073006259712	0.19398878532352	0.987298879242763
8	MG_QRlat	2	0.9	9	0.292370787179529	2.44795339716293e-07	0.0611400586433846	1.30963172012364
9	MG_QRrepro	2	0.9	9	0.283981812348936	0.274768980094907	0.27668767270588	0.783472665753558
10	MG_QRspoDur	2	0.9	9	0.275565380134038	0.227379047844691	0.237278727660553	0.880802780465613
1	MG1	3	0.9	9	0.335377616760441	0.368858098850647	0.361996099904059	0.535438464039847
2	MG2	3	0.9	9	0.282378919689165	0.13514184450827	0.165499829013887	1.03867176411965
3	QReff	3	0.9	9	0.356568914260814	0.288531286752931	0.302493362230341	0.720840947620481
4	QRlat	3	0.9	9	0.373097827546107	0.149735369067383	0.196187266316027	0.674147516996011
5	QRrepro	3	0.9	9	0.345038695229386	0.29688267539631	0.306795766057163	0.706105074384621
6	QRspoDur	3	0.9	9	0.33512166655989	0.294392311381576	0.302895719221927	0.712182206080158
7	MG_QReff	3	0.9	9	0.277179424551859	0.17824293495361	0.198919868828004	0.969540143945388
8	MG_QRlat	3	0.9	9	0.288548951127071	0.0483973910423952	0.0990080562856199	1.09921408775412
9	MG_QRrepro	3	0.9	9	0.277054038840158	0.224920322281705	0.235565573393086	0.882789978864215
10	MG_QRspoDur	3	0.9	9	0.278613103856752	0.00011863755616392	0.0572697295827643	1.31819336568354
1	MG1	4	0.9	9	0.335777240450998	0.369360520741419	0.362456878417228	0.535156711518711
2	MG2	4	0.9	9	0.274523237334161	0.3635583961608	0.34533946784842	0.580063012879677
3	QReff	4	0.9	9	0.357131780566544	0.271646619762128	0.289663806094324	0.752133433594125
4	QRlat	4	0.9	9	0.378270940343939	0.132942345763684	0.18278713376397	0.671295872827365
5	QRrepro	4	0.9	9	0.343634342097659	0.291455895103852	0.302402531042676	0.716879600392075
6	QRspoDur	4	0.9	9	0.33602319028003	0.307247595721654	0.313249765471359	0.688409567007382
7	MG_QReff	4	0.9	9	0.284955596184311	0.177642261187753	0.199821722316673	0.971374466148944
8	MG_QRlat	4	0.9	9	0.285388911809578	7.07602005079876e-08	0.0581047707510921	1.31644025423504
9	MG_QRrepro	4	0.9	9	0.276360604692022	0.118246606938575	0.150673727400616	1.0857160511396
10	MG_QRspoDur	4	0.9	9	0.287301349163843	0.273744502761694	0.276560516514254	0.78101755002506
1	MG1	5	0.9	9	0.334777859226044	0.36919902020093	0.361878859361243	0.53598073435648
2	MG2	5	0.9	9	0.270516708967589	0.340243145554607	0.326189628606565	0.629517431527356
3	QReff	5	0.9	9	0.35396267328775	0.303457637832396	0.313864409951585	0.692575847175224
4	QRlat	5	0.9	9	0.381801110274844	0.114935736895837	0.170697706656292	0.699190630664457
5	QRrepro	5	0.9	9	0.343615316385657	0.294744375499225	0.304869585859833	0.71044011298908
6	QRspoDur	5	0.9	9	0.340651344465581	0.31536743693088	0.320563203298793	0.669988249894146
7	MG_QReff	5	0.9	9	0.292036486747478	0.0622347587451181	0.109933048559307	1.18894829710319
8	MG_QRlat	5	0.9	9	0.304223798763208	1.606776963688e-07	0.0639382134456311	1.30451216860947
9	MG_QRrepro	5	0.9	9	0.274985368292396	0.149424967521615	0.175426831652167	1.03011587194317
10	MG_QRspoDur	5	0.9	9	0.2938055080635	0.000243586916481971	0.0613112828169989	1.31234482563816
1	MG1	1	0.5	10	0.334157435966407	0.369622902532538	0.362206118314379	0.537519090060816
2	MG2	1	0.5	10	0.277373335714921	0.296688816834021	0.292559140605543	0.714641695216901
3	QReff	1	0.5	10	0.371791318896496	0.317384804328316	0.328719280912699	0.654585149373981
4	QRlat	1	0.5	10	0.374984414564116	0.246887718883993	0.273329960972223	0.654991351360382
5	QRrepro	1	0.5	10	0.358721224771905	0.329382176126075	0.335468466162072	0.637700728001642
6	QRspoDur	1	0.5	10	0.356413515759782	0.348615507230327	0.35022545738352	0.597241902704449
7	MG_QReff	1	0.5	10	0.299904561315875	0.310532313493839	0.30835142006181	0.712214079351344
8	MG_QRlat	1	0.5	10	0.288683884202702	0.255961254126925	0.26261649576623	0.720532658302363
9	MG_QRrepro	1	0.5	10	0.294604451963903	0.315972557279862	0.311527478241753	0.703564095649525
10	MG_QRspoDur	1	0.5	10	0.297345038949187	0.333329213561348	0.32588961270193	0.665903947845261
1	MG1	2	0.5	10	0.33716133407805	0.370121172701286	0.363275894387241	0.532001342835798
2	MG2	2	0.5	10	0.270672832213963	0.316560073770932	0.306902613518953	0.680344980269356
3	QReff	2	0.5	10	0.371642065029882	0.312669400107665	0.324668460793237	0.665727309561944
4	QRlat	2	0.5	10	0.373711978776928	0.251772507829767	0.277071403458311	0.649223648486615
5	QRrepro	2	0.5	10	0.360457030148147	0.332331864809755	0.338156500241104	0.631446430929999
6	QRspoDur	2	0.5	10	0.356014176189291	0.344736578486579	0.347064337306295	0.605054326781892
7	MG_QReff	2	0.5	10	0.296434589926211	0.331178925138182	0.323777341617674	0.669326368399394
8	MG_QRlat	2	0.5	10	0.287428719136054	0.258233284143391	0.264281244225255	0.716634630427862
9	MG_QRrepro	2	0.5	10	0.291046207043348	0.317403558925307	0.312042844454156	0.702754248334846
10	MG_QRspoDur	2	0.5	10	0.302415396294429	0.333665682004907	0.327272160925641	0.66000612664135
1	MG1	3	0.5	10	0.334407963745732	0.368908227845445	0.361806003889741	0.536520389942338
2	MG2	3	0.5	10	0.287792790284363	0.0449327730857213	0.0943793206182335	1.22215163425271
3	QReff	3	0.5	10	0.368231419805198	0.324152459077949	0.333257586256108	0.644278039490879
4	QRlat	3	0.5	10	0.372702027380135	0.25165617589883	0.277058437707365	0.648577401606691
5	QRrepro	3	0.5	10	0.360601623178724	0.331926242895354	0.337785545746129	0.632112304922621
6	QRspoDur	3	0.5	10	0.354309449097333	0.339865441915946	0.342861006957574	0.61507495458987
7	MG_QReff	3	0.5	10	0.30202214017614	0.311567294846253	0.309573131991821	0.709706370081833
8	MG_QRlat	3	0.5	10	0.288918546492355	0.250994811510612	0.258841162318052	0.722221536018605
9	MG_QRrepro	3	0.5	10	0.294103815946512	0.315788282728119	0.311401830220186	0.704212062306884
10	MG_QRspoDur	3	0.5	10	0.30374041853023	0.328098615124979	0.323061400327722	0.670291482404328
1	MG1	4	0.5	10	0.333441271660039	0.369626886692814	0.362134516816	0.534694960989088
2	MG2	4	0.5	10	0.278719897651564	0.272874878191662	0.274087860397553	0.761804146495107
3	QReff	4	0.5	10	0.364644058741355	0.324250079598868	0.332525840337526	0.645493176758462
4	QRlat	4	0.5	10	0.37234289026322	0.248350882894637	0.27388783764364	0.653598076739641
5	QRrepro	4	0.5	10	0.35936558889077	0.331922711716042	0.337697332054681	0.631227638970346
6	QRspoDur	4	0.5	10	0.355904388179598	0.344797661357387	0.347138534875466	0.604439763287561
7	MG_QReff	4	0.5	10	0.303422980307112	0.305137804586745	0.304782176923282	0.721302155251519
8	MG_QRlat	4	0.5	10	0.288977227644879	0.251712502002119	0.259468756264253	0.725061561140166
9	MG_QRrepro	4	0.5	10	0.293729206995448	0.315011201291447	0.310536690487652	0.705535764036867
10	MG_QRspoDur	4	0.5	10	0.300214910065445	0.329267984620549	0.323292963094952	0.670284343081363
1	MG1	5	0.5	10	0.334142882449257	0.368776233423647	0.361639459118953	0.536080930835498
2	MG2	5	0.5	10	0.271282152624675	0.356556181327117	0.339037871749303	0.596116110488275
3	QReff	5	0.5	10	0.372567814724055	0.312223578847775	0.324552787392619	0.664736655416731
4	QRlat	5	0.5	10	0.371336699212707	0.254791790831119	0.279057939881882	0.650059214321602
5	QRrepro	5	0.5	10	0.357877462776567	0.334283479796856	0.339220584817064	0.627879956687747
6	QRspoDur	5	0.5	10	0.351622287315375	0.342881587953941	0.344668619484996	0.610959264875966
7	MG_QReff	5	0.5	10	0.307206618654976	0.307465994614243	0.307411722635541	0.714083588348069
8	MG_QRlat	5	0.5	10	0.288186355304964	0.251007098519884	0.258666026124086	0.72403500439678
9	MG_QRrepro	5	0.5	10	0.299895195512878	0.321679700188569	0.317241563873157	0.688809819546637
10	MG_QRspoDur	5	0.5	10	0.305306336520001	0.328819800046703	0.323869431969598	0.667576365368357
1	MG1	1	0.8	10	0.335647356389213	0.369901180122703	0.36293216826275	0.531830538863473
2	MG2	1	0.8	10	0.274986208657592	0.363522785292886	0.345058944014518	0.58209195573879
3	QReff	1	0.8	10	0.362477367420716	0.288693698564401	0.304047776931772	0.717112107558114
4	QRlat	1	0.8	10	0.381191057281525	0.142371284327666	0.190788693295125	0.690521247267231
5	QRrepro	1	0.8	10	0.346257173715597	0.295253846987889	0.305664039647218	0.708185561127976
6	QRspoDur	1	0.8	10	0.33712405325306	0.302712288201162	0.309825861186819	0.69341143756497
7	MG_QReff	1	0.8	10	0.28651399891411	0.271300527595933	0.274430747623834	0.793701027871106
8	MG_QRlat	1	0.8	10	0.286480963952645	0.134439862710286	0.165482092549371	0.895656731843124
9	MG_QRrepro	1	0.8	10	0.276833028163977	0.279435561433467	0.27889577881818	0.776887683991973
10	MG_QRspoDur	1	0.8	10	0.276054883912375	0.276659050851979	0.276534647709758	0.784671344894312
1	MG1	2	0.8	10	0.336617827908216	0.369812928021032	0.363008710778455	0.532604516327552
2	MG2	2	0.8	10	0.277329470485526	0.0838761558497216	0.12332814045379	1.14696020149689
3	QReff	2	0.8	10	0.358372841073238	0.291972048285985	0.305697419568575	0.713429146185109
4	QRlat	2	0.8	10	0.381876325106589	0.121484563552004	0.175054063609806	0.682388750472754
5	QRrepro	2	0.8	10	0.344406424157831	0.292005331683742	0.30305220560818	0.712653146919311
6	QRspoDur	2	0.8	10	0.34205419394514	0.304412287817619	0.312124711775789	0.69202310149503
7	MG_QReff	2	0.8	10	0.28610300364242	0.283009100396014	0.283651891070405	0.767499887623687
8	MG_QRlat	2	0.8	10	0.271442875836884	0.172494258453056	0.192733931371357	0.862878455792048
9	MG_QRrepro	2	0.8	10	0.280427518763243	0.298149816962133	0.294385794691737	0.739058046063073
10	MG_QRspoDur	2	0.8	10	0.287525487150706	0.282499368184213	0.283543821121677	0.766251377679101
1	MG1	3	0.8	10	0.332960836919426	0.368734401451237	0.361452928712729	0.537224791740522
2	MG2	3	0.8	10	0.275855604765993	0.321209047332466	0.311785075164512	0.666173258876131
3	QReff	3	0.8	10	0.359286027270858	0.293491851868534	0.307063784237068	0.709199672469659
4	QRlat	3	0.8	10	0.380252762073569	0.16711742467642	0.211430407881153	0.662213511590591
5	QRrepro	3	0.8	10	0.343741590579605	0.304496070625976	0.312581525645313	0.692457967947825
6	QRspoDur	3	0.8	10	0.333205191722594	0.293963262482804	0.302132787894508	0.713956674840616
7	MG_QReff	3	0.8	10	0.283740911837267	0.261240781610034	0.265996785161064	0.813443661766196
8	MG_QRlat	3	0.8	10	0.274243186237975	0.141189801125917	0.168794793225975	0.908982777555363
9	MG_QRrepro	3	0.8	10	0.280240553008871	0.260760054679273	0.264811722184547	0.810514338985648
10	MG_QRspoDur	3	0.8	10	0.282563173622467	0.308319147345047	0.302833990297523	0.719845936638982
1	MG1	4	0.8	10	0.336425472745158	0.368383909313335	0.361735977312252	0.534993983604203
2	MG2	4	0.8	10	0.276156448329262	0.334118282602758	0.322213010817755	0.638592014678032
3	QReff	4	0.8	10	0.362586629602431	0.276001201572361	0.293819537632644	0.738623392757772
4	QRlat	4	0.8	10	0.380792347602531	0.148090406802624	0.196839204893012	0.680716383908372
5	QRrepro	4	0.8	10	0.349008806014626	0.294124349422827	0.305420570050325	0.710527108965427
6	QRspoDur	4	0.8	10	0.330496704405162	0.294783563152423	0.30225398171612	0.71332478446824
7	MG_QReff	4	0.8	10	0.284208010587113	0.260701468347592	0.265613082200294	0.812861556382921
8	MG_QRlat	4	0.8	10	0.261430838235667	0.198734535157848	0.211391578872852	0.819581782097766
9	MG_QRrepro	4	0.8	10	0.282020402169623	0.285701862550413	0.284937481612184	0.764759563672362
10	MG_QRspoDur	4	0.8	10	0.283302736364393	0.272329634109148	0.274570404445917	0.786117534171523
1	MG1	5	0.8	10	0.335809054944275	0.370058205120303	0.36289868330298	0.533534986489729
2	MG2	5	0.8	10	0.283486413603704	0.219284096501466	0.232624379501071	0.868335883861972
3	QReff	5	0.8	10	0.360685582171058	0.280726033278361	0.297328228765481	0.732725265747111
4	QRlat	5	0.8	10	0.373246215962104	0.177420268754745	0.218342274093469	0.667825769341661
5	QRrepro	5	0.8	10	0.349070019807202	0.317895732369357	0.324260110021726	0.666938836509649
6	QRspoDur	5	0.8	10	0.337227182947657	0.295595151508179	0.304201052966744	0.709979509654692
7	MG_QReff	5	0.8	10	0.283947378221544	0.263192895204021	0.267421744023492	0.808364172127388
8	MG_QRlat	5	0.8	10	0.265278396270703	0.189020171814807	0.204683846367457	0.835487237477986
9	MG_QRrepro	5	0.8	10	0.275844654559593	0.279501338941089	0.278752006927853	0.779078610222845
10	MG_QRspoDur	5	0.8	10	0.277450774977829	0.287053287639049	0.285101405309959	0.760870347134777
1	MG1	1	0.9	10	0.335615677321624	0.369411540900245	0.362526783756248	0.536052825660511
2	MG2	1	0.9	10	0.270773922202051	2.27249508379598e-07	0.0574079520652912	1.31813028048332
3	QReff	1	0.9	10	0.357856518394351	0.282042152064201	0.297601328214466	0.731351776337061
4	QRlat	1	0.9	10	0.378273738874933	0.146850908366721	0.19493015930915	0.678567560675548
5	QRrepro	1	0.9	10	0.348004066109371	0.305975843887982	0.314708573160425	0.687607311970099
6	QRspoDur	1	0.9	10	0.329380845397716	0.271294333156791	0.283343116195254	0.757314260629732
7	MG_QReff	1	0.9	10	0.297905373879133	0.0472354982310608	0.0987677207662416	1.21873059434589
8	MG_QRlat	1	0.9	10	0.284299593284416	6.51368555325051e-08	0.0591476266717269	1.31349197351502
9	MG_QRrepro	1	0.9	10	0.304970079250001	0.00057937210439198	0.0626938295419142	1.30800968528567
10	MG_QRspoDur	1	0.9	10	0.276078425974443	0.232393982898388	0.241419116022914	0.869593550622458
1	MG1	2	0.9	10	0.335279065014408	0.369401238748207	0.362166551041565	0.53575614402269
2	MG2	2	0.9	10	0.289540519822578	3.91882726702572e-08	0.0612680890470779	1.3090934353539
3	QReff	2	0.9	10	0.356313104434959	0.285494156816616	0.300141997811748	0.726044669528902
4	QRlat	2	0.9	10	0.379310301983025	0.12709750972108	0.179185486953968	0.676769199980724
5	QRrepro	2	0.9	10	0.347054757816083	0.318978753309816	0.324835946418953	0.662948637394462
6	QRspoDur	2	0.9	10	0.342494091609506	0.321825831718745	0.326058196425922	0.660017637770804
7	MG_QReff	2	0.9	10	0.28741559198425	0.0507420281872396	0.0992125502068148	1.21648567699023
8	MG_QRlat	2	0.9	10	0.291407866434631	0.0739784925245057	0.11933174481111	1.0439888987744
9	MG_QRrepro	2	0.9	10	0.277156833896325	0.284244184000888	0.282785201207884	0.770419403284372
10	MG_QRspoDur	2	0.9	10	0.27632957549769	0.191320372958951	0.209068174122152	0.946210426051389
1	MG1	3	0.9	10	0.336503157660503	0.370006852895647	0.36298653424462	0.53337612406309
2	MG2	3	0.9	10	0.283359293761215	0.0741668590707196	0.118497425978764	1.16026382623321
3	QReff	3	0.9	10	0.361926359041809	0.249378288263885	0.272590090222415	0.789975193757991
4	QRlat	3	0.9	10	0.377956872320257	0.134077743443373	0.186018639194717	0.663110297770999
5	QRrepro	3	0.9	10	0.349585256540692	0.334653237044527	0.337717117007878	0.633500111855009
6	QRspoDur	3	0.9	10	0.332921141405687	0.274329058680128	0.286308205937533	0.749547214824689
7	MG_QReff	3	0.9	10	0.278029410112837	0.213299786198797	0.226938499834889	0.904828485481659
8	MG_QRlat	3	0.9	10	0.30684408054851	0.0314330531866877	0.0877768301212237	1.18184514427735
9	MG_QRrepro	3	0.9	10	0.280570768117142	0.192095471479798	0.210124759818368	0.944778748568459
10	MG_QRspoDur	3	0.9	10	0.295086017945165	0.000118682305373844	0.0621481503311072	1.30618925346367
1	MG1	4	0.9	10	0.332371249322651	0.3689951806926	0.361383287965088	0.539169221339715
2	MG2	4	0.9	10	0.280031608717301	0.229602375819244	0.239907588382246	0.847614644659738
3	QReff	4	0.9	10	0.353290390683041	0.299455096587471	0.310641576133299	0.700675457990558
4	QRlat	4	0.9	10	0.37866326186822	0.120253868509732	0.174006365075022	0.701381522200294
5	QRrepro	4	0.9	10	0.343732288558344	0.288307600664149	0.299902302524384	0.722199705629506
6	QRspoDur	4	0.9	10	0.331651120990897	0.269254538636307	0.282178528763868	0.758666002360759
7	MG_QReff	4	0.9	10	0.297034603945622	0.0141556169414593	0.0725661894719755	1.28183490898636
8	MG_QRlat	4	0.9	10	0.282337434828094	9.60913468562639e-08	0.0579335206354163	1.31592014896361
9	MG_QRrepro	4	0.9	10	0.272974964623795	0.243119672953003	0.249375287116597	0.850185453239431
10	MG_QRspoDur	4	0.9	10	0.301215495437479	0.237754868520948	0.251181361628185	0.841355608360012
1	MG1	5	0.9	10	0.332579514057287	0.369591006463954	0.362035139499644	0.536962891630341
2	MG2	5	0.9	10	0.267974201253135	0.332438319397923	0.318883654502629	0.647768057565541
3	QReff	5	0.9	10	0.351795547720298	0.302356792204769	0.312495509388763	0.69596280653674
4	QRlat	5	0.9	10	0.380691689835149	0.104401275549122	0.161610970090206	0.706275903307097
5	QRrepro	5	0.9	10	0.343742413179761	0.26739219689334	0.283079233781644	0.759335040204132
6	QRspoDur	5	0.9	10	0.330049709145144	0.284498213181203	0.29394157461172	0.732224410446958
7	MG_QReff	5	0.9	10	0.290587037207102	0.0231137059430158	0.0780931767244957	1.26645015344555
8	MG_QRlat	5	0.9	10	0.267755558895804	0.1579885054037	0.180263804179114	0.891079580224717
9	MG_QRrepro	5	0.9	10	0.281922657112975	0.152656175287141	0.179257568832648	1.01766050067302
10	MG_QRspoDur	5	0.9	10	0.283500672706936	0.000116302155369087	0.0596075821297975	1.31329907857331
1	MG1	1	0.6	1	0.335102205405135	0.368774150225062	0.361826085049744	0.535707402300617
2	MG2	1	0.6	1	0.282700032046332	0.0420604896394702	0.0915287105399665	1.22943951723616
3	QReff	1	0.6	1	0.367619454503845	0.299933858475868	0.31393361498602	0.692128910463414
4	QRlat	1	0.6	1	0.3721193033799	0.214954464941712	0.24741263147754	0.671760060664181
5	QRrepro	1	0.6	1	0.355373708263814	0.326650786594129	0.332493383116114	0.645723841502771
6	QRspoDur	1	0.6	1	0.347871410763833	0.331555007643924	0.334918580147782	0.6361931094212
7	MG_QReff	1	0.6	1	0.302045679782847	0.284978940550623	0.288551138167447	0.760105802772469
8	MG_QRlat	1	0.6	1	0.281226369422907	0.231420070764422	0.242009048895705	0.748459438504879
9	MG_QRrepro	1	0.6	1	0.287314606049067	0.299285496045798	0.296833265038995	0.738379476006263
10	MG_QRspoDur	1	0.6	1	0.292115556127601	0.311395577376573	0.307435243403898	0.711825740428701
1	MG1	2	0.6	1	0.335364545213751	0.369388334967677	0.362120056063382	0.536202146883122
2	MG2	2	0.6	1	0.283081988107415	1.73452481049541e-07	0.0607500086562576	1.30902011743965
3	QReff	2	0.6	1	0.366443136892087	0.315331324095753	0.325862475108832	0.663572873700216
4	QRlat	2	0.6	1	0.374044664345586	0.208876158240454	0.242552745400319	0.673896992204194
5	QRrepro	2	0.6	1	0.356498247122825	0.331968771090592	0.336945916515177	0.634892881729861
6	QRspoDur	2	0.6	1	0.348503412177019	0.322017616384687	0.327422981370109	0.654156819515394
7	MG_QReff	2	0.6	1	0.297854566893165	0.296652593978748	0.296899602182985	0.739815079333835
8	MG_QRlat	2	0.6	1	0.291628739850929	0.199143276466507	0.21835068586935	0.778493040251442
9	MG_QRrepro	2	0.6	1	0.281184478638126	0.290505976228365	0.288615584184469	0.757284472583152
10	MG_QRspoDur	2	0.6	1	0.297530386720908	0.322097821369935	0.317002377418747	0.687325798224968
1	MG1	3	0.6	1	0.332896436328566	0.368684970255036	0.361386631186059	0.538527230178888
2	MG2	3	0.6	1	0.282257976018267	6.75351041088236e-06	0.0575203874115719	1.31858152843705
3	QReff	3	0.6	1	0.366298630357968	0.30536745112845	0.318162970203998	0.682526058744519
4	QRlat	3	0.6	1	0.376252874719843	0.202888107708648	0.238638848640726	0.67571389847151
5	QRrepro	3	0.6	1	0.359040513959622	0.315725632318009	0.324910563345803	0.66251245484566
6	QRspoDur	3	0.6	1	0.352891305086058	0.337540457871619	0.34078024763506	0.622643233149125
7	MG_QReff	3	0.6	1	0.295965163171146	0.283038451017996	0.285741163068083	0.766909561329749
8	MG_QRlat	3	0.6	1	0.285308533377856	0.231381389695947	0.242565585414407	0.744548467454287
9	MG_QRrepro	3	0.6	1	0.297957635374038	0.288821359496295	0.290685871634368	0.750966439521283
10	MG_QRspoDur	3	0.6	1	0.289780558791981	0.304714344357018	0.301618803263883	0.724871548828911
1	MG1	4	0.6	1	0.333908566912044	0.368385939876197	0.361272229388115	0.538832770049703
2	MG2	4	0.6	1	0.272682442982974	0.352731619011395	0.335767386108663	0.604888074568565
3	QReff	4	0.6	1	0.362761003992761	0.303863661380049	0.316031282631147	0.68781419618546
4	QRlat	4	0.6	1	0.371471853130466	0.219565095468221	0.251774305490018	0.668486345754569
5	QRrepro	4	0.6	1	0.353390031290525	0.327980412401706	0.333111526113439	0.643875404935551
6	QRspoDur	4	0.6	1	0.350762115664892	0.331355732640212	0.33538082640914	0.635916073356515
7	MG_QReff	4	0.6	1	0.293894286456915	0.287789857841997	0.28907079612906	0.759091698606444
8	MG_QRlat	4	0.6	1	0.272244940447131	0.25558951852299	0.259086343747759	0.729376917629756
9	MG_QRrepro	4	0.6	1	0.284823458783476	0.307938341088049	0.303113894087095	0.723198785441718
10	MG_QRspoDur	4	0.6	1	0.284422242952676	0.304621431524333	0.300330179326755	0.727784344002179
1	MG1	5	0.6	1	0.334238478306032	0.369231325811304	0.362177184791294	0.537045998799489
2	MG2	5	0.6	1	0.2906730040902	2.37762144652587e-10	0.0614246329761646	1.30914728185769
3	QReff	5	0.6	1	0.366490034008917	0.303042187553127	0.31633529602764	0.686757102763114
4	QRlat	5	0.6	1	0.370690736035306	0.21868029266462	0.250210988200332	0.668166270630101
5	QRrepro	5	0.6	1	0.352128505041775	0.311145736143449	0.319539725516159	0.675725864150898
6	QRspoDur	5	0.6	1	0.346832637422866	0.327007528282999	0.331095369899953	0.645704672933284
7	MG_QReff	5	0.6	1	0.292958387123522	0.309889349328405	0.306392223976007	0.714032557398425
8	MG_QRlat	5	0.6	1	0.287779466584823	0.21054606235115	0.226275478272349	0.764555884458077
9	MG_QRrepro	5	0.6	1	0.289667522270402	0.315432269645415	0.310108652402421	0.704363802525318
10	MG_QRspoDur	5	0.6	1	0.28690034844183	0.318452080639611	0.312031006632157	0.699564465120465
1	MG1	1	0.7	1	0.334114511627798	0.370022080682107	0.362338830527578	0.534828245637766
2	MG2	1	0.7	1	0.283830891978707	0.109453731236381	0.145053741915152	1.0919875835448
3	QReff	1	0.7	1	0.36569141861581	0.284841080962496	0.301578887628145	0.722391460299487
4	QRlat	1	0.7	1	0.375958557494642	0.172316929494645	0.213639290783085	0.689294401672984
5	QRrepro	1	0.7	1	0.35290162194978	0.305797672844972	0.315622816430193	0.68554953231824
6	QRspoDur	1	0.7	1	0.343327788244472	0.300460110118391	0.309288807362088	0.694595928114158
7	MG_QReff	1	0.7	1	0.291827679490999	0.274466952051812	0.278079982316808	0.784757692577778
8	MG_QRlat	1	0.7	1	0.277778335953739	0.208007728170159	0.222247585499283	0.776587038170258
9	MG_QRrepro	1	0.7	1	0.289388610603963	0.300943111392123	0.298585583244278	0.731344146846274
10	MG_QRspoDur	1	0.7	1	0.284679463579811	0.284578463937813	0.284599575229214	0.762394035780769
1	MG1	2	0.7	1	0.337250855419619	0.370349061048033	0.363436825736389	0.532047506977792
2	MG2	2	0.7	1	0.276853073919504	0.303850486248846	0.298300123887608	0.700546554379736
3	QReff	2	0.7	1	0.357545229113103	0.312611146126482	0.321961262966105	0.672618677838843
4	QRlat	2	0.7	1	0.381029187277024	0.158214538896333	0.204470204078095	0.694224856365838
5	QRrepro	2	0.7	1	0.347940564826319	0.288907235593526	0.301319815634005	0.716225527397907
6	QRspoDur	2	0.7	1	0.342566455163177	0.298121988976668	0.307203368032114	0.701198878743017
7	MG_QReff	2	0.7	1	0.292674125132577	0.259511261334841	0.266408372003159	0.812445569716733
8	MG_QRlat	2	0.7	1	0.291376427050622	0.152613889299738	0.181374375744245	0.824055108745701
9	MG_QRrepro	2	0.7	1	0.28968363047097	0.301285421914449	0.298819879550728	0.727697376328729
10	MG_QRspoDur	2	0.7	1	0.286246999390801	0.318603177249491	0.311756062057388	0.697836595241398
1	MG1	3	0.7	1	0.335777893932008	0.368799316704628	0.362007681624566	0.537502444446735
2	MG2	3	0.7	1	0.289741829677605	0.301762336944018	0.299292851792937	0.696549854840913
3	QReff	3	0.7	1	0.36058421193865	0.312200550762918	0.322065134146075	0.671309061935966
4	QRlat	3	0.7	1	0.379433444447631	0.169890674151306	0.213730164704608	0.681027855685327
5	QRrepro	3	0.7	1	0.352653827834585	0.313208214123965	0.321276259577212	0.672453481605383
6	QRspoDur	3	0.7	1	0.345854379692943	0.323647636015394	0.32819085677439	0.654386317663171
7	MG_QReff	3	0.7	1	0.287277448473196	0.28099723365891	0.282271211288792	0.774136267034594
8	MG_QRlat	3	0.7	1	0.287589310481657	0.16596441078991	0.190716174636261	0.813067037692136
9	MG_QRrepro	3	0.7	1	0.281577316050286	0.300677065872793	0.296727041327721	0.735928420464391
10	MG_QRspoDur	3	0.7	1	0.282519343196424	0.29547825973664	0.292787433885335	0.745552609992674
1	MG1	4	0.7	1	0.330575430158584	0.369401791929854	0.361480574257778	0.536440345716667
2	MG2	4	0.7	1	0.278996413556166	0.326118409105959	0.316532305598934	0.655269632348194
3	QReff	4	0.7	1	0.361482466674991	0.292967281725677	0.306958851791107	0.70942085986615
4	QRlat	4	0.7	1	0.368413432371424	0.20252234604391	0.237044187362582	0.677035702963843
5	QRrepro	4	0.7	1	0.350709521413764	0.305488902056864	0.314937667964277	0.686742213611894
6	QRspoDur	4	0.7	1	0.339211079429663	0.307900117400632	0.314496985825199	0.681461082312122
7	MG_QReff	4	0.7	1	0.286623776941926	0.291136372836601	0.290202991116724	0.754764892372688
8	MG_QRlat	4	0.7	1	0.28468041056631	0.185839474577873	0.206034973569252	0.802120773330935
9	MG_QRrepro	4	0.7	1	0.281545034405753	0.282402938599484	0.28222859360273	0.770836596543128
10	MG_QRspoDur	4	0.7	1	0.296623953300554	0.303997662169914	0.302509077149017	0.718565927016002
1	MG1	5	0.7	1	0.334718817201069	0.368227804136946	0.361260470328229	0.538457790705991
2	MG2	5	0.7	1	0.275987433298233	0.00241958212028921	0.0595473335610225	1.31150036584964
3	QReff	5	0.7	1	0.364920955641627	0.283324466137028	0.300071631070643	0.725983208473978
4	QRlat	5	0.7	1	0.377811702385703	0.165177081135859	0.209341384963778	0.686322455714618
5	QRrepro	5	0.7	1	0.350938944672964	0.313808381286986	0.321521464583327	0.669554890504851
6	QRspoDur	5	0.7	1	0.334053732802273	0.291232276212018	0.300049123509061	0.716124957554146
7	MG_QReff	5	0.7	1	0.292099750747432	0.26604606105284	0.27137399487966	0.799823370294349
8	MG_QRlat	5	0.7	1	0.280009821122076	0.197534608952994	0.214865057474023	0.801710313279787
9	MG_QRrepro	5	0.7	1	0.281081719688548	0.283223229679496	0.282788068977162	0.770374752798165
10	MG_QRspoDur	5	0.7	1	0.278798745373802	0.30312649724967	0.29821077686691	0.733322242112621
1	MG1	1	0.6	2	0.337361473184141	0.36905212587605	0.362426666339154	0.534844844953307
2	MG2	1	0.6	2	0.278639039181884	0.242678187244805	0.250096729263699	0.823892135369126
3	QReff	1	0.6	2	0.363558447361548	0.316339811140555	0.326035646186324	0.661598626677658
4	QRlat	1	0.6	2	0.374397377963873	0.21445906817162	0.247491659986197	0.672702739540126
5	QRrepro	1	0.6	2	0.354456757513871	0.323972401313824	0.330266146704656	0.651595003296637
6	QRspoDur	1	0.6	2	0.349224546287828	0.324861540362914	0.329806617017224	0.650080687338159
7	MG_QReff	1	0.6	2	0.298954558223064	0.295858445891497	0.296496359003379	0.741855263410447
8	MG_QRlat	1	0.6	2	0.275877853310207	0.239508630616534	0.24697893392579	0.745163054929347
9	MG_QRrepro	1	0.6	2	0.288721758175649	0.29194152559289	0.291280515287661	0.750959496865054
10	MG_QRspoDur	1	0.6	2	0.296536475236938	0.322569167036696	0.317115550541748	0.687208588511387
1	MG1	2	0.6	2	0.335863969949653	0.370122861799794	0.363203133427742	0.533197684346201
2	MG2	2	0.6	2	0.273995623835356	0.355062001578117	0.337928729250138	0.598848188476122
3	QReff	2	0.6	2	0.368456205311104	0.298387642663718	0.312857014958221	0.694944314019088
4	QRlat	2	0.6	2	0.370788926429651	0.222740919719445	0.253545313935483	0.667165852745994
5	QRrepro	2	0.6	2	0.353544345375745	0.310804150082627	0.319525428126416	0.677077107495788
6	QRspoDur	2	0.6	2	0.349839749847095	0.320531622946535	0.326521476622959	0.656772363217381
7	MG_QReff	2	0.6	2	0.301133262573677	0.277902784269763	0.282589287640627	0.77455041468495
8	MG_QRlat	2	0.6	2	0.29105075145881	0.208246111480035	0.225103184319453	0.765449497757317
9	MG_QRrepro	2	0.6	2	0.289707402956851	0.306234639431835	0.302858082813322	0.722408721569235
10	MG_QRspoDur	2	0.6	2	0.293347898626099	0.326646036237924	0.319815362692609	0.680822488330565
1	MG1	3	0.6	2	0.336217891522807	0.368047667610574	0.361515522380597	0.537591959538447
2	MG2	3	0.6	2	0.286539278727463	0.0515705870915995	0.0997158656445418	1.20864473090279
3	QReff	3	0.6	2	0.369150298350693	0.293339729490871	0.308798037711949	0.704565177174192
4	QRlat	3	0.6	2	0.37040339524768	0.229151984885385	0.258048995157095	0.663797190855758
5	QRrepro	3	0.6	2	0.355729753218409	0.324522192947405	0.330980781906765	0.649496762212436
6	QRspoDur	3	0.6	2	0.346220684699049	0.323112909605675	0.327859309451113	0.653983545793682
7	MG_QReff	3	0.6	2	0.294370226198718	0.301994167002672	0.300406938136028	0.730669024709248
8	MG_QRlat	3	0.6	2	0.279341294039755	0.240326940310919	0.248522950286522	0.736312103567354
9	MG_QRrepro	3	0.6	2	0.289119170532053	0.307373762474899	0.303584231338565	0.722013742160173
10	MG_QRspoDur	3	0.6	2	0.292238388522382	0.321730456269612	0.315613530799689	0.69115368961429
1	MG1	4	0.6	2	0.334926417340321	0.368708522618991	0.361663389390626	0.533510699349035
2	MG2	4	0.6	2	0.284550088980263	0.060584140365744	0.108134493816256	1.18515841594516
3	QReff	4	0.6	2	0.367483237967514	0.301649537732012	0.31513667202119	0.689609985428556
4	QRlat	4	0.6	2	0.371819962769865	0.21732522708297	0.24976532317328	0.677080026759766
5	QRrepro	4	0.6	2	0.353286953451306	0.312379393564727	0.320805168000839	0.672859002672355
6	QRspoDur	4	0.6	2	0.350555377001124	0.329325381413263	0.333755156473884	0.639689902058715
7	MG_QReff	4	0.6	2	0.299929176067629	0.289163892654443	0.291417140984307	0.753034665819909
8	MG_QRlat	4	0.6	2	0.284102648035068	0.221095211831007	0.234060139247618	0.760490861101776
9	MG_QRrepro	4	0.6	2	0.286671126505653	0.311634325121439	0.306378722245048	0.713514784580954
10	MG_QRspoDur	4	0.6	2	0.291830306466133	0.302972823300694	0.300676927677513	0.726768238800093
1	MG1	5	0.6	2	0.334623866253644	0.368935924557445	0.361909809300287	0.534243698637536
2	MG2	5	0.6	2	0.294411433345938	6.10308138615349e-08	0.0609278285216903	1.31159900993696
3	QReff	5	0.6	2	0.368501243147375	0.302983560558921	0.31630997262479	0.686002517969834
4	QRlat	5	0.6	2	0.373304936919531	0.212328149760031	0.245201294615667	0.673832627257634
5	QRrepro	5	0.6	2	0.353716689675157	0.311942543037197	0.320472911130702	0.673100773039144
6	QRspoDur	5	0.6	2	0.342351105695762	0.319012468287557	0.323801520267173	0.663134702152776
7	MG_QReff	5	0.6	2	0.297597701027075	0.289457078774182	0.291177989454289	0.753614305363091
8	MG_QRlat	5	0.6	2	0.287662417154091	0.209982395617656	0.225930770187915	0.76729013290844
9	MG_QRrepro	5	0.6	2	0.294062473373445	0.307400580765754	0.304686927589165	0.718615988137524
10	MG_QRspoDur	5	0.6	2	0.289172603112709	0.314654306017391	0.309311506214115	0.706141030371233
1	MG1	1	0.7	2	0.338353628553343	0.36981682403892	0.36343563775266	0.532099544228283
2	MG2	1	0.7	2	0.276518555085809	0.293904123761929	0.290321671960415	0.721055853814413
3	QReff	1	0.7	2	0.366806801757631	0.292686334320761	0.308210667554868	0.705634287443112
4	QRlat	1	0.7	2	0.379422317057756	0.151344646943722	0.198036510199295	0.706246035083201
5	QRrepro	1	0.7	2	0.352932437626423	0.295749158757453	0.307428621373978	0.703579633889912
6	QRspoDur	1	0.7	2	0.341402903671996	0.314092327904506	0.319646550212944	0.674731704407591
7	MG_QReff	1	0.7	2	0.287662970718151	0.286435513915884	0.286693088158741	0.764113723554115
8	MG_QRlat	1	0.7	2	0.275425588403426	0.203278417858342	0.21822949281224	0.791491911859738
9	MG_QRrepro	1	0.7	2	0.279606087048816	0.306219822919876	0.300724074371076	0.727225146600627
10	MG_QRspoDur	1	0.7	2	0.285208401531388	0.305356205662978	0.301238478122123	0.726899678037172
1	MG1	2	0.7	2	0.336607266848848	0.36940206149923	0.362731114806392	0.534335058135681
2	MG2	2	0.7	2	0.275699790293405	0.318560303089442	0.309822912032548	0.669675493590347
3	QReff	2	0.7	2	0.369385218572633	0.276831889672235	0.296461195299379	0.732893197432698
4	QRlat	2	0.7	2	0.373886009505034	0.184867929785162	0.22440650639736	0.684482817914823
5	QRrepro	2	0.7	2	0.352154545028396	0.304493706432735	0.314237407436898	0.68756185381573
6	QRspoDur	2	0.7	2	0.340059734110905	0.316362781746196	0.321330304164016	0.669843046400524
7	MG_QReff	2	0.7	2	0.291286358622839	0.281070221030192	0.28317354681852	0.768698460535466
8	MG_QRlat	2	0.7	2	0.271866704605042	0.214387878584415	0.226281091537622	0.77599858388637
9	MG_QRrepro	2	0.7	2	0.295385382047621	0.27336370484681	0.277868691551772	0.77902723429921
10	MG_QRspoDur	2	0.7	2	0.287005479105989	0.310646164814454	0.305803451807187	0.714523743434381
1	MG1	3	0.7	2	0.335394516159953	0.369351069956239	0.362383912283937	0.535970244453324
2	MG2	3	0.7	2	0.269752151363225	0.348445869715009	0.332097647946114	0.615018605696124
3	QReff	3	0.7	2	0.36282541055885	0.297275316622961	0.310529518699197	0.70134905592173
4	QRlat	3	0.7	2	0.376089706129313	0.172797524097269	0.214361587731168	0.688914116347832
5	QRrepro	3	0.7	2	0.35228305145042	0.297752837005313	0.308923812071532	0.700393223215249
6	QRspoDur	3	0.7	2	0.350663574101931	0.318544759392861	0.325078569879401	0.661884436364528
7	MG_QReff	3	0.7	2	0.289593359584514	0.274998798706917	0.278079395996296	0.784553865269027
8	MG_QRlat	3	0.7	2	0.292343350199727	0.145398434694711	0.175605897489586	0.850512908362568
9	MG_QRrepro	3	0.7	2	0.286960177680921	0.316925832448123	0.310590146433032	0.701181401370613
10	MG_QRspoDur	3	0.7	2	0.294911973283654	0.301626071240556	0.30026236324184	0.726042838568031
1	MG1	4	0.7	2	0.333354621344526	0.369217204735108	0.361673867690722	0.535345877938686
2	MG2	4	0.7	2	0.282236567320821	0.161381424283987	0.186379398029197	0.986754836209122
3	QReff	4	0.7	2	0.362016263856041	0.296389249367303	0.309760645829482	0.702675325416372
4	QRlat	4	0.7	2	0.378146723822324	0.174877576771191	0.217337717034565	0.683553570255468
5	QRrepro	4	0.7	2	0.346911257175649	0.30999895650753	0.317583750089114	0.682072768537198
6	QRspoDur	4	0.7	2	0.344843451103585	0.321873150738369	0.326574780105571	0.657333537826175
7	MG_QReff	4	0.7	2	0.291350698691316	0.270435072987777	0.274744355073216	0.793031860922375
8	MG_QRlat	4	0.7	2	0.288192401750954	0.183029332719553	0.204295500587556	0.793612429604504
9	MG_QRrepro	4	0.7	2	0.288049951506364	0.312093714639629	0.307185222981061	0.709505458492066
10	MG_QRspoDur	4	0.7	2	0.288318585973581	0.324554942683136	0.317027367216373	0.683397524840964
1	MG1	5	0.7	2	0.333182265313824	0.369675692082377	0.362023371397102	0.536118601065609
2	MG2	5	0.7	2	0.278696442977273	0.279485077901335	0.279323477211744	0.750186364510887
3	QReff	5	0.7	2	0.366556068197819	0.285637887559947	0.302362377708726	0.720583784169693
4	QRlat	5	0.7	2	0.373421415295211	0.180978744845005	0.221880229309368	0.688333914857247
5	QRrepro	5	0.7	2	0.352542042974195	0.30752469602747	0.316943308095835	0.681272653406288
6	QRspoDur	5	0.7	2	0.339216284378262	0.304725288054367	0.311796232743708	0.690085066572998
7	MG_QReff	5	0.7	2	0.289023782856753	0.293076815240206	0.292215020787058	0.749713252576412
8	MG_QRlat	5	0.7	2	0.284224287866359	0.179725497820646	0.201176638195515	0.800134809763431
9	MG_QRrepro	5	0.7	2	0.285645492809195	0.289686048877444	0.288848105608289	0.755684078870176
10	MG_QRspoDur	5	0.7	2	0.283226962016999	0.293666393663483	0.291488250295113	0.747886134468306
1	MG1	1	0.6	3	0.335152790219997	0.368729972502625	0.361711336497707	0.538096002809849
2	MG2	1	0.6	3	0.2779762653999	0.303871200459064	0.29856226887377	0.700318913356572
3	QReff	1	0.6	3	0.367309979621667	0.299307852416813	0.313323724207376	0.693999238282627
4	QRlat	1	0.6	3	0.373096641349374	0.221965006831942	0.253572269952562	0.666024901870903
5	QRrepro	1	0.6	3	0.356424842799192	0.309318616181938	0.319129937521306	0.676482679376694
6	QRspoDur	1	0.6	3	0.35176536495389	0.331614368894904	0.335770946496615	0.634990019201673
7	MG_QReff	1	0.6	3	0.298980316084202	0.293437799107357	0.294606343889871	0.745737436973511
8	MG_QRlat	1	0.6	3	0.293221155604371	0.206581236064138	0.224448851832161	0.765859664656017
9	MG_QRrepro	1	0.6	3	0.28562507172299	0.309049787939667	0.304159104391626	0.721053530616093
10	MG_QRspoDur	1	0.6	3	0.287305338856785	0.310167401915414	0.305538338895843	0.717472407054167
1	MG1	2	0.6	3	0.333747251235372	0.369731456766437	0.362386282337997	0.533818730090485
2	MG2	2	0.6	3	0.276307460742787	0.233518657855775	0.242255491869389	0.842731813680247
3	QReff	2	0.6	3	0.368267748406745	0.296177412663218	0.311418665657999	0.698292079870189
4	QRlat	2	0.6	3	0.373364868492891	0.218728758481906	0.250863774609969	0.669814151265195
5	QRrepro	2	0.6	3	0.353691594295766	0.317643994547269	0.324957180275033	0.663404850976592
6	QRspoDur	2	0.6	3	0.346846646526417	0.327296996920881	0.331305081808613	0.646576145545296
7	MG_QReff	2	0.6	3	0.297739473890007	0.288377758484241	0.290357974834061	0.755863276030234
8	MG_QRlat	2	0.6	3	0.27904817520484	0.242578298465618	0.250168388501507	0.733983190880184
9	MG_QRrepro	2	0.6	3	0.286713318788966	0.317744457474766	0.311311797647823	0.702675143543579
10	MG_QRspoDur	2	0.6	3	0.288000037140408	0.315846290287427	0.310129393821553	0.705380133965965
1	MG1	3	0.6	3	0.337206916892001	0.370383963496558	0.363590948507283	0.530507509531127
2	MG2	3	0.6	3	0.279897662399325	0.281292538937451	0.281007072308146	0.743005405179155
3	QReff	3	0.6	3	0.368635272400557	0.299784597664397	0.313831041594398	0.693483849175128
4	QRlat	3	0.6	3	0.370542478913778	0.225102606633233	0.255683709296524	0.667970586571488
5	QRrepro	3	0.6	3	0.35448250014498	0.323075866044757	0.329484665793715	0.652661547239616
6	QRspoDur	3	0.6	3	0.34748900294806	0.32244812976197	0.327578017377789	0.654088973836855
7	MG_QReff	3	0.6	3	0.305736253805345	0.266724642553189	0.274895439564732	0.792509291714355
8	MG_QRlat	3	0.6	3	0.284432866446958	0.222618966056484	0.235333914231932	0.757727438324884
9	MG_QRrepro	3	0.6	3	0.285245601443352	0.311248121351341	0.305867913154805	0.716666055021111
10	MG_QRspoDur	3	0.6	3	0.296420738927749	0.316876596887623	0.312627566140708	0.697246962352287
1	MG1	4	0.6	3	0.333955974283546	0.36892856831414	0.361627635288391	0.537585859539831
2	MG2	4	0.6	3	0.276565194223266	0.241624321997875	0.248919095691727	0.828030969514049
3	QReff	4	0.6	3	0.36627038323006	0.309362920832132	0.321005730894577	0.675099481764194
4	QRlat	4	0.6	3	0.37116863506511	0.21969858587981	0.251142301187733	0.672950391379596
5	QRrepro	4	0.6	3	0.354161366509488	0.323748985761945	0.330059895125333	0.651860520948956
6	QRspoDur	4	0.6	3	0.351336443093147	0.330363866702888	0.334680192495359	0.638084644710054
7	MG_QReff	4	0.6	3	0.297228758611942	0.310015003602377	0.307356240620156	0.711979121680529
8	MG_QRlat	4	0.6	3	0.286064547497316	0.212742467790543	0.227814826747552	0.765020773786426
9	MG_QRrepro	4	0.6	3	0.287308909492295	0.315996889261126	0.310172508830839	0.704716585359604
10	MG_QRspoDur	4	0.6	3	0.293455801580234	0.326066778371331	0.319424725962424	0.68154202867302
1	MG1	5	0.6	3	0.333413167643459	0.369475563187401	0.362060220232636	0.536829310729077
2	MG2	5	0.6	3	0.278839502123266	0.198194605251226	0.214837700369837	0.913153009073786
3	QReff	5	0.6	3	0.368858666792144	0.291549328301111	0.307570143735897	0.707310531453701
4	QRlat	5	0.6	3	0.371956942326598	0.219989533193162	0.25178441484457	0.670761596774983
5	QRrepro	5	0.6	3	0.35528182790806	0.312659111904003	0.321406196484285	0.670430251822311
6	QRspoDur	5	0.6	3	0.352580381030482	0.327125145408744	0.332526746606247	0.641785977786254
7	MG_QReff	5	0.6	3	0.297268366244854	0.298151901655064	0.297969695854056	0.736684579810067
8	MG_QRlat	5	0.6	3	0.285721224953691	0.22882341786623	0.240737319661313	0.747870716977702
9	MG_QRrepro	5	0.6	3	0.286480156228265	0.288858266489823	0.288364567404673	0.757693980453968
10	MG_QRspoDur	5	0.6	3	0.287667342797731	0.32053318257533	0.31386401878786	0.695407687158498
1	MG1	1	0.7	3	0.333370042820111	0.368396984657393	0.361089894808801	0.541040435902824
2	MG2	1	0.7	3	0.288781135194396	0.111310503847276	0.148051711794057	1.08415657248143
3	QReff	1	0.7	3	0.366883659369479	0.288734681181242	0.304805309007715	0.714588257530408
4	QRlat	1	0.7	3	0.379978655997333	0.16440785384434	0.209024968039375	0.687991722768771
5	QRrepro	1	0.7	3	0.349055118381998	0.307478336929451	0.316137066425224	0.68483642352086
6	QRspoDur	1	0.7	3	0.342428338027051	0.313501493657923	0.319333351959062	0.674694619570527
7	MG_QReff	1	0.7	3	0.290967632492925	0.26340820610684	0.269085973238703	0.805938949016564
8	MG_QRlat	1	0.7	3	0.274219518739379	0.187800647912529	0.205535898404525	0.821599378676391
9	MG_QRrepro	1	0.7	3	0.287533505492077	0.284934937019181	0.285483248948782	0.76363800191534
10	MG_QRspoDur	1	0.7	3	0.27657061156043	0.28818736758013	0.285819284887855	0.761632259364106
1	MG1	2	0.7	3	0.336049097116307	0.369722551036352	0.362745809360917	0.53308883959206
2	MG2	2	0.7	3	0.280158946966944	0.293184307767996	0.290477824293096	0.722028305176039
3	QReff	2	0.7	3	0.363159692411121	0.290539154892207	0.305499988166656	0.714096314280006
4	QRlat	2	0.7	3	0.377525888299444	0.171303351672677	0.214185432349753	0.688916534741112
5	QRrepro	2	0.7	3	0.353943461285692	0.31020251674044	0.319054532526883	0.678237804500445
6	QRspoDur	2	0.7	3	0.344742040630971	0.318189496579548	0.32376123087441	0.665421031035718
7	MG_QReff	2	0.7	3	0.293166257474231	0.260468978570039	0.267207795556821	0.809855381257667
8	MG_QRlat	2	0.7	3	0.291228745758152	0.149612278814782	0.178654265780816	0.849160581668781
9	MG_QRrepro	2	0.7	3	0.285158795436242	0.293036926454589	0.29140370279074	0.749478674697382
10	MG_QRspoDur	2	0.7	3	0.275072527719851	0.285915433288094	0.283649105463801	0.766457908888846
1	MG1	3	0.7	3	0.336713858837571	0.369258660573635	0.362489420736884	0.535482572438887
2	MG2	3	0.7	3	0.281863906456408	0.038837277507453	0.0891167602433849	1.23345890813692
3	QReff	3	0.7	3	0.364766200621596	0.290481674356195	0.305734253641554	0.712213385044671
4	QRlat	3	0.7	3	0.376609172626263	0.190160236390051	0.228616891790396	0.675706670645267
5	QRrepro	3	0.7	3	0.351864691779376	0.30998380091364	0.318537173864355	0.679264640053057
6	QRspoDur	3	0.7	3	0.338001789821618	0.306240680781081	0.312812662660254	0.688776153794589
7	MG_QReff	3	0.7	3	0.291328795179747	0.295421282031948	0.294558247387133	0.743899888448834
8	MG_QRlat	3	0.7	3	0.290090568879805	0.152688725651887	0.181780952101179	0.838957824066739
9	MG_QRrepro	3	0.7	3	0.282639162668608	0.283822846102658	0.283576547380571	0.767218708302739
10	MG_QRspoDur	3	0.7	3	0.281616335105314	0.292398882832123	0.290185364988786	0.752408551237052
1	MG1	4	0.7	3	0.334641034959809	0.369074447872796	0.361909437945003	0.535848041879043
2	MG2	4	0.7	3	0.273389812556771	0.312888707244231	0.304818748224759	0.68430701182901
3	QReff	4	0.7	3	0.36126230477183	0.283630242139073	0.299497457569951	0.72760196116365
4	QRlat	4	0.7	3	0.367495625426284	0.202542649638926	0.236219528141083	0.674198850943826
5	QRrepro	4	0.7	3	0.349109537963363	0.30823207400721	0.316657275250313	0.683345132154303
6	QRspoDur	4	0.7	3	0.343771722253013	0.307459067732146	0.314944593074735	0.683196193481868
7	MG_QReff	4	0.7	3	0.290863394685671	0.281088152334779	0.283072580213378	0.771301423056882
8	MG_QRlat	4	0.7	3	0.286982473492392	0.159876195656242	0.185955682826362	0.83193813401387
9	MG_QRrepro	4	0.7	3	0.289927891510785	0.273785145658323	0.27706647940625	0.781524690289002
10	MG_QRspoDur	4	0.7	3	0.287976196986971	0.300844746384074	0.298168267482191	0.733093992476871
1	MG1	5	0.7	3	0.334219471772191	0.369370638484709	0.362119403695966	0.536329142366626
2	MG2	5	0.7	3	0.292779356152034	0.186062330712963	0.207894713597479	0.932614305410595
3	QReff	5	0.7	3	0.366031407373167	0.291892578376778	0.307291412412329	0.707831744528728
4	QRlat	5	0.7	3	0.377477444841468	0.171080226500391	0.213922494347774	0.691533569580397
5	QRrepro	5	0.7	3	0.351331707146474	0.307733671720291	0.316642727755048	0.682872557649881
6	QRspoDur	5	0.7	3	0.342738505575128	0.317326515066043	0.322633998015804	0.666136128240446
7	MG_QReff	5	0.7	3	0.297900617259189	0.263486329750605	0.270672025968071	0.802003215640182
8	MG_QRlat	5	0.7	3	0.285818815951162	0.170879881216021	0.194749371562785	0.808222435940063
9	MG_QRrepro	5	0.7	3	0.283773176384117	0.300039610500762	0.296658752924873	0.737017146790949
10	MG_QRspoDur	5	0.7	3	0.280413335251703	0.27619259929593	0.277070920104424	0.781001015111823
1	MG1	1	0.6	4	0.334695092897852	0.368954022413566	0.361921254064899	0.536530501235952
2	MG2	1	0.6	4	0.290125376758858	2.35285021264379e-08	0.0612258677954108	1.30958472932739
3	QReff	1	0.6	4	0.364198153455124	0.306974438635841	0.318783493466682	0.681003126833683
4	QRlat	1	0.6	4	0.375009926138839	0.216137625227966	0.248791350899104	0.667732215295382
5	QRrepro	1	0.6	4	0.356837647469938	0.322579895580413	0.329630455312397	0.651619192393379
6	QRspoDur	1	0.6	4	0.354804455069315	0.336981189625505	0.340635962007014	0.623871554011245
7	MG_QReff	1	0.6	4	0.296926468493328	0.299974883350881	0.299342686345103	0.733363434283319
8	MG_QRlat	1	0.6	4	0.290918918151924	0.207413230912119	0.224885224905258	0.764947159899033
9	MG_QRrepro	1	0.6	4	0.284763424397462	0.313039622378193	0.307060156624461	0.714956024428798
10	MG_QRspoDur	1	0.6	4	0.287901855445662	0.307464026089311	0.303412896612913	0.722317342085316
1	MG1	2	0.6	4	0.335047829983127	0.369109399041526	0.362145628627425	0.536197255041643
2	MG2	2	0.6	4	0.274040843668496	0.36151014856559	0.343381977125897	0.583697141590337
3	QReff	2	0.6	4	0.366478815145347	0.308900230325128	0.320636130869115	0.676374615642946
4	QRlat	2	0.6	4	0.370675589339134	0.225813980455727	0.255615117788228	0.664516431734485
5	QRrepro	2	0.6	4	0.350466645377085	0.311696449239831	0.319678890677363	0.675975514752785
6	QRspoDur	2	0.6	4	0.35371784401571	0.341255843114101	0.343792337630795	0.61241322823002
7	MG_QReff	2	0.6	4	0.295188917403119	0.294148914210927	0.294366993321119	0.747034851485347
8	MG_QRlat	2	0.6	4	0.294350679768949	0.196409310961102	0.216338046358291	0.775653797332354
9	MG_QRrepro	2	0.6	4	0.288388140752668	0.316802549990212	0.311043260308686	0.703041741698132
10	MG_QRspoDur	2	0.6	4	0.288799332431303	0.306670015674195	0.303060996761706	0.722750979807244
1	MG1	3	0.6	4	0.336388375554227	0.370380130195037	0.363419649006574	0.530130088096936
2	MG2	3	0.6	4	0.288034188010655	1.22382368392609e-07	0.0588471165599436	1.31588159244895
3	QReff	3	0.6	4	0.365977046014685	0.311409548974803	0.322787409363505	0.671696384994592
4	QRlat	3	0.6	4	0.373071112465257	0.214179514453978	0.247133024195775	0.674228937190673
5	QRrepro	3	0.6	4	0.348311235681883	0.312666383261269	0.320186643186546	0.673611375019286
6	QRspoDur	3	0.6	4	0.34093497265016	0.324042973214589	0.327533736912229	0.654129827709852
7	MG_QReff	3	0.6	4	0.300166430642353	0.28431356992256	0.287576861289157	0.76199556676601
8	MG_QRlat	3	0.6	4	0.291706819459129	0.205005069311017	0.22265672378357	0.772219024475865
9	MG_QRrepro	3	0.6	4	0.284750286476111	0.310869280091641	0.305517375560049	0.718037896625278
10	MG_QRspoDur	3	0.6	4	0.285761205147459	0.312383497202412	0.306949992780957	0.712879506806358
1	MG1	4	0.6	4	0.335860608439607	0.370439489025405	0.363337217248458	0.530435655034406
2	MG2	4	0.6	4	0.269457815507734	0.356996867513103	0.338816138774623	0.595620402587036
3	QReff	4	0.6	4	0.368429687308089	0.301596897390505	0.315313548365941	0.689059329520241
4	QRlat	4	0.6	4	0.373298377665871	0.214307246800659	0.247718026553621	0.673564172732149
5	QRrepro	4	0.6	4	0.352696963880052	0.324110515053435	0.329955564098516	0.650934600059973
6	QRspoDur	4	0.6	4	0.344150931068112	0.323100771366715	0.327402342065611	0.654300830886292
7	MG_QReff	4	0.6	4	0.301287347995355	0.289594880333745	0.291975622958695	0.75111629349473
8	MG_QRlat	4	0.6	4	0.293485513807513	0.20792385450683	0.225854587367716	0.763486889852725
9	MG_QRrepro	4	0.6	4	0.289144763452608	0.307116014367237	0.303392405863651	0.721560454295036
10	MG_QRspoDur	4	0.6	4	0.288882407672167	0.305430688174088	0.302045146226915	0.724561991567948
1	MG1	5	0.6	4	0.33459848979645	0.370093934530823	0.362939860358676	0.532320563056861
2	MG2	5	0.6	4	0.274807310895172	0.220839034065519	0.232282507530746	0.867536811049604
3	QReff	5	0.6	4	0.371106825614842	0.280880058310399	0.299768082373488	0.725122773935664
4	QRlat	5	0.6	4	0.370163792184452	0.224330614386319	0.254600503303994	0.668479996224522
5	QRrepro	5	0.6	4	0.353845017542105	0.317433927644962	0.324807935235588	0.663437825737805
6	QRspoDur	5	0.6	4	0.34484069575598	0.319445877115277	0.324631615675785	0.660485791116799
7	MG_QReff	5	0.6	4	0.298139010736198	0.28593896103515	0.288437136505681	0.758806791903615
8	MG_QRlat	5	0.6	4	0.281827394756117	0.228208499612509	0.239221101284861	0.751172009144731
9	MG_QRrepro	5	0.6	4	0.292027975121571	0.308428302320602	0.305118476770867	0.717218188216508
10	MG_QRspoDur	5	0.6	4	0.31107814279676	0.299959767898018	0.30229342477822	0.719512698528673
1	MG1	1	0.7	4	0.335681216670175	0.369368081909827	0.362326510462222	0.536240769800362
2	MG2	1	0.7	4	0.275019227408479	0.349757131851272	0.334218121179825	0.606660577166149
3	QReff	1	0.7	4	0.366798029179598	0.27586790049628	0.294455598512792	0.739230240981405
4	QRlat	1	0.7	4	0.37210177293058	0.195837479154311	0.231930327419894	0.681497360890043
5	QRrepro	1	0.7	4	0.347623855220135	0.298927948099577	0.308934587649075	0.700690678922827
6	QRspoDur	1	0.7	4	0.344911083163866	0.3200428576179	0.325154621903749	0.661059699419114
7	MG_QReff	1	0.7	4	0.291584019884808	0.262895753012034	0.26890011944634	0.807241227574809
8	MG_QRlat	1	0.7	4	0.289581356876869	0.173770326677789	0.197268565778469	0.810342293236108
9	MG_QRrepro	1	0.7	4	0.279777870802901	0.284874071838843	0.28384076199898	0.76764802101321
10	MG_QRspoDur	1	0.7	4	0.280862704585444	0.302878404751202	0.298396275900128	0.733258040207082
1	MG1	2	0.7	4	0.334530478095573	0.368837192555811	0.361721939444197	0.536105250755436
2	MG2	2	0.7	4	0.285005796123601	2.26230925138173e-07	0.0585566668412502	1.31507730784941
3	QReff	2	0.7	4	0.364022068536339	0.29053863671715	0.305461279320286	0.712836982784575
4	QRlat	2	0.7	4	0.37585668471626	0.180037343815108	0.220404557166488	0.683274632068917
5	QRrepro	2	0.7	4	0.351790333040796	0.314685539573552	0.322311661981038	0.669065335563121
6	QRspoDur	2	0.7	4	0.344167123396338	0.313689360834854	0.320028756233495	0.6725728517362
7	MG_QReff	2	0.7	4	0.287588261368171	0.294717126694626	0.293252916179635	0.74572116398739
8	MG_QRlat	2	0.7	4	0.290273081456688	0.163099227800959	0.189828937891987	0.825325211500655
9	MG_QRrepro	2	0.7	4	0.281718847477203	0.281928274621509	0.281884787586689	0.771992704544992
10	MG_QRspoDur	2	0.7	4	0.283060527538163	0.299179774340919	0.29586571071583	0.738846484387799
1	MG1	3	0.7	4	0.335782505115487	0.369037218075049	0.362179959019168	0.535935627623272
2	MG2	3	0.7	4	0.278534283924847	0.294521682334116	0.291243508975885	0.718353851618735
3	QReff	3	0.7	4	0.360214045541579	0.302786299543844	0.314667570703393	0.691473231936642
4	QRlat	3	0.7	4	0.377690851351213	0.17188161202172	0.214490460529126	0.687260597943879
5	QRrepro	3	0.7	4	0.351008538941809	0.312168180045085	0.320103277008128	0.675784282836952
6	QRspoDur	3	0.7	4	0.341782897286558	0.318681684076299	0.323452945484244	0.665243581715339
7	MG_QReff	3	0.7	4	0.288422235635069	0.273049603557333	0.276268400299595	0.788247817913541
8	MG_QRlat	3	0.7	4	0.29586402710471	0.142425756764017	0.174461401619441	0.829273692857299
9	MG_QRrepro	3	0.7	4	0.280224371222059	0.28576151057163	0.284619631297521	0.76583373909072
10	MG_QRspoDur	3	0.7	4	0.285018472978925	0.289868528612743	0.288880140484874	0.754628273294695
1	MG1	4	0.7	4	0.335477053890222	0.368654038136412	0.361810171049347	0.535770153085953
2	MG2	4	0.7	4	0.273937649896339	0.258234178527458	0.26142202430498	0.795161145677437
3	QReff	4	0.7	4	0.361527234649402	0.295666226704566	0.309124510510654	0.702557280082743
4	QRlat	4	0.7	4	0.371237497758925	0.19363307447123	0.231152412908573	0.678675897117344
5	QRrepro	4	0.7	4	0.348985605449274	0.29204343429555	0.304242041265624	0.709516101792983
6	QRspoDur	4	0.7	4	0.344362131355552	0.298100496178646	0.307575172663704	0.700215874962059
7	MG_QReff	4	0.7	4	0.293195246701513	0.274666711078233	0.278480394822274	0.782290741335017
8	MG_QRlat	4	0.7	4	0.287154974541172	0.16826165315747	0.193351074969291	0.806130268874987
9	MG_QRrepro	4	0.7	4	0.28572488996141	0.311350243544531	0.306036847152575	0.713201958557365
10	MG_QRspoDur	4	0.7	4	0.287371416966995	0.319106365456247	0.312630996625996	0.697153430995073
1	MG1	5	0.7	4	0.334677905229933	0.369961054635932	0.362601143117335	0.534237912609401
2	MG2	5	0.7	4	0.277220791621995	2.68987045657685e-07	0.0580872883082092	1.31643322506703
3	QReff	5	0.7	4	0.363843424336504	0.289941091470888	0.304992551470929	0.713559189940627
4	QRlat	5	0.7	4	0.376664857493354	0.171363190915177	0.213673457797322	0.684833023762993
5	QRrepro	5	0.7	4	0.350180069997459	0.293764994719467	0.305413597321135	0.707515080624438
6	QRspoDur	5	0.7	4	0.339164171248861	0.31648729963426	0.321128393794319	0.669812200616475
7	MG_QReff	5	0.7	4	0.29287652914164	0.274605858589903	0.278501395909028	0.782551924466619
8	MG_QRlat	5	0.7	4	0.293614473873744	0.151782593944462	0.181324489645308	0.831173702249274
9	MG_QRrepro	5	0.7	4	0.284769163261998	0.302146549218935	0.298563833382005	0.732040059244841
10	MG_QRspoDur	5	0.7	4	0.291775943933993	0.294045976663697	0.293581331010103	0.742025015104983
1	MG1	1	0.6	5	0.333364188114082	0.36845005260479	0.361144613491336	0.540566195560799
2	MG2	1	0.6	5	0.292402255253089	0.219344155069892	0.234523929998761	0.863201344176089
3	QReff	1	0.6	5	0.363439712553342	0.309685264692571	0.320830052704979	0.676977271861033
4	QRlat	1	0.6	5	0.364003866274332	0.239069517027579	0.264657057249032	0.664118873716655
5	QRrepro	1	0.6	5	0.354513823104234	0.31257978131987	0.321183400300537	0.671749144778009
6	QRspoDur	1	0.6	5	0.353146149402748	0.328725474235382	0.333745996749623	0.640782134709171
7	MG_QReff	1	0.6	5	0.29284662626939	0.301192149038985	0.299447287541792	0.733921408892998
8	MG_QRlat	1	0.6	5	0.287563646860097	0.22171802086533	0.235391120219245	0.755351021586575
9	MG_QRrepro	1	0.6	5	0.286532832864527	0.297698175259466	0.295344216842484	0.741544971534302
10	MG_QRspoDur	1	0.6	5	0.287568241490498	0.305455812070774	0.301766819147632	0.725379871322072
1	MG1	2	0.6	5	0.334105934355008	0.371030344823708	0.363376867871426	0.531013324689526
2	MG2	2	0.6	5	0.278452373549747	0.311191678619333	0.304505038025242	0.685073313243454
3	QReff	2	0.6	5	0.365812644278627	0.305809473034375	0.318113801599576	0.683489052849599
4	QRlat	2	0.6	5	0.377136001803009	0.204593495939443	0.240256596495355	0.672135126485712
5	QRrepro	2	0.6	5	0.350764898392737	0.313581474373968	0.321097533772842	0.673121883640626
6	QRspoDur	2	0.6	5	0.346250600896598	0.323946742158366	0.32851337480337	0.653058907705501
7	MG_QReff	2	0.6	5	0.296824132815019	0.297333771181789	0.297225481343129	0.737813604882273
8	MG_QRlat	2	0.6	5	0.283080539367405	0.217875849109992	0.231595987521489	0.761868223214667
9	MG_QRrepro	2	0.6	5	0.283471982164574	0.30168049121345	0.297860042231704	0.735635151851789
10	MG_QRspoDur	2	0.6	5	0.287533107268267	0.310409448655559	0.305683281035371	0.715778194879919
1	MG1	3	0.6	5	0.335354428183108	0.369505269982554	0.362330134224203	0.53492170417284
2	MG2	3	0.6	5	0.274683153652387	0.288387303755698	0.285546631519405	0.733306773024041
3	QReff	3	0.6	5	0.366592838051208	0.300097662377455	0.313927383820801	0.692070777476987
4	QRlat	3	0.6	5	0.37438591459855	0.212909392610372	0.246391193954754	0.671509921561356
5	QRrepro	3	0.6	5	0.353108405468879	0.312376097460561	0.320721692131243	0.672765291126188
6	QRspoDur	3	0.6	5	0.343103923758161	0.324533125877121	0.32835208936613	0.652489662671338
7	MG_QReff	3	0.6	5	0.300637807305119	0.274707354669501	0.280132559614401	0.780361939180538
8	MG_QRlat	3	0.6	5	0.284374496772318	0.219632983399059	0.232997307661457	0.756912905575474
9	MG_QRrepro	3	0.6	5	0.285560405943972	0.307134831320209	0.302710796792786	0.723075879855966
10	MG_QRspoDur	3	0.6	5	0.28905139643969	0.303998532781007	0.300930803626397	0.727779713815065
1	MG1	4	0.6	5	0.333269278806651	0.368244116439742	0.361123296857489	0.538717115129695
2	MG2	4	0.6	5	0.271646577719266	0.35770872318246	0.339846110420355	0.59527567832677
3	QReff	4	0.6	5	0.363725922915401	0.308688607657194	0.32022452762713	0.67606511024378
4	QRlat	4	0.6	5	0.374883509134191	0.205118555213587	0.240799526042773	0.676911469162636
5	QRrepro	4	0.6	5	0.353843602566948	0.311598358180567	0.320379098240865	0.673592457369752
6	QRspoDur	4	0.6	5	0.349944562965841	0.333846232508575	0.337202238270933	0.631134972203678
7	MG_QReff	4	0.6	5	0.297448519403315	0.29634928086856	0.2965785977506	0.740707639230275
8	MG_QRlat	4	0.6	5	0.287301647213892	0.196114663066455	0.214787737340589	0.783797704897263
9	MG_QRrepro	4	0.6	5	0.288361115564942	0.306887167695406	0.303016493212346	0.723333816540962
10	MG_QRspoDur	4	0.6	5	0.295680679672084	0.323682077265568	0.317950345948235	0.684811654223008
1	MG1	5	0.6	5	0.334902331147945	0.368757694068459	0.361725061218561	0.537220676535302
2	MG2	5	0.6	5	0.279338066142734	0.263423602257688	0.266671268143046	0.781334740031733
3	QReff	5	0.6	5	0.369119809520139	0.296044482307098	0.311213754745053	0.698474595889926
4	QRlat	5	0.6	5	0.370187778749271	0.221606646001909	0.252049160741913	0.673647818805448
5	QRrepro	5	0.6	5	0.355666781611045	0.311125134150164	0.320466570482144	0.674290232985075
6	QRspoDur	5	0.6	5	0.343265073234842	0.32115834550112	0.325710165160518	0.657970953610385
7	MG_QReff	5	0.6	5	0.300564589654133	0.270542248975797	0.276731167864785	0.788385540694524
8	MG_QRlat	5	0.6	5	0.294386293386401	0.194604111906466	0.215213879340721	0.777391209326109
9	MG_QRrepro	5	0.6	5	0.288200650112118	0.305638214076021	0.302039298223857	0.725116423356
10	MG_QRspoDur	5	0.6	5	0.290995957922767	0.327206992085483	0.319606987529265	0.680965156213713
1	MG1	1	0.7	5	0.335205213848531	0.368635617712855	0.361653563487338	0.538744775285108
2	MG2	1	0.7	5	0.280395279153393	0.266474204742993	0.269331077599244	0.772862245740809
3	QReff	1	0.7	5	0.365730088753236	0.286430596613988	0.30339701009552	0.718255963116529
4	QRlat	1	0.7	5	0.370287507747923	0.198787957463383	0.234504950860369	0.674682106217272
5	QRrepro	1	0.7	5	0.355099468993177	0.303541471260844	0.314058057959018	0.689586215007612
6	QRspoDur	1	0.7	5	0.343742793677716	0.294778191539175	0.304810635361942	0.707533339877207
7	MG_QReff	1	0.7	5	0.288841496299243	0.289024897493329	0.288987548075318	0.757174850104936
8	MG_QRlat	1	0.7	5	0.293143421800963	0.154127888837263	0.183073688737239	0.829736538735163
9	MG_QRrepro	1	0.7	5	0.280907261530272	0.300702821296674	0.296636681451828	0.735869594294396
10	MG_QRspoDur	1	0.7	5	0.288042438189381	0.304198720924518	0.300919943659462	0.725924310546241
1	MG1	2	0.7	5	0.337147957267412	0.369000243300198	0.362455994294828	0.534612268194432
2	MG2	2	0.7	5	0.274614226730601	0.320319410077488	0.310743657317367	0.668371260277606
3	QReff	2	0.7	5	0.363501283431392	0.285728924293518	0.301559958760797	0.72236247984444
4	QRlat	2	0.7	5	0.374271898170129	0.192041056022469	0.230230933681234	0.677991297897964
5	QRrepro	2	0.7	5	0.349810575829958	0.294565855027064	0.305783167289438	0.707997776695235
6	QRspoDur	2	0.7	5	0.342633658647104	0.310570942162873	0.317245880548479	0.678490158771187
7	MG_QReff	2	0.7	5	0.28964681602098	0.278623662963978	0.28088641512978	0.777364124154006
8	MG_QRlat	2	0.7	5	0.295182641231104	0.151418185188685	0.180696111838265	0.819230773304459
9	MG_QRrepro	2	0.7	5	0.278335946981947	0.286094369829262	0.284495994642329	0.765531416570968
10	MG_QRspoDur	2	0.7	5	0.290470791260453	0.304906332874099	0.301891804801163	0.724177860779542
1	MG1	3	0.7	5	0.33549300037949	0.36944731279585	0.362356252285249	0.534465950731106
2	MG2	3	0.7	5	0.275869076546255	0.285527781444968	0.283542206693814	0.737787703158567
3	QReff	3	0.7	5	0.363926990473202	0.285467133623826	0.301593976609466	0.721813155460622
4	QRlat	3	0.7	5	0.378245106536169	0.172420497863937	0.214397456396666	0.687376386668582
5	QRrepro	3	0.7	5	0.349322107290227	0.305308207083998	0.314353783164108	0.689537794641433
6	QRspoDur	3	0.7	5	0.338195338637827	0.31426944792855	0.319224052185453	0.674372325717937
7	MG_QReff	3	0.7	5	0.292795279722316	0.261094135092387	0.267673206182334	0.808451868796181
8	MG_QRlat	3	0.7	5	0.282128105077178	0.184068473889672	0.204671749727333	0.805883145134467
9	MG_QRrepro	3	0.7	5	0.284289972060303	0.30066436274745	0.297218179009356	0.732855135595636
10	MG_QRspoDur	3	0.7	5	0.271440053739825	0.279943817873201	0.278201398098464	0.779354139185899
1	MG1	4	0.7	5	0.337363431870792	0.36927353814224	0.36266031398734	0.53273161846341
2	MG2	4	0.7	5	0.274795022044555	0.292903257702786	0.289172943805167	0.723345182328365
3	QReff	4	0.7	5	0.365031344973172	0.284206282981659	0.300708111893088	0.724764939313477
4	QRlat	4	0.7	5	0.375582580612001	0.172325961343951	0.215825468191666	0.691379282292191
5	QRrepro	4	0.7	5	0.351515110393208	0.306074515766594	0.315751709783062	0.685866771237044
6	QRspoDur	4	0.7	5	0.345266367925683	0.30281989783552	0.311489917362169	0.691224531520138
7	MG_QReff	4	0.7	5	0.285435808252686	0.288750335875361	0.288067846599373	0.760447973237327
8	MG_QRlat	4	0.7	5	0.282049774766312	0.19141219928163	0.210408524788495	0.79621167406897
9	MG_QRrepro	4	0.7	5	0.276463306283387	0.291850616660823	0.288695678031415	0.755881647275454
10	MG_QRspoDur	4	0.7	5	0.280975979541852	0.292526142709713	0.29014488505482	0.751778314819955
1	MG1	5	0.7	5	0.333370953665535	0.370390108953695	0.36269767390305	0.532854731022711
2	MG2	5	0.7	5	0.280171870775926	0.0246755145323532	0.0779602433140881	1.26244104167051
3	QReff	5	0.7	5	0.365421481017076	0.2840673854512	0.301019240342294	0.723597072381774
4	QRlat	5	0.7	5	0.375242668492304	0.169916411448164	0.213352194117218	0.695828454065049
5	QRrepro	5	0.7	5	0.3516138113994	0.304478476610436	0.314304444619184	0.688804750333932
6	QRspoDur	5	0.7	5	0.338167881118665	0.309685388506134	0.31575346511388	0.680456854192175
7	MG_QReff	5	0.7	5	0.291178956094108	0.270650721131164	0.274860575655323	0.790672439853629
8	MG_QRlat	5	0.7	5	0.280482901325173	0.209098560751528	0.223574534149714	0.776576772236328
9	MG_QRrepro	5	0.7	5	0.289183834736952	0.292187203162553	0.2915609572431	0.748766164045205
[truncated: 501 more rows]
